# Supplementary material for: Nuclear Proteomics of Induced Leukemia Cell Differentiation
Source: Cells. 2022 Oct 14;11(20):3221. doi: 10.3390/cells11203221 (PMC9600443; doi:10.3390/cells11203221)
Supplement: Supplementary file 1 [file cells-11-03221-s001.zip]

Archive with 5 entries (5 files):
- Supplementary materials.pdf
- Table S1.xlsx
- Table S2.xlsx
- Table S3.xlsx
- Table S4.xlsx
