# Supplementary material for: Nuclear Proteomics of Induced Leukemia Cell Differentiation
Source: Cells. 2022 Oct 14;11(20):3221. doi: 10.3390/cells11203221 (PMC9600443; doi:10.3390/cells11203221)
Supplement: Supplementary file 1 [file cells-11-03221-s001.zip › Table S1.xlsx]

## Sheet: TMT labeling design
TMT10-126	M1	0h
TMT10-127N	M2	pulled
TMT10-127C	M3	3h
TMT10-128N	M4	empty
TMT10-128C	M5	6h
TMT10-129N	M6	empty
TMT10-129C	M7	9h
TMT10-130N	M8	empty
TMT10-130C	M9	12h
TMT10-131	M10	72h

## Sheet: MRM table
Compound	Retention Time (min)	RT Window (min)	Polarity	Precursor (m/z)	Product (m/z)	Collision Energy (V)
KPLQPEVGEAPLK(+3)	18.06	3	Positive	469.273	713.419	15.4
KPLQPEVGEAPLK(+3)	18.06	3	Positive	469.273	614.351	15.4
KPLQPEVGEAPLK(+3)	18.06	3	Positive	469.273	428.287	15.4
KPLQPEVGEAPLK(+3)	18.06	3	Positive	469.273	467.298	15.4
KPLQPEVGEAPLK(+3)	18.06	3	Positive	469.273	693.393	15.4
KPLQPEVGEAPLK (heavy)(+3)	18.06	3	Positive	471.612	720.436	15.4
KPLQPEVGEAPLK (heavy)(+3)	18.06	3	Positive	471.612	621.368	15.4
KPLQPEVGEAPLK (heavy)(+3)	18.06	3	Positive	471.612	435.304	15.4
KPLQPEVGEAPLK (heavy)(+3)	18.06	3	Positive	471.612	467.298	15.4
KPLQPEVGEAPLK (heavy)(+3)	18.06	3	Positive	471.612	693.393	15.4
ELSAVTFPDIIR(+2)	27.36	3	Positive	680.877	861.483	25.4
ELSAVTFPDIIR(+2)	27.36	3	Positive	680.877	760.435	25.4
ELSAVTFPDIIR(+2)	27.36	3	Positive	680.877	613.367	25.4
ELSAVTFPDIIR (heavy)(+2)	27.36	3	Positive	685.881	871.491	25.4
ELSAVTFPDIIR (heavy)(+2)	27.36	3	Positive	685.881	770.443	25.4
ELSAVTFPDIIR (heavy)(+2)	27.36	3	Positive	685.881	623.375	25.4
LVC[+57.021464]SVTGMALPR(+2)	22.3	3	Positive	652.346	1091.53	24.5
LVC[+57.021464]SVTGMALPR(+2)	22.3	3	Positive	652.346	931.503	24.5
LVC[+57.021464]SVTGMALPR(+2)	22.3	3	Positive	652.346	745.403	24.5
LVC[+57.021464]SVTGMALPR (heavy)(+2)	22.3	3	Positive	655.855	1098.55	24.5
LVC[+57.021464]SVTGMALPR (heavy)(+2)	22.3	3	Positive	655.855	938.52	24.5
LVC[+57.021464]SVTGMALPR (heavy)(+2)	22.3	3	Positive	655.855	752.42	24.5
NVLAASSAYLK(+2)	21.95	3	Positive	568.819	923.52	21.6
NVLAASSAYLK(+2)	21.95	3	Positive	568.819	739.399	21.6
NVLAASSAYLK(+2)	21.95	3	Positive	568.819	668.361	21.6
NVLAASSAYLK (heavy)(+2)	21.95	3	Positive	572.826	931.534	21.6
NVLAASSAYLK (heavy)(+2)	21.95	3	Positive	572.826	747.413	21.6
NVLAASSAYLK (heavy)(+2)	21.95	3	Positive	572.826	676.376	21.6
LEEAAPPSDPFR(+2)	20.73	3	Positive	664.827	815.405	24.9
LEEAAPPSDPFR(+2)	20.73	3	Positive	664.827	419.24	24.9
LEEAAPPSDPFR(+2)	20.73	3	Positive	664.827	514.251	24.9
LEEAAPPSDPFR (heavy)(+2)	20.73	3	Positive	669.831	825.413	24.9
LEEAAPPSDPFR (heavy)(+2)	20.73	3	Positive	669.831	429.248	24.9
LEEAAPPSDPFR (heavy)(+2)	20.73	3	Positive	669.831	514.251	24.9
TLGDFAAEYAK(+2)	22.3	3	Positive	593.292	971.447	22.5
TLGDFAAEYAK(+2)	22.3	3	Positive	593.292	799.399	22.5
TLGDFAAEYAK(+2)	22.3	3	Positive	593.292	581.293	22.5
TLGDFAAEYAK (heavy)(+2)	22.3	3	Positive	597.3	979.461	22.5
TLGDFAAEYAK (heavy)(+2)	22.3	3	Positive	597.3	807.413	22.5
TLGDFAAEYAK (heavy)(+2)	22.3	3	Positive	597.3	589.307	22.5
LGNPIVPLNIR(+2)	24.5	3	Positive	603.371	921.588	22.8
LGNPIVPLNIR(+2)	24.5	3	Positive	603.371	824.535	22.8
LGNPIVPLNIR(+2)	24.5	3	Positive	603.371	711.451	22.8
LGNPIVPLNIR(+2)	24.5	3	Positive	603.371	612.383	22.8
LGNPIVPLNIR (heavy)(+2)	24.5	3	Positive	606.88	928.605	22.8
LGNPIVPLNIR (heavy)(+2)	24.5	3	Positive	606.88	831.552	22.8
LGNPIVPLNIR (heavy)(+2)	24.5	3	Positive	606.88	718.468	22.8
LGNPIVPLNIR (heavy)(+2)	24.5	3	Positive	606.88	619.4	22.8
SGTDVDAANLR(+2)	15.72	3	Positive	559.775	758.415	21.3
SGTDVDAANLR(+2)	15.72	3	Positive	559.775	659.347	21.3
SGTDVDAANLR(+2)	15.72	3	Positive	559.775	544.32	21.3
SGTDVDAANLR(+2)	15.72	3	Positive	559.775	473.283	21.3
SGTDVDAANLR (heavy)(+2)	15.72	3	Positive	563.284	765.433	21.3
SGTDVDAANLR (heavy)(+2)	15.72	3	Positive	563.284	666.364	21.3
SGTDVDAANLR (heavy)(+2)	15.72	3	Positive	563.284	551.337	21.3
SGTDVDAANLR (heavy)(+2)	15.72	3	Positive	563.284	480.3	21.3
GTPWEGGLFK(+2)	25.08	3	Positive	546.279	933.483	20.9
GTPWEGGLFK(+2)	25.08	3	Positive	546.279	836.43	20.9
GTPWEGGLFK(+2)	25.08	3	Positive	546.279	650.351	20.9
GTPWEGGLFK(+2)	25.08	3	Positive	546.279	521.308	20.9
GTPWEGGLFK (heavy)(+2)	25.08	3	Positive	549.788	940.5	20.9
GTPWEGGLFK (heavy)(+2)	25.08	3	Positive	549.788	843.447	20.9
GTPWEGGLFK (heavy)(+2)	25.08	3	Positive	549.788	657.368	20.9
GTPWEGGLFK (heavy)(+2)	25.08	3	Positive	549.788	528.325	20.9
VLELTAENER(+2)	18.47	3	Positive	587.309	961.458	22.3
VLELTAENER(+2)	18.47	3	Positive	587.309	832.416	22.3
VLELTAENER(+2)	18.47	3	Positive	587.309	719.332	22.3
VLELTAENER(+2)	18.47	3	Positive	587.309	618.284	22.3
VLELTAENER (heavy)(+2)	18.47	3	Positive	592.313	971.467	22.3
VLELTAENER (heavy)(+2)	18.47	3	Positive	592.313	842.424	22.3
VLELTAENER (heavy)(+2)	18.47	3	Positive	592.313	729.34	22.3
VLELTAENER (heavy)(+2)	18.47	3	Positive	592.313	628.292	22.3

## Sheet: SIS Peptides
SIS peptides	Protein ID
KPLQPEVGEAPLK	PRAM1
ELSAVTFPDIIR	STAT1
LVC[+57.021464]SVTGMALPR	RBPJ
NVLAASSAYLK	HIC1
LEEAAPPSDPFR	HIC1
TLGDFAAEYAK	PARP1
LGNPIVPLNIR	PRKDC
SGTDVDAANLR	CASP3
GTPWEGGLFK	UBC9
VLELTAENER	CEBPB
