# Supplementary material for: Nuclear Proteomics of Induced Leukemia Cell Differentiation
Source: Cells. 2022 Oct 14;11(20):3221. doi: 10.3390/cells11203221 (PMC9600443; doi:10.3390/cells11203221)
Supplement: Supplementary file 1 [file cells-11-03221-s001.zip › Table S2.xlsx]

## Sheet: Summary
The table contains Uniprot accession numbers, Gene symbols, Agilent probe ID, fold change, and description for DEGs and Ensembl ID, Gene symbols, Agilent probe ID, p-value, normalized and raw intensities for all transcripts detected.

## Sheet: DETs 30min
ID	Gene symbol	Agilent ID	Fold Change	Description
P10147	CCL3L1	A_23_P321920, A_24_P228130	2.82	Homo sapiens chemokine (C-C motif) ligand 3-like 3 (CCL3L3), mRNA [NM_001001437]
P01375	TNF	A_23_P376488	7.655	Homo sapiens tumor necrosis factor (TNF superfamily, member 2) (TNF), mRNA [NM_000594]
P13500	CCL2	A_23_P89431	7.687	Homo sapiens chemokine (C-C motif) ligand 2 (CCL2), mRNA [NM_002982]
P10145	IL8	A_32_P87013	9.631	Homo sapiens interleukin 8 (IL8), mRNA [NM_000584]
P13236	CCL4	A_23_P207564	14.66	Homo sapiens chemokine (C-C motif) ligand 4 (CCL4), mRNA [NM_002984]
Q02363	ID2	A_32_P69368	2.099	Homo sapiens inhibitor of DNA binding 2, dominant negative helix-loop-helix protein (ID2), mRNA [NM_002166]
O75293	GADD45B	A_24_P239606	2.151	Homo sapiens growth arrest and DNA-damage-inducible, beta (GADD45B), mRNA [NM_015675]
Q13794	PMAIP1	A_23_P207999	2.582	Homo sapiens phorbol-12-myristate-13-acetate-induced protein 1 (PMAIP1), mRNA [NM_021127]
O43167	ZBTB24	A_24_P273716	2.601	Homo sapiens zinc finger and BTB domain containing 24 (ZBTB24), mRNA [NM_014797]
Q14526	HIC1	A_23_P129856	2.867	Homo sapiens hypermethylated in cancer 1
P05412	JUN	A_23_P201538	3.107	Homo sapiens v-jun sarcoma virus 17 oncogene homolog (avian) (JUN), mRNA [NM_002228]
P46695	IER3	A_23_P42257	3.13	Homo sapiens immediate early response 3 (IER3), transcript variant short, mRNA [NM_003897]
P41134	ID1	A_23_P252306	3.23	Homo sapiens inhibitor of DNA binding 1, dominant negative helix-loop-helix protein (ID1), transcript variant 1, mRNA [NM_002165]
Q96RU8	TRIB1	A_24_P252497	3.28	Homo sapiens tribbles homolog 1 (Drosophila) (TRIB1), mRNA [NM_025195]
P78543	BTG2	A_23_P62901	3.472	Homo sapiens BTG family, member 2 (BTG2), mRNA [NM_006763]
P41220	RGS2	A_23_P114947	3.669	Homo sapiens regulator of G-protein signalling 2, 24kDa (RGS2), mRNA [NM_002923]
P55010	EIF5	A_24_P398810	2.231	Homo sapiens eukaryotic translation initiation factor 5 (EIF5), transcript variant 1, mRNA [NM_001969]
P13725	OSM	A_23_P166408	4.447	Homo sapiens oncostatin M (OSM), mRNA [NM_020530]

## Sheet: DETs 1h
ID	Gene symbol	Agilent ID	Fold Change	Description
Q8N9Z0	ZNF610	A_23_P416751	-2.97619	Homo sapiens zinc finger protein 610 (ZNF610), mRNA [NM_173530]
P32242	OTX1	A_23_P403284	-2.91545	Homo sapiens orthodenticle homolog 1 (Drosophila) (OTX1), mRNA [NM_014562]
Q9H3M7	TXNIP	A_23_P97700	-2.75482	Homo sapiens thioredoxin interacting protein (TXNIP), mRNA [NM_006472]
P07550	ADRB2	A_23_P145024	-2.63852	Homo sapiens adrenergic, beta-2-, receptor, surface (ADRB2), mRNA [NM_000024]
Q8NCT1	ARRDC4	A_23_P339818	-2.38095	Homo sapiens arrestin domain containing 4 (ARRDC4), mRNA [NM_183376]
P01106	MYC	A_23_P215956	-2.28311	Homo sapiens v-myc myelocytomatosis viral oncogene homolog (avian) (MYC), mRNA [NM_002467]
Q96FJ0	STAMBPL1	A_23_P385322	-2.27273	Homo sapiens associated molecule with the SH3 domain of STAM (AMSH) like protein (AMSH-LP), mRNA [NM_020799]
Q96B67	ARRDC3	A_24_P274615	-2.22717	Homo sapiens arrestin domain containing 3 (ARRDC3), mRNA [NM_020801]
Q96MH7	C5orf34	A_23_P403081	-2.21729	Homo sapiens FLJ32363 protein (FLJ32363), mRNA [NM_198566]
P61129	ZC3H6	A_24_P826348	-2.1692	Homo sapiens mRNA for KIAA2035 protein. [AB111887]
Q8WUM7	KANK1	A_23_P500130, A_32_P64570	-2.08117	Homo sapiens ankyrin repeat domain 15 (ANKRD15), transcript variant 2, mRNA [NM_153186]
P08567	PLEK	A_23_P209678	2.03	Homo sapiens pleckstrin (PLEK), mRNA [NM_002664]
Q9UPY5	SLC7A11	A_32_P165477	2.031	Homo sapiens solute carrier family 7, (cationic amino acid transporter, y+ system) member 11, mRNA (cDNA clone IMAGE:5300264), partial cds. [BC041925]
P09769	FGR	A_23_P103932	2.063	Homo sapiens Gardner-Rasheed feline sarcoma viral (v-fgr) oncogene homolog (FGR), mRNA [NM_005248]
Q9UNX9	KCNJ14	A_23_P130764	2.063	Homo sapiens potassium inwardly-rectifying channel, subfamily J, member 14 (KCNJ14), transcript variant 2, mRNA [NM_170720]
Q9BXA5	SUCNR1	A_23_P69171	2.114	Homo sapiens succinate receptor 1 (SUCNR1), mRNA [NM_033050]
P55273	CDKN2D	A_23_P89941	2.133	Homo sapiens cyclin-dependent kinase inhibitor 2D (p19, inhibits CDK4) (CDKN2D), transcript variant 1, mRNA [NM_001800]
Q6IQ49	SDE2	A_32_P64475	2.144	Homo sapiens chromosome 1 open reading frame 55 (C1orf55), mRNA [NM_152608]
P23469	PTPRE	A_24_P213494	2.153	Homo sapiens protein tyrosine phosphatase, receptor type, E (PTPRE), transcript variant 1, mRNA [NM_006504]
Q13794	PMAIP1	A_23_P207999	2.164	Homo sapiens phorbol-12-myristate-13-acetate-induced protein 1 (PMAIP1), mRNA [NM_021127]
Q16623	STX1A	A_23_P168556, A_23_P82420	2.166	Homo sapiens syntaxin 1A (brain) (STX1A), mRNA [NM_004603]
Q13239	SLA	A_23_P216340	2.17	Homo sapiens Src-like-adaptor (SLA), mRNA [NM_006748]
Q9Y6W6	DUSP10	A_23_P51856	2.194	Homo sapiens dual specificity phosphatase 10 (DUSP10), transcript variant 1, mRNA [NM_007207]
Q96QF7	ACRC	A_23_P171237	2.216	Homo sapiens acidic repeat containing (ACRC), mRNA [NM_052957]
P59768	GNG2	A_32_P208403	2.231	Homo sapiens guanine nucleotide binding protein (G protein), gamma 2 (GNG2), mRNA [NM_053064]
O95865	DDAH2	A_23_P19482	2.233	Homo sapiens dimethylarginine dimethylaminohydrolase 2 (DDAH2), mRNA [NM_013974]
Q9NNX1	TUFT1	A_23_P371824	2.251	Homo sapiens tuftelin 1 (TUFT1), mRNA [NM_020127]
Q6WKZ4	RAB11FIP1	A_23_P31873, A_23_P391198	2.3325	Homo sapiens RAB11 family interacting protein 1 (class I) (RAB11FIP1), transcript variant 2, mRNA [NM_001002233]
Q16548	BCL2A1	A_23_P152002	2.403	Homo sapiens BCL2-related protein A1 (BCL2A1), mRNA [NM_004049]
Q9Y6M5	SLC30A1	A_23_P23815, A_24_P937095	2.5135	Homo sapiens solute carrier family 30 (zinc transporter), member 1 (SLC30A1), mRNA [NM_021194],Human hbc647 mRNA sequence. [U68494]
P14598	NCF1	A_32_P116203	2.525	Homo sapiens neutrophil cytosolic factor 1 (47kDa, chronic granulomatous disease, autosomal 1) (NCF1), mRNA [NM_000265]
P20749	BCL3	A_23_P4662	2.539	Homo sapiens B-cell CLL/lymphoma 3 (BCL3), mRNA [NM_005178]
Q14469	HES1	A_23_P17998	2.636	Homo sapiens hairy and enhancer of split 1, (Drosophila) (HES1), mRNA [NM_005524]
Q06643	LTB	A_23_P93348	2.646	Homo sapiens lymphotoxin beta (TNF superfamily, member 3) (LTB), transcript variant 1, mRNA [NM_002341]
Q9NX09	DDIT4	A_23_P104318	2.786	Homo sapiens DNA-damage-inducible transcript 4 (DDIT4), mRNA [NM_019058]
P55010	EIF5	A_24_P398810	3.021	Homo sapiens eukaryotic translation initiation factor 5 (EIF5), transcript variant 1, mRNA [NM_001969]
P00738	HP	A_23_P206760	3.027	Homo sapiens haptoglobin (HP), mRNA [NM_005143]
P16619	CCL3L1	A_23_P321920, A_24_P228130	3.0445	Homo sapiens chemokine (C-C motif) ligand 3-like 3 (CCL3L3), mRNA [NM_001001437]
Q9NWM0	SMOX	A_23_P102731	3.075	Homo sapiens spermine oxidase (SMOX), transcript variant 1, mRNA [NM_175839]
P05412	JUN	A_23_P201538	3.185	Homo sapiens v-jun sarcoma virus 17 oncogene homolog (avian) (JUN), mRNA [NM_002228]
P41134	ID1	A_23_P252306	3.193	Homo sapiens inhibitor of DNA binding 1, dominant negative helix-loop-helix protein (ID1), transcript variant 1, mRNA [NM_002165]
P25963	NFKBIA	A_23_P106002	3.203	Homo sapiens nuclear factor of kappa light polypeptide gene enhancer in B-cells inhibitor, alpha (NFKBIA), mRNA [NM_020529]
P41182	BCL6	A_23_P57856	4.01	Homo sapiens B-cell CLL/lymphoma 6 (zinc finger protein 51) (BCL6), transcript variant 2, mRNA [NM_138931]
P13725	OSM	A_23_P166408	4.465	Homo sapiens oncostatin M (OSM), mRNA [NM_020530]
P78543	BTG2	A_23_P62901	4.779	Homo sapiens BTG family, member 2 (BTG2), mRNA [NM_006763]
P46695	IER3	A_23_P42257	5.149	Homo sapiens immediate early response 3 (IER3), transcript variant short, mRNA [NM_003897]
P10145	IL8	A_32_P87013	5.209	Homo sapiens interleukin 8 (IL8), mRNA [NM_000584]
Q14526	HIC1	A_23_P129856	5.783	Q9V9M3 (Q9V9M3) CG16937-PA, partial (6%) [THC2375716]
P01375	TNF	A_23_P376488	9.326	Homo sapiens tumor necrosis factor (TNF superfamily, member 2) (TNF), mRNA [NM_000594]
P13500	CCL2	A_23_P89431	24.01	Homo sapiens chemokine (C-C motif) ligand 2 (CCL2), mRNA [NM_002982]
P13236	CCL4	A_23_P207564	25.11	Homo sapiens chemokine (C-C motif) ligand 4 (CCL4), mRNA [NM_002984]
