# Supplementary material for: Nuclear Proteomics of Induced Leukemia Cell Differentiation
Source: Cells. 2022 Oct 14;11(20):3221. doi: 10.3390/cells11203221 (PMC9600443; doi:10.3390/cells11203221)
Supplement: Supplementary file 1 [file cells-11-03221-s001.zip › Table S3.xlsx]

## Sheet: NUC_WHL_LFQ
Cluster	LFQ intensity 08	LFQ intensity 08_220126044627	LFQ intensity 08_220126030901	LFQ intensity 02_220124232741	LFQ intensity 02_220124215015	LFQ intensity 02	Only identified by site	Reverse	Potential contaminant	Peptides	Razor + unique peptides	Unique peptides	Sequence coverage [%]	Unique + razor sequence coverage [%]	Unique sequence coverage [%]	Mol. weight [kDa]	Q-value	Score	Intensity	MS/MS count	Protein IDs	Majority protein IDs	Protein names	Gene names	Gene names_one
C	#!{Type}E	E	E	E	E	E	C	C	C	N	N	N	N	N	N	N	N	N	N	N	T	T	T	T
	NUC1	NUC2	NUC3	WHL	WHL	WHL
Up_NUC	0.703656	0.678773	0.717008	-1.03739	-1.50311	0.441059				4	4	4	11.8	11.8	11.8	50.144	0	17.204	1722700000	51	Q9UKX7	Q9UKX7	Nuclear pore complex protein Nup50	NUP50	NUP50
Up_NUC	0.721309	0.848785	0.499043	-0.657657	-1.72593	0.314452				4	4	4	5.7	5.7	5.7	85.076	0	10.488	656760000	29	Q9UJX4	Q9UJX4	Anaphase-promoting complex subunit 5	ANAPC5	ANAPC5
Up_NUC	0.322869	1.19785	0.183978	-0.874706	-1.49145	0.66146				8	8	8	20.4	20.4	20.4	41.401	0	11.594	1323300000	29	Q8TDN6	Q8TDN6	Ribosome biogenesis protein BRX1 homolog	BRIX1	BRIX1
Up_NUC	0.426403	1.17953	0.698477	-0.784875	-1.52413	0.00459978				7	7	7	15.5	15.5	15.5	54.972	0	42.599	4677600000	32	O76021	O76021	Ribosomal L1 domain-containing protein 1	RSL1D1	RSL1D1
Up_NUC	0.689085	0.72089	0.558893	-0.997039	-1.54109	0.569265				5	5	5	42.1	42.1	42.1	14.865	0	44.038	2509300000	27	P62829	P62829	60S ribosomal protein L23	RPL23	RPL23
Up_NUC	0.514208	0.734175	0.318675	-1.28768	-1.23465	0.955272				3	3	3	9.7	9.7	9.7	36.804	0	10.092	849050000	34	Q8WVY7	Q8WVY7	Ubiquitin-like domain-containing CTD phosphatase 1	UBLCP1	UBLCP1
Up_NUC	0.967676	-0.100431	0.418627	-1.01587	-1.32029	1.05029				20	20	12	7	7	4.5	358.2	0	90.926	2412000000	125	P49792;P0DJD0;P0DJD1;Q99666;O14715	P49792	E3 SUMO-protein ligase RanBP2	RANBP2	RANBP2
Up_NUC	0.485866	0.182437	0.26293	-0.929769	-1.3786	1.37714				3	3	3	4.3	4.3	4.3	86.908	0	8.021	315320000	9	P18074	P18074	TFIIH basal transcription factor complex helicase XPD subunit	ERCC2	ERCC2
Up_NUC	0.517391	0.475892	0.576331	-1.21635	-1.32375	0.970488				2	2	2	4.2	4.2	4.2	48.228	0	5.0927	1519800000	17	P48165	P48165	Gap junction alpha-8 protein	GJA8	GJA8
Up_NUC	0.250113	0.261752	-0.98658	0.423123	-1.33715	1.38874				10	10	10	28.5	28.5	28.5	46.44	0	30.979	4866500000	87	P50454	P50454	Serpin H1	SERPINH1	SERPINH1
Up_NUC	-0.0293839	0.779021	0.0789967	-0.618584	-1.51593	1.30588				4	4	4	13.2	13.2	13.2	51.466	0	13.003	657280000	17	O95232	O95232	Luc7-like protein 3	LUC7L3	LUC7L3
Up_NUC	-0.641631	0.674315	-0.440606	0.388325	-1.36652	1.38611				18	10	10	28.3	18.9	18.9	69.412	0	23.819	3087300000	61	P15311	P15311	Ezrin	EZR	EZR
Up_NUC	0.257903	0.218087	0.573946	0.0988051	-1.96846	0.819715				8	7	7	11.1	9.9	9.9	106.12	0	14.35	2904100000	61	Q9NYF8	Q9NYF8	Bcl-2-associated transcription factor 1	BCLAF1	BCLAF1
Up_NUC	0.240058	0.185122	0.173396	0.0055035	-1.83428	1.2302				8	4	4	26.4	13.2	13.2	37.497	0	15.037	2928200000	29	Q15365	Q15365	Poly(rC)-binding protein 1	PCBP1	PCBP1
Up_NUC	0.441732	-0.0878282	0.612765	0.0670111	-1.91021	0.876527				9	9	6	10.5	10.5	7.3	103.98	0	29.998	1980500000	48	Q13620	Q13620	Cullin-4B	CUL4B	CUL4B
Up_NUC	0.491354	0.25475	0.61236	-0.18146	-1.92885	0.751851				3	3	3	20.9	20.9	20.9	12.538	0	5.9812	3592500000	82	P18077	P18077	60S ribosomal protein L35a	RPL35A	RPL35A
Up_NUC	0.719114	0.702598	-0.015873	-0.397242	-1.7932	0.784605				10	10	10	8.9	8.9	8.9	152.78	0	34.793	2663300000	80	P52701	P52701	DNA mismatch repair protein Msh6	MSH6	MSH6
Up_NUC	0.219708	-0.191278	0.254825	1.16742	-1.82877	0.378096				3	3	3	10.4	10.4	10.4	33.698	0	6.2373	586780000	11	Q9NTX5	Q9NTX5	Ethylmalonyl-CoA decarboxylase	ECHDC1	ECHDC1
Up_NUC	-0.0483275	-0.0941002	-0.0137241	0.787765	-1.75951	1.1279				3	3	3	6.4	6.4	6.4	63.944	0	4.3373	669340000	11	Q96HC4	Q96HC4	PDZ and LIM domain protein 5	PDLIM5	PDLIM5
Up_NUC	-0.450333	-0.0994675	0.208682	0.573862	-1.59748	1.36474				4	4	4	12.6	12.6	12.6	29.506	0	24.62	579320000	18	P61289	P61289	Proteasome activator complex subunit 3	PSME3	PSME3
Up_NUC	0.00387525	0.0948334	-0.147391	1.02271	-1.80021	0.826186				4	4	4	25.6	25.6	25.6	23.384	0	12.965	3628500000	33	Q13765;E9PAV3;Q9BZK3	Q13765	Nascent polypeptide-associated complex subunit alpha;Nascent polypeptide-associated complex subunit alpha, muscle-specific form	NACA	NACA
Up_NUC	-0.202603	-0.178358	0.583615	0.863855	-1.81223	0.745723				12	12	12	42.3	42.3	42.3	29.225	0	52.888	21498000000	314	P18124	P18124	60S ribosomal protein L7	RPL7	RPL7
Up_NUC	0.793682	-1.38451	1.11045	0.0402067	-1.00854	0.448701				5	5	5	29.5	29.5	29.5	20.762	0	34.287	5184500000	87	Q02543	Q02543	60S ribosomal protein L18a	RPL18A	RPL18A
Up_NUC	-0.236011	-0.791321	1.45171	-0.48477	-0.963237	1.02363				6	6	6	12.7	12.7	12.7	53.248	0	13.155	2818800000	56	Q9ULV4;Q6QEF8	Q9ULV4	Coronin-1C	CORO1C	CORO1C
Up_NUC	0.0343859	-0.172283	1.48224	0.233155	-1.64709	0.0695923				6	6	6	8	8	8	85.737	0	15.243	1467700000	85	Q9NW13	Q9NW13	RNA-binding protein 28	RBM28	RBM28
Up_NUC	-0.304584	-0.526507	1.83433	-0.525852	-0.900045	0.422655				6	6	6	9.7	9.7	9.7	68.996	0	69.934	1664100000	31	P10515	P10515	Dihydrolipoyllysine-residue acetyltransferase component of pyruvate dehydrogenase complex, mitochondrial	DLAT	DLAT
Up_NUC	-0.187865	-0.40952	1.90235	-0.232995	-1.06002	-0.0119542				6	6	6	13.6	13.6	13.6	59.379	0	22.898	1863700000	95	Q14498	Q14498	RNA-binding protein 39	RBM39	RBM39
Up_NUC	-0.112507	-0.243459	1.92665	-0.203551	-0.337059	-1.03007				3	3	3	8.6	8.6	8.6	41.708	0	6.5479	1028300000	22	Q9NSI8;O94885	Q9NSI8	SAM domain-containing protein SAMSN-1	SAMSN1	SAMSN1
Up_NUC	-0.0018311	-0.956522	1.672	0.141011	0.245114	-1.09977				4	4	4	16	16	16	29.763	0	38.09	1299700000	43	O75431	O75431	Metaxin-2	MTX2	MTX2
Up_NUC	0.49835	-0.493063	1.57131	-0.0598696	-0.0928962	-1.42383				18	18	18	42.8	42.8	42.8	50.118	0	139.43	51609000000	762	P26641	P26641	Elongation factor 1-gamma	EEF1G	EEF1G
Up_NUC	0.698114	-0.155512	1.67025	-0.708526	-0.571611	-0.932718				13	13	13	34.4	34.4	34.4	50.227	0	93.571	7868500000	207	Q9Y265	Q9Y265	RuvB-like 1	RUVBL1	RUVBL1
Up_NUC	0.287941	-0.192737	1.87089	-0.760616	-0.409623	-0.795856				3	3	3	13.9	13.9	13.9	29.668	0	4.6557	936240000	30	P47985;P0C7P4	P47985	Cytochrome b-c1 complex subunit Rieske, mitochondrial;Cytochrome b-c1 complex subunit 11;Putative cytochrome b-c1 complex subunit Rieske-like protein 1	UQCRFS1;UQCRFS1P1	UQCRFS1
Up_NUC	0.792136	-0.801783	1.67305	-0.492168	-0.550838	-0.620402				4	4	4	7.2	7.2	7.2	68.119	0	30.633	1323100000	41	Q8TAT6	Q8TAT6	Nuclear protein localization protein 4 homolog	NPLOC4	NPLOC4
Up_NUC	1.25249	-0.914149	1.27537	-0.342546	-0.48767	-0.783498				11	11	11	5.7	5.7	5.7	299.61	0	51.452	2441200000	77	Q9UQ35	Q9UQ35	Serine/arginine repetitive matrix protein 2	SRRM2	SRRM2
Up_NUC	0.972941	-0.91127	1.46958	-0.797416	-0.0857023	-0.648136				7	7	7	52	52	52	19.794	0	39.892	9688600000	171	P19105;O14950;P24844	P19105	Myosin regulatory light chain 12A;Myosin regulatory light chain 12B;Myosin regulatory light polypeptide 9	MYL12A;MYL12B;MYL9	MYL12A
Up_NUC	1.39977	-0.9576	1.09875	-0.770501	-0.49913	-0.271288				3	3	3	23	23	23	16.368	0	8.4042	4094800000	62	O60869	O60869	Endothelial differentiation-related factor 1	EDF1	EDF1
Up_NUC	1.10696	-0.607213	0.820498	0.660082	-0.580188	-1.40014				2	2	2	11.2	11.2	11.2	29.159	0	6.3819	381640000	8	Q6UXV4	Q6UXV4	MICOS complex subunit MIC27	APOOL	APOOL
Up_NUC	0.902929	-0.759404	1.35139	0.1852	-1.24999	-0.430115				7	7	7	18.4	18.4	18.4	56.578	0	14.437	1434500000	39	Q9Y6G9	Q9Y6G9	Cytoplasmic dynein 1 light intermediate chain 1	DYNC1LI1	DYNC1LI1
Up_NUC	1.62491	-0.235841	0.15594	0.354303	-0.531003	-1.3683				3	3	3	3.5	3.5	3.5	91.981	0	11.935	822190000	26	Q9UKN8	Q9UKN8	General transcription factor 3C polypeptide 4	GTF3C4	GTF3C4
Up_NUC	1.8186	-0.519703	-0.387945	-0.40613	0.447501	-0.95232				6	6	6	8.2	8.2	8.2	100.67	0	22.931	3980800000	107	Q9BXP5	Q9BXP5	Serrate RNA effector molecule homolog	SRRT	SRRT
Up_NUC	1.38698	-0.260222	0.147745	0.411647	-0.00769765	-1.67846				10	10	7	7.7	7.7	5.4	141.32	0	14.545	1391600000	38	Q8N3U4;Q9UJ98	Q8N3U4	Cohesin subunit SA-2	STAG2	STAG2
Up_NUC	1.74779	-0.0620127	-0.126433	-0.737948	0.311617	-1.13302				11	11	11	10.3	10.3	10.3	135.65	0	33.047	2536300000	82	O95347	O95347	Structural maintenance of chromosomes protein 2	SMC2	SMC2
Up_NUC	1.04592	-0.0889286	0.130243	-0.845855	1.13163	-1.373				2	2	2	18.8	18.8	18.8	14.787	0	17.769	18931000000	143	P35268	P35268	60S ribosomal protein L22	RPL22	RPL22
Up_NUC	0.444374	0.204149	0.239614	0.463691	0.661007	-2.01283				4	4	4	22.5	22.5	22.5	13.53	0	12.765	979410000	60	P14927	P14927	Cytochrome b-c1 complex subunit 7	UQCRB	UQCRB
Up_NUC	0.611442	0.411223	0.640287	-0.136897	0.433613	-1.95967				5	5	5	9.4	9.4	9.4	60.576	0	9.8413	652570000	40	Q6P1J9	Q6P1J9	Parafibromin	CDC73	CDC73
Up_NUC	0.804563	0.0415114	0.868517	0.0891341	0.0885862	-1.89231				4	4	4	7.1	7.1	7.1	68.137	0	7.8502	2017000000	40	P27694	P27694	Replication protein A 70 kDa DNA-binding subunit;Replication protein A 70 kDa DNA-binding subunit, N-terminally processed	RPA1	RPA1
Up_NUC	0.997928	-0.359773	0.962368	0.20552	-0.104454	-1.70159				7	7	7	22	22	22	39.681	0	52.03	2844600000	97	P35249	P35249	Replication factor C subunit 4	RFC4	RFC4
Up_NUC	-0.146814	0.247842	1.7573	-1.20193	-0.618744	-0.0376522				14	14	12	26	26	22	63.48	0	73.917	4265600000	116	Q9NZI8;REV__Q15833;Q15517	Q9NZI8	Insulin-like growth factor 2 mRNA-binding protein 1	IGF2BP1	IGF2BP1
Up_NUC	-0.231752	0.00874541	1.58977	-1.01314	-0.992247	0.638618				2	2	2	32.6	32.6	32.6	10.135	0	16.697	2692900000	75	Q9BWJ5	Q9BWJ5	Splicing factor 3B subunit 5	SF3B5	SF3B5
Up_NUC	-0.989895	-0.164563	1.80971	-0.711097	-0.296701	0.352546				25	25	25	45.8	45.8	45.8	73.968	0	137.76	8118300000	391	Q96QH2	Q96QH2	PML-RARA-regulated adapter molecule 1	PRAM1	PRAM1
Up_NUC	-0.370792	0.023429	0.961664	-1.79832	0.558265	0.62575				10	10	10	27.6	27.6	27.6	50.8	0	46.004	2050500000	40	P39656	P39656	Dolichyl-diphosphooligosaccharide--protein glycosyltransferase 48 kDa subunit	DDOST	DDOST
Up_NUC	-0.588669	0.73252	0.958425	-1.70006	0.0445191	0.553268				5	5	5	11.3	11.3	11.3	56.72	0	20.653	1149500000	57	Q8N6H7	Q8N6H7	ADP-ribosylation factor GTPase-activating protein 2	ARFGAP2	ARFGAP2
Up_NUC	0.352747	0.511437	0.414258	-2.03657	0.439919	0.318207				3	3	3	10	10	10	37.895	0	29.476	1660800000	67	P13995	P13995	Bifunctional methylenetetrahydrofolate dehydrogenase/cyclohydrolase, mitochondrial;NAD-dependent methylenetetrahydrofolate dehydrogenase;Methenyltetrahydrofolate cyclohydrolase	MTHFD2	MTHFD2
Up_NUC	0.503065	0.626069	0.335212	-1.46201	1.02478	-1.02712				18	18	18	33.9	33.9	33.9	75.952	0	93.763	9231900000	202	Q86UX7	Q86UX7	Fermitin family homolog 3	FERMT3	FERMT3
Up_NUC	0.602735	0.488006	0.299654	-1.65651	-0.741392	1.00751				10	10	10	30.5	30.5	30.5	44.76	0	66.196	9974200000	208	P61160	P61160	Actin-related protein 2	ACTR2	ACTR2
Up_NUC	0.362399	0.900682	0.272294	-1.76997	-0.524171	0.758771				8	8	8	8.3	8.3	8.3	153.94	0	28.857	1311500000	40	P49790	P49790	Nuclear pore complex protein Nup153	NUP153	NUP153
Up_NUC	0.49935	0.0607724	0.723	-1.75573	-0.481313	0.953923				2	2	2	3.8	3.8	3.8	70.642	0	12.818	623710000	20	O95251	O95251	Histone acetyltransferase KAT7	KAT7	KAT7
Up_NUC	0.485837	-0.0956943	0.573986	-1.94125	0.188974	0.788149				10	9	5	20	18.4	11.9	48.057	0	48.636	993720000	43	P05783;CON__H-INV:HIT000015463	P05783	Keratin, type I cytoskeletal 18	KRT18	KRT18
Up_NUC	0.32496	1.10206	-0.0812041	-1.87892	0.286764	0.246346				3	3	3	1.2	1.2	1.2	335.92	0	9.1999	211140000	11	Q9P2D1	Q9P2D1	Chromodomain-helicase-DNA-binding protein 7	CHD7	CHD7
Up_NUC	0.451165	0.747415	0.764922	-1.86054	-0.356272	0.253313				4	3	3	3.3	2.4	2.4	141.06	0	10.725	466390000	18	O75122	O75122	CLIP-associating protein 2	CLASP2	CLASP2
Up_NUC	0.515679	1.22167	0.468384	-1.65162	-0.542416	-0.0116992				3	3	3	3.4	3.4	3.4	97.55	0	5.9861	514290000	46	P29590	P29590	Protein PML	PML	PML
Up_NUC	0.645396	0.627569	0.693237	-1.82462	-0.50077	0.359193				3	3	3	6.2	6.2	6.2	54.226	0	11.491	764170000	48	Q9Y6V7	Q9Y6V7	Probable ATP-dependent RNA helicase DDX49	DDX49	DDX49
Up_NUC	0.705791	0.605724	0.790827	-1.6138	-0.871117	0.382573				3	3	3	21.1	21.1	21.1	20.063	0	9.1676	493000000	20	Q9H910	Q9H910	Hematological and neurological expressed 1-like protein	HN1L	HN1L
Up_NUC	0.748635	0.670356	0.908203	-1.68771	-0.556929	-0.0825598				4	4	4	15.7	15.7	15.7	35.582	0	30.575	1136900000	52	Q9H7B2	Q9H7B2	Ribosome production factor 2 homolog	RPF2	RPF2
Up_NUC	1.04211	0.204029	0.836831	-1.55324	-0.821296	0.29156				9	9	9	13.3	13.3	13.3	92.25	0	12.071	1097600000	20	Q99459	Q99459	Cell division cycle 5-like protein	CDC5L	CDC5L
Up_NUC	0.900616	0.481625	0.986051	-1.5433	-0.774807	-0.0501812				10	10	10	19.8	19.8	19.8	63.541	0	80.484	6499100000	252	P46060	P46060	Ran GTPase-activating protein 1	RANGAP1	RANGAP1
Up_NUC	0.898218	0.76403	0.499564	-1.7054	-0.644955	0.188542				9	9	9	31.7	31.7	31.7	40.949	0	41.67	4747200000	126	O15143;Q92747	O15143	Actin-related protein 2/3 complex subunit 1B	ARPC1B	ARPC1B
Up_NUC	0.861787	0.525862	0.824483	-1.69415	-0.64418	0.126194				2	2	2	4.6	4.6	4.6	69.476	0	4.6805	457620000	10	P18887	P18887	DNA repair protein XRCC1	XRCC1	XRCC1
Up_NUC	0.820487	0.801299	0.782353	-1.66612	-0.258684	-0.479331				7	7	7	5.8	5.8	5.8	141.15	0	14.328	1006700000	39	Q92797	Q92797	Symplekin	SYMPK	SYMPK
Up_NUC	0.956831	0.597099	0.922951	-1.5605	-0.35554	-0.560842				2	2	2	8.4	8.4	8.4	34.378	0	5.8423	414000000	12	Q13889	Q13889	General transcription factor IIH subunit 3	GTF2H3	GTF2H3
Up_NUC	0.798441	0.513551	0.892012	-1.78058	-0.0651498	-0.358273				2	2	2	4	4	4	65.171	0	21.29	451340000	17	P07199	P07199	Major centromere autoantigen B	CENPB	CENPB
Up_NUC	1.11994	0.57251	0.469933	-1.73803	-0.00439968	-0.419958				4	4	4	37	37	37	13.281	0	41.956	9062200000	162	P62314	P62314	Small nuclear ribonucleoprotein Sm D1	SNRPD1	SNRPD1
Up_NUC	0.528289	0.420471	1.08791	-1.82488	-0.0429213	-0.168873				3	3	3	12.2	12.2	12.2	27.626	0	12.589	1143400000	47	Q9NX40	Q9NX40	OCIA domain-containing protein 1	OCIAD1	OCIAD1
Up_NUC	0.735845	0.785624	0.755616	-1.76988	-0.321698	-0.18551				4	4	4	15.6	15.6	15.6	27.508	0	13.023	1194300000	37	Q9BTE7	Q9BTE7	DCN1-like protein 5	DCUN1D5	DCUN1D5
Up_NUC	0.507455	0.67655	1.16183	-1.63043	-0.45948	-0.255924				5	5	5	12.2	12.2	12.2	64.681	0	26.93	1077600000	55	Q96ME7	Q96ME7	Zinc finger protein 512	ZNF512	ZNF512
Up_NUC	0.362741	0.998276	0.998957	-1.59325	-0.527544	-0.239182				6	6	6	7.2	7.2	7.2	100.68	0	13.141	641230000	33	Q8WUA4	Q8WUA4	General transcription factor 3C polypeptide 2	GTF3C2	GTF3C2
Up_NUC	0.456997	0.796316	0.902094	-1.81114	-0.215534	-0.12873				16	8	8	13.9	7.2	7.2	132.88	0	24.719	1639500000	34	Q8TAQ2	Q8TAQ2	SWI/SNF complex subunit SMARCC2	SMARCC2	SMARCC2
Up_NUC	0.737341	0.868072	0.860186	-1.60995	-0.378584	-0.477064				3	3	3	10.1	10.1	10.1	44.141	0	26.349	2150000000	76	Q12824	Q12824	SWI/SNF-related matrix-associated actin-dependent regulator of chromatin subfamily B member 1	SMARCB1	SMARCB1
Up_NUC	0.601821	0.958985	0.769231	-1.71353	-0.29809	-0.318415				7	7	7	4.8	4.8	4.8	213.57	0	19.201	837870000	24	Q12888	Q12888	Tumor suppressor p53-binding protein 1	TP53BP1	TP53BP1
Up_NUC	-0.521676	1.29368	0.095753	0.618512	0.13948	-1.62575				4	4	4	29.5	29.5	29.5	18.237	0	11.621	2575600000	55	Q9Y3C6	Q9Y3C6	Peptidyl-prolyl cis-trans isomerase-like 1	PPIL1	PPIL1
Up_NUC	0.57446	0.820477	0.0488534	0.835579	-0.548723	-1.73065				13	13	5	39.9	39.9	19.1	32.852	0	76.198	5738100000	43	P05141;Q9H0C2	P05141	ADP/ATP translocase 2;ADP/ATP translocase 2, N-terminally processed	SLC25A5	SLC25A5
Up_NUC	0.57556	0.395094	0.62697	0.761015	-0.563362	-1.79528				2	2	2	3.1	3.1	3.1	86.478	0	3.7227	413270000	14	Q15437	Q15437	Protein transport protein Sec23B	SEC23B	SEC23B
Up_NUC	0.698956	0.90055	0.586434	0.338536	-1.0957	-1.42877				3	3	3	3	3	3	101.86	0	7.4583	723070000	27	Q9Y6K1	Q9Y6K1	DNA (cytosine-5)-methyltransferase 3A	DNMT3A	DNMT3A
Up_NUC	0.873955	0.643924	0.860615	0.0924374	-1.33448	-1.13645				2	2	2	1.6	1.6	1.6	189.03	0	6.7467	234760000	10	Q9UK61	Q9UK61	Protein FAM208A	FAM208A	FAM208A
Up_NUC	0.907165	0.63337	0.635399	0.330462	-1.50012	-1.00628				4	4	4	12.7	12.7	12.7	39.436	0	8.6718	651790000	21	Q9NWY4;A8MVJ9	Q9NWY4	UPF0609 protein C4orf27;Putative UPF0609 protein C4orf27-like	C4orf27	C4orf27
Up_NUC	0.724601	0.75216	0.513863	0.578151	-1.20826	-1.36051				5	5	5	14	14	14	43.963	0	13.236	2749900000	83	Q9NWT1	Q9NWT1	p21-activated protein kinase-interacting protein 1	PAK1IP1	PAK1IP1
Up_NUC	0.763179	0.0711938	1.21571	0.327453	-1.16655	-1.21098				3	3	3	4.2	4.2	4.2	87.99	0	7.2359	452110000	25	Q8IYB8	Q8IYB8	ATP-dependent RNA helicase SUPV3L1, mitochondrial	SUPV3L1	SUPV3L1
Up_NUC	0.690524	0.54068	0.425945	0.8805	-1.10406	-1.43359				5	5	5	27.8	27.8	27.8	25.565	0	10.078	3011500000	25	P00403	P00403	Cytochrome c oxidase subunit 2	MT-CO2	MT-CO2
Up_NUC	0.443649	0.137252	1.322	0.396025	-1.49392	-0.805				18	9	9	13.3	6.7	6.7	181.28	0	38.574	946040000	41	P51531	P51531	Probable global transcription activator SNF2L2	SMARCA2	SMARCA2
Up_NUC	0.897462	1.41619	-0.122067	-0.129891	-0.904492	-1.1572				5	5	5	17.3	17.3	17.3	32.935	0	10.233	1561700000	58	Q8NBQ5	Q8NBQ5	Estradiol 17-beta-dehydrogenase 11	HSD17B11	HSD17B11
Up_NUC	1.13447	1.03818	0.216548	-0.473064	-0.443925	-1.47221				3	2	2	12.9	9.6	9.6	31.263	0	16.079	1485000000	71	Q13243	Q13243	Serine/arginine-rich splicing factor 5	SRSF5	SRSF5
Up_NUC	1.13573	1.11293	0.20391	-0.325173	-0.888677	-1.23872				5	5	5	17.8	17.8	17.8	26.131	0	29.037	1999100000	65	O75934	O75934	Pre-mRNA-splicing factor SPF27	BCAS2	BCAS2
Up_NUC	0.937805	1.0231	0.186807	-0.216595	-0.214772	-1.71635				5	5	5	7.8	7.8	7.8	79.573	0	12.149	876700000	23	P25098;P35626	P25098	Beta-adrenergic receptor kinase 1	ADRBK1	ADRBK1
Up_NUC	0.8238	1.05216	0.375628	0.1656	-0.959207	-1.45798				7	7	7	17.2	17.2	17.2	63.876	0	19.697	2379200000	49	Q8IY67	Q8IY67	Ribonucleoprotein PTB-binding 1	RAVER1	RAVER1
Up_NUC	0.956449	1.13237	0.437575	-0.299208	-0.969118	-1.25807				11	11	11	14.1	14.1	14.1	106.92	0	31.115	3775300000	173	O94906	O94906	Pre-mRNA-processing factor 6	PRPF6	PRPF6
Up_NUC	1.02441	0.91591	0.37425	-0.0686132	-0.651399	-1.59455				5	5	5	4.8	4.8	4.8	128.81	0	13.026	606720000	35	Q8IY18	Q8IY18	Structural maintenance of chromosomes protein 5	SMC5	SMC5
Up_NUC	0.319427	1.64337	0.249348	-1.31666	-0.430513	-0.464975				2	2	2	3.2	3.2	3.2	77.15	0	18.212	1076300000	41	Q6NUQ4	Q6NUQ4	Transmembrane protein 214	TMEM214	TMEM214
Up_NUC	0.830255	1.34033	0.263231	-1.34949	-0.40821	-0.676115				7	7	7	8.2	8.2	8.2	118.29	0	28.055	3803700000	113	O15042	O15042	U2 snRNP-associated SURP motif-containing protein	U2SURP	U2SURP
Up_NUC	0.43055	1.41164	0.604295	-1.30814	-0.348291	-0.790053				8	8	8	33.8	33.8	33.8	24.61	0	30.156	3719600000	68	P14678;P63162	P14678	Small nuclear ribonucleoprotein-associated proteins B and B;Small nuclear ribonucleoprotein-associated protein N	SNRPB;SNRPN	SNRPB
Up_NUC	0.188878	1.77526	0.28738	-0.800022	-0.59025	-0.861249				3	3	3	20.4	20.4	20.4	25.456	0	5.1719	608210000	16	Q9NSI2	Q9NSI2	Protein FAM207A	FAM207A	FAM207A
Up_NUC	0.252978	1.88393	-0.418787	-0.712476	-0.188088	-0.817562				2	2	2	1.9	1.9	1.9	107.19	0	5.456	189890000	13	Q96T37	Q96T37	Putative RNA-binding protein 15	RBM15	RBM15
Up_NUC	0.433064	1.61402	0.372591	-1.02677	-0.547762	-0.84514				13	13	13	12.9	12.9	12.9	132.94	0	56.123	1800600000	76	Q7Z5K2	Q7Z5K2	Wings apart-like protein homolog	WAPAL	WAPAL
Up_NUC	0.159337	1.90832	-0.162195	-0.474266	-0.545975	-0.885218				4	4	4	20.7	20.7	20.7	26.227	0	18.43	4461500000	100	O43809	O43809	Cleavage and polyadenylation specificity factor subunit 5	NUDT21	NUDT21
Up_NUC	0.681035	1.56657	0.201392	-0.983442	-0.718679	-0.746878				3	3	3	15.4	15.4	15.4	28.235	0	73.194	645750000	27	Q5RKV6	Q5RKV6	Exosome complex component MTR3	EXOSC6	EXOSC6
Up_NUC	0.578739	0.853613	0.974418	-0.409039	-1.64079	-0.356938				3	3	3	5.9	5.9	5.9	70.86	0	26.657	1490200000	47	Q9UFC0	Q9UFC0	Leucine-rich repeat and WD repeat-containing protein 1	LRWD1	LRWD1
Up_NUC	0.782009	0.916369	0.765783	-0.441322	-1.61209	-0.410753				6	6	6	31.4	31.4	31.4	17.965	0	294.78	31506000000	432	P62979;P62987;P0CG47;P0CG48	P62979	Ubiquitin-40S ribosomal protein S27a;Ubiquitin;40S ribosomal protein S27a;Ubiquitin-60S ribosomal protein L40;Ubiquitin;60S ribosomal protein L40;Polyubiquitin-B;Ubiquitin;Polyubiquitin-C;Ubiquitin	RPS27A;UBA52;UBB;UBC	RPS27A
Up_NUC	0.748	0.64159	0.826386	-0.213018	-1.80604	-0.196914				4	4	4	33.6	33.6	33.6	14.173	0	19.043	9372300000	172	P55769	P55769	NHP2-like protein 1;NHP2-like protein 1, N-terminally processed	NHP2L1	NHP2L1
Up_NUC	0.78402	0.884246	0.779647	-0.534676	-1.61974	-0.293499				8	8	8	4.5	4.5	4.5	254.39	0	48.168	1039600000	27	O60287	O60287	Nucleolar pre-ribosomal-associated protein 1	URB1	URB1
Up_NUC	0.502744	1.11584	0.635357	-0.160405	-1.71057	-0.382967				9	9	9	6.1	6.1	6.1	197.58	0	14.895	1294400000	22	P52948	P52948	Nuclear pore complex protein Nup98-Nup96;Nuclear pore complex protein Nup98;Nuclear pore complex protein Nup96	NUP98	NUP98
Up_NUC	1.1212	0.950459	0.502249	-0.623019	-1.36024	-0.590656				12	12	12	14.6	14.6	14.6	95.737	0	61.232	6267700000	185	Q9BUJ2	Q9BUJ2	Heterogeneous nuclear ribonucleoprotein U-like protein 1	HNRNPUL1	HNRNPUL1
Up_NUC	0.880732	1.09489	0.590359	-0.589823	-1.42196	-0.554196				5	5	5	8.6	8.6	8.6	80.301	0	33.234	1119000000	35	Q9BSC4	Q9BSC4	Nucleolar protein 10	NOL10	NOL10
Up_NUC	1.03084	0.87161	0.716448	-0.665843	-1.37264	-0.580419				3	3	3	20.6	20.6	20.6	27.6	0	19.65	444090000	15	Q96FF9	Q96FF9	Sororin	CDCA5	CDCA5
Up_NUC	0.964818	0.813162	0.685192	-0.375874	-1.59985	-0.487449				12	12	12	15.5	15.5	15.5	105.32	0	52.266	3936700000	98	Q8NI36	Q8NI36	WD repeat-containing protein 36	WDR36	WDR36
Up_NUC	1.14209	0.68832	0.727301	-0.413581	-1.40613	-0.737997				6	6	6	8.4	8.4	8.4	83.629	0	46.038	934390000	48	Q14137	Q14137	Ribosome biogenesis protein BOP1	BOP1	BOP1
Up_NUC	0.9555	0.80707	0.841797	-0.570601	-1.42514	-0.608625				8	8	8	16.7	16.7	16.7	68.07	0	21.604	1679700000	57	O15213	O15213	WD repeat-containing protein 46	WDR46	WDR46
Up_NUC	0.977822	0.966859	0.699821	-0.616873	-1.31641	-0.711221				4	4	3	5.9	5.9	3.8	79.954	0	12.632	820080000	48	O00139	O00139	Kinesin-like protein KIF2A	KIF2A	KIF2A
Up_NUC	1.14298	0.768501	0.432928	-0.364327	-1.63132	-0.34876				4	4	4	5.6	5.6	5.6	78.863	0	10.487	1898900000	42	O00566	O00566	U3 small nucleolar ribonucleoprotein protein MPP10	MPHOSPH10	MPHOSPH10
Up_NUC	1.22225	0.48721	0.55692	0.0389162	-1.53985	-0.765449				4	4	4	15.2	15.2	15.2	40.067	0	10.886	478460000	27	Q9H410	Q9H410	Kinetochore-associated protein DSN1 homolog	DSN1	DSN1
Up_NUC	0.749166	0.669363	1.00512	-0.266618	-1.6184	-0.538629				7	7	7	9.9	9.9	9.9	102.97	0	15.917	1551100000	49	Q86XP3	Q86XP3	ATP-dependent RNA helicase DDX42	DDX42	DDX42
Up_NUC	0.726959	0.780524	0.820678	0.0265702	-1.63328	-0.721452				5	5	5	10.2	10.2	10.2	73.261	0	18.647	552620000	12	Q14807	Q14807	Kinesin-like protein KIF22	KIF22	KIF22
Up_NUC	0.889979	0.849061	0.726538	-0.154522	-1.5194	-0.791654				3	3	3	4.8	4.8	4.8	86.829	0	5.2034	380070000	6	Q15542	Q15542	Transcription initiation factor TFIID subunit 5	TAF5	TAF5
Up_NUC	1.09637	1.21136	0.148813	-0.497015	-1.24578	-0.713749				12	12	12	3.3	3.3	3.3	437.6	0	35.25	1218800000	47	Q9Y4A5	Q9Y4A5	Transformation/transcription domain-associated protein	TRRAP	TRRAP
Up_NUC	1.14003	1.03128	0.46293	-0.699101	-1.14271	-0.792431				6	4	4	9.1	5.4	5.4	82.564	0	11.739	1378700000	52	Q9BQ39	Q9BQ39	ATP-dependent RNA helicase DDX50	DDX50	DDX50
Up_NUC	1.16881	1.13752	0.199696	-0.507637	-1.15009	-0.84831				5	5	5	6.9	6.9	6.9	87.054	0	8.5029	1125200000	53	Q68CQ4	Q68CQ4	Digestive organ expansion factor homolog	DIEXF	DIEXF
Up_NUC	0.83085	1.36456	0.108644	-0.285489	-1.40744	-0.611122				3	3	3	13.5	13.5	13.5	35.719	0	18.386	819120000	65	Q96P16	Q96P16	Regulation of nuclear pre-mRNA domain-containing protein 1A	RPRD1A	RPRD1A
Up_NUC	0.593889	0.362406	0.779262	0.115566	-1.97008	0.118953				4	4	4	30.5	30.5	30.5	12.254	0	39.345	3445000000	63	Q9Y3U8	Q9Y3U8	60S ribosomal protein L36	RPL36	RPL36
Up_NUC	0.780132	-0.00989023	0.159866	0.803637	-1.91972	0.185975				6	6	6	5.2	5.2	5.2	132.95	0	15.101	684710000	26	Q9HD20	Q9HD20	Manganese-transporting ATPase 13A1	ATP13A1	ATP13A1
Up_NUC	0.758776	0.483439	0.537943	0.560184	-1.82161	-0.51873				11	11	11	5.1	5.1	5.1	238.53	0	16.188	1226500000	23	Q8NF50;Q96HP0	Q8NF50	Dedicator of cytokinesis protein 8	DOCK8	DOCK8
Up_NUC	0.993063	0.727732	0.348674	-0.135355	-1.82553	-0.108589				9	9	5	32.1	32.1	19.2	38.58	0	23.019	3779600000	41	Q15366;P57721;P57723	Q15366	Poly(rC)-binding protein 2	PCBP2	PCBP2
Up_NUC	1.12911	0.469467	0.411592	0.0409617	-1.80981	-0.241324				2	2	2	20	20	20	12.405	0	5.2744	969310000	37	Q7RTV0	Q7RTV0	PHD finger-like domain-containing protein 5A	PHF5A	PHF5A
Up_NUC	0.946406	0.846728	0.781283	-0.962694	-1.33091	-0.280808				6	6	6	6.6	6.6	6.6	122.91	0	30.842	1009200000	22	Q9P275	Q9P275	Ubiquitin carboxyl-terminal hydrolase 36	USP36	USP36
Up_NUC	0.822555	0.959225	0.692729	-1.21595	-1.20064	-0.057923				7	7	7	16	16	16	50.646	0	24.522	1495900000	80	Q9H0S4	Q9H0S4	Probable ATP-dependent RNA helicase DDX47	DDX47	DDX47
Up_NUC	0.763462	1.0726	0.77482	-1.0829	-1.1679	-0.360079				4	4	4	13.8	13.8	13.8	55.34	0	11.054	1094800000	36	Q9BXL5	Q9BXL5	Hemogen	HEMGN	HEMGN
Up_NUC	0.832958	1.24147	0.436537	-0.97361	-1.24023	-0.297128				3	3	3	8.9	8.9	8.9	63.444	0	16.484	455170000	43	Q96JP5	Q96JP5	E3 ubiquitin-protein ligase ZFP91	ZFP91	ZFP91
Up_NUC	0.910159	0.942296	0.713758	-1.02713	-1.28668	-0.252407				3	3	3	12.2	12.2	12.2	39.648	0	8.6568	1085600000	28	Q96EE3	Q96EE3	Nucleoporin SEH1	SEH1L	SEH1L
Up_NUC	0.864969	1.03935	0.445636	-0.803425	-1.52547	-0.0210543				10	10	10	6.2	6.2	6.2	199.07	0	25.992	2166500000	94	Q7KZ85	Q7KZ85	Transcription elongation factor SPT6	SUPT6H	SUPT6H
Up_NUC	0.97798	0.86874	0.676203	-1.0024	-1.3394	-0.181124				8	8	8	6.5	6.5	6.5	196.04	0	18.09	1015400000	28	Q5SRE5	Q5SRE5	Nucleoporin NUP188 homolog	NUP188	NUP188
Up_NUC	0.861166	1.18077	0.524902	-1.03719	-1.17893	-0.350722				4	4	4	13.7	13.7	13.7	51.419	0	8.5457	1557300000	31	Q13418	Q13418	Integrin-linked protein kinase	ILK	ILK
Up_NUC	0.820675	1.05954	0.634386	-0.801431	-1.44465	-0.26852				3	3	3	49.4	49.4	49.4	10.366	0	13.9	1151800000	50	P63167;Q96FJ2	P63167	Dynein light chain 1, cytoplasmic;Dynein light chain 2, cytoplasmic	DYNLL1;DYNLL2	DYNLL1
Up_NUC	0.834575	1.05389	0.657262	-0.942057	-1.3438	-0.259869				2	2	2	6.5	6.5	6.5	38.914	0.0055633	2.0083	214830000	4	P48729;Q8N752	P48729	Casein kinase I isoform alpha;Casein kinase I isoform alpha-like	CSNK1A1;CSNK1A1L	CSNK1A1
Up_NUC	0.984289	1.00856	0.55733	-0.975053	-1.29359	-0.28153				3	3	3	1.4	1.4	1.4	282.58	0	12.415	426690000	13	P46100	P46100	Transcriptional regulator ATRX	ATRX	ATRX
Up_NUC	0.746006	0.931405	0.833167	-1.16889	-1.22556	-0.116127				8	6	3	25.8	19.8	9.6	49.229	0	86.786	4508300000	60	P31943	P31943	Heterogeneous nuclear ribonucleoprotein H;Heterogeneous nuclear ribonucleoprotein H, N-terminally processed	HNRNPH1	HNRNPH1
Up_NUC	0.674068	1.27822	0.442115	-1.02873	-1.28513	-0.0805509				5	5	5	9.2	9.2	9.2	73.45	0	14.316	865530000	29	O95453	O95453	Poly(A)-specific ribonuclease PARN	PARN	PARN
Up_NUC	0.79903	1.09251	0.678527	-1.06643	-1.22078	-0.282855				6	6	6	19.1	19.1	19.1	44.712	0	17.52	2006000000	36	P25490;O15391;Q96MM3	P25490	Transcriptional repressor protein YY1	YY1	YY1
Up_NUC	0.543215	1.26905	0.708336	-1.19413	-1.04204	-0.284427				8	8	8	8.5	8.5	8.5	108.58	0	14.359	1478900000	69	Q9H0D6	Q9H0D6	5-3 exoribonuclease 2	XRN2	XRN2
Up_NUC	0.391464	1.19886	0.648231	-1.44296	-0.941244	0.145644				7	7	7	9.2	9.2	9.2	118.07	0	25.889	1050200000	36	Q68E01	Q68E01	Integrator complex subunit 3	INTS3	INTS3
Up_NUC	0.187186	1.48073	0.724207	-0.948717	-1.11295	-0.33046				6	6	6	14.7	14.7	14.7	53.836	0	16.804	1600600000	60	P22570	P22570	NADPH:adrenodoxin oxidoreductase, mitochondrial	FDXR	FDXR
Up_NUC	0.625543	1.0287	0.872912	-1.31382	-1.01058	-0.202753				3	3	3	32.6	32.6	32.6	9.7251	0	45.585	2255800000	54	P62306	P62306	Small nuclear ribonucleoprotein F	SNRPF	SNRPF
Up_NUC	0.832134	1.30551	0.347442	-1.30481	-0.794363	-0.385919				6	6	6	30.8	30.8	30.8	21.508	0	17.686	1427300000	24	Q13951	Q13951	Core-binding factor subunit beta	CBFB	CBFB
Up_NUC	0.988807	1.08358	0.329143	-1.35368	-0.947208	-0.100644				8	8	8	5.5	5.5	5.5	206.69	0	18.378	1569200000	40	Q8WWQ0	Q8WWQ0	PH-interacting protein	PHIP	PHIP
Up_NUC	0.844118	1.2254	0.10456	-1.30315	-1.026	0.155067				4	4	4	9.5	9.5	9.5	53.32	0	11.732	1345100000	77	Q9NVX2	Q9NVX2	Notchless protein homolog 1	NLE1	NLE1
Up_NUC	0.592549	1.54514	0.235302	-1.07405	-0.972621	-0.326323				7	7	7	2.1	2.1	2.1	402.24	0	12.149	565610000	29	Q96T58	Q96T58	Msx2-interacting protein	SPEN	SPEN
Up_NUC	1.03314	1.25421	-0.0499018	-1.21123	-0.939402	-0.0868103				8	8	8	41.2	41.2	41.2	24.423	0	32.525	28047000000	254	P62826	P62826	GTP-binding nuclear protein Ran	RAN	RAN
Up_NUC	0.956209	1.46917	-0.369621	-0.782783	-1.06521	-0.207761				9	9	9	23.2	23.2	23.2	39.829	0	24.001	2090300000	89	P50552	P50552	Vasodilator-stimulated phosphoprotein	VASP	VASP
Up_NUC	1.03142	1.2836	0.0765939	-1.20608	-0.843087	-0.342442				7	6	6	14.5	12.6	12.6	46.437	0	15.76	10499000000	40	O14979	O14979	Heterogeneous nuclear ribonucleoprotein D-like	HNRNPDL	HNRNPDL
Up_NUC	1.03727	1.42921	-0.207167	-0.838506	-0.961468	-0.459341				10	10	10	47.2	47.2	47.2	23.742	0	93.617	30962000000	524	P23284	P23284	Peptidyl-prolyl cis-trans isomerase B	PPIB	PPIB
Up_NUC	1.25162	0.771517	0.185229	-1.10111	-1.25307	0.145816				5	5	5	31.1	31.1	31.1	20.713	0	8.406	761700000	12	Q9BSD7	Q9BSD7	Cancer-related nucleoside-triphosphatase	NTPCR	NTPCR
Up_NUC	1.76715	0.389815	-0.449305	-0.662625	-1.04128	-0.00375269				11	11	11	23.1	23.1	23.1	61.206	0	25.836	4357700000	171	Q5SSJ5	Q5SSJ5	Heterochromatin protein 1-binding protein 3	HP1BP3	HP1BP3
Up_NUC	1.02169	0.86841	0.259781	-0.820047	-1.55312	0.223288				3	3	3	8.9	8.9	8.9	43.088	0	8.4121	626980000	22	Q96CB9	Q96CB9	5-methylcytosine rRNA methyltransferase NSUN4	NSUN4	NSUN4
Up_NUC	1.44024	0.615603	0.415454	-0.876688	-1.20606	-0.388558				6	6	6	10.6	10.6	10.6	80.31	0	32.897	546460000	22	Q9UH99	Q9UH99	SUN domain-containing protein 2	SUN2	SUN2
Up_NUC	1.93728	0.00526268	-0.0527278	-0.778112	-0.657681	-0.454021				5	5	5	8.6	8.6	8.6	89.677	0	25.711	1914100000	35	Q13616	Q13616	Cullin-1	CUL1	CUL1
Up_NUC	1.52568	0.661464	0.265592	-0.900729	-1.04853	-0.503481				13	13	13	12.8	12.8	12.8	104.74	0	26.48	3210100000	123	P43246	P43246	DNA mismatch repair protein Msh2	MSH2	MSH2
Up_NUC	1.25581	0.965965	0.211569	-1.02507	-1.15286	-0.255408				5	5	5	19.4	19.4	19.4	38.496	0	12.438	1520300000	69	P40937	P40937	Replication factor C subunit 5	RFC5	RFC5
Up_NUC	1.27595	1.15905	-0.027484	-0.865376	-0.983025	-0.559107				4	4	4	3.3	3.3	3.3	171.29	0	9.6195	1006600000	23	O60306	O60306	Intron-binding protein aquarius	AQR	AQR
Up_NUC	1.24822	0.820095	0.380303	-0.836382	-1.36539	-0.246846				7	7	7	22.2	22.2	22.2	38.388	0	21.18	7218700000	87	P20042	P20042	Eukaryotic translation initiation factor 2 subunit 2	EIF2S2	EIF2S2
Up_NUC	0.406284	0.482017	1.59264	-0.906328	-0.837186	-0.737423				8	8	7	11.8	11.8	10.4	105.4	0	39.344	2259500000	68	Q9H2K8	Q9H2K8	Serine/threonine-protein kinase TAO3	TAOK3	TAOK3
Up_NUC	0.259809	0.527562	1.53744	-1.34374	-0.448402	-0.532673				3	3	3	8.3	8.3	8.3	45.547	0	31.055	2163700000	55	Q52LJ0	Q52LJ0	Protein FAM98B	FAM98B	FAM98B
Up_NUC	0.251039	0.496155	1.57019	-1.00585	-1.07619	-0.235346				8	8	8	18.8	18.8	18.8	49.03	0	59.092	3947900000	115	P62495	P62495	Eukaryotic peptide chain release factor subunit 1	ETF1	ETF1
Up_NUC	0.447786	0.643499	1.46094	-1.00016	-0.928168	-0.623891				3	3	3	7.7	7.7	7.7	57.886	0	10.859	2896200000	103	O00629	O00629	Importin subunit alpha-3	KPNA4	KPNA4
Up_NUC	-0.0499908	0.518289	1.74532	-0.867696	-0.782691	-0.563231				2	2	2	5.4	5.4	5.4	50.75	0	39.956	4679000000	97	O43670	O43670	BUB3-interacting and GLEBS motif-containing protein ZNF207	ZNF207	ZNF207
Up_NUC	1.04442	0.053358	1.36556	-0.840647	-0.907109	-0.715581				2	2	2	5	5	5	46.895	0	4.1331	659750000	20	Q9NW64	Q9NW64	Pre-mRNA-splicing factor RBM22	RBM22	RBM22
Up_NUC	1.22284	0.138723	1.11473	-1.04115	-0.971523	-0.463616				5	5	5	20.8	20.8	20.8	26.383	0	22.556	1335800000	89	Q9NPD3	Q9NPD3	Exosome complex component RRP41	EXOSC4	EXOSC4
Up_NUC	1.18363	0.0115665	1.17407	-1.00314	-1.05789	-0.308242				8	8	8	7.4	7.4	7.4	117.01	0	17.058	1441700000	44	Q96KR1	Q96KR1	Zinc finger RNA-binding protein	ZFR	ZFR
Up_NUC	1.07949	-0.204884	1.38853	-1.04296	-0.737611	-0.48256				4	4	4	19.2	19.2	19.2	34.5	0	12.229	1033700000	24	Q92890	Q92890	Ubiquitin fusion degradation protein 1 homolog	UFD1L	UFD1L
Up_NUC	0.820399	0.0884499	1.44146	-1.22035	-0.803381	-0.326576				7	5	5	17.9	13	13	58.232	0	48.249	1165900000	44	Q96GM5	Q96GM5	SWI/SNF-related matrix-associated actin-dependent regulator of chromatin subfamily D member 1	SMARCD1	SMARCD1
Up_NUC	1.23666	0.4953	0.88299	-0.557603	-1.1246	-0.932752				8	8	8	31.6	31.6	31.6	41.487	0	125.17	6503100000	115	Q15019	Q15019	Septin-2	2022-09-02	Septin2
Up_NUC	1.36122	0.197835	0.906324	-0.43693	-1.15259	-0.875868				10	10	10	4	4	4	330.46	0	60.915	1147600000	51	Q8NFC6	Q8NFC6	Biorientation of chromosomes in cell division protein 1-like 1	BOD1L1	BOD1L1
Up_NUC	0.983316	0.565614	1.13183	-0.896729	-1.02731	-0.756724				3	3	3	3.4	3.4	3.4	132.79	0	9.9321	752740000	19	Q9Y2K7	Q9Y2K7	Lysine-specific demethylase 2A	KDM2A	KDM2A
Up_NUC	1.02269	0.505663	1.11987	-0.667849	-1.12686	-0.853511				9	9	5	21.4	21.4	14.7	49.398	0	46.013	1463000000	44	Q9NVA2	Q9NVA2	Septin-11	2022-09-11	Septin11
Up_NUC	0.959468	0.489598	1.19984	-0.768638	-1.08431	-0.795959				13	13	13	11.8	11.8	11.8	164.67	0	28.823	2689400000	141	Q9NTI5	Q9NTI5	Sister chromatid cohesion protein PDS5 homolog B	PDS5B	PDS5B
Up_NUC	1.07853	0.325382	1.20713	-0.876773	-0.843019	-0.891249				2	2	2	6.1	6.1	6.1	40.143	0	4.8357	805760000	23	Q9NP66	Q9NP66	High mobility group protein 20A	HMG20A	HMG20A
Up_NUC	1.14657	0.481453	1.03816	-0.843973	-0.95156	-0.870654				8	8	8	15.9	15.9	15.9	58.467	0	25.926	3364600000	102	Q9BVI4	Q9BVI4	Nucleolar complex protein 4 homolog	NOC4L	NOC4L
Up_NUC	1.27401	0.345567	0.974992	-0.804497	-1.06457	-0.725495				6	6	6	37.4	37.4	37.4	26.888	0	38.355	24437000000	233	Q86V81	Q86V81	THO complex subunit 4	ALYREF	ALYREF
Up_NUC	1.08741	0.589924	1.01008	-0.845106	-1.05906	-0.783243				18	18	18	28.4	28.4	28.4	83.677	0	127.61	16443000000	501	Q16891	Q16891	MICOS complex subunit MIC60	IMMT	IMMT
Up_NUC	0.919101	0.406833	1.26373	-0.687415	-1.18661	-0.71564				4	4	3	18.5	18.5	12.6	27.366	0	50.557	3234100000	126	Q16629	Q16629	Serine/arginine-rich splicing factor 7	SRSF7	SRSF7
Up_NUC	1.11103	0.571355	0.983799	-0.81157	-1.14279	-0.711825				7	7	7	22.9	22.9	22.9	49.601	0	19.226	3003100000	151	Q13895	Q13895	Bystin	BYSL	BYSL
Up_NUC	0.995404	0.575299	1.12117	-0.897126	-0.951151	-0.843597				11	11	6	27.8	27.8	19.1	47.655	0	58.056	8916400000	169	Q09028	Q09028	Histone-binding protein RBBP4	RBBP4	RBBP4
Up_NUC	1.07393	0.478367	1.06423	-0.703714	-1.2398	-0.673016				2	2	2	5	5	5	55.866	0	2.9478	219110000	4	P86791;P86790	P86791	Vacuolar fusion protein CCZ1 homolog;Vacuolar fusion protein CCZ1 homolog B	CCZ1;CCZ1B	CCZ1
Up_NUC	1.04746	0.430657	1.14134	-0.845342	-1.13843	-0.635678				6	6	6	11.8	11.8	11.8	54.284	0	33.639	3684900000	143	O95319	O95319	CUGBP Elav-like family member 2	CELF2	CELF2
Up_NUC	1.02422	0.398759	1.20942	-0.763752	-0.937348	-0.931302				19	13	13	33.4	22.8	22.8	69.147	0	43.674	23591000000	394	P17844	P17844	Probable ATP-dependent RNA helicase DDX5	DDX5	DDX5
Up_NUC	1.05939	0.467578	1.01893	-0.337231	-1.2888	-0.919856				4	4	4	10.7	10.7	10.7	52.402	0	11.872	716120000	40	Q9H7Z6	Q9H7Z6	Histone acetyltransferase KAT8	KAT8	KAT8
Up_NUC	0.893821	0.542766	1.11369	-0.284904	-1.23029	-1.03508				3	3	3	3.6	3.6	3.6	108.17	0	7.9699	335370000	22	Q96HW7	Q96HW7	Integrator complex subunit 4	INTS4	INTS4
Up_NUC	1.01032	0.684396	0.966541	-0.544386	-1.19938	-0.917489				6	6	6	7.3	7.3	7.3	103.7	0	18.159	3001500000	80	Q8IWX8	Q8IWX8	Calcium homeostasis endoplasmic reticulum protein	CHERP	CHERP
Up_NUC	1.07377	0.72956	0.875272	-0.579541	-1.11946	-0.979595				8	8	8	3.1	3.1	3.1	316.05	0	24.442	1237800000	88	Q6KC79	Q6KC79	Nipped-B-like protein	NIPBL	NIPBL
Up_NUC	0.888523	0.757334	1.03576	-0.613644	-1.19108	-0.876888				8	4	4	18.4	11.8	11.8	49.716	0	46.95	2732000000	36	Q14141	Q14141	Septin-6	2022-09-06	Septin6
Up_NUC	1.06299	0.600121	0.955534	-0.563232	-1.31689	-0.73852				5	5	5	11.3	11.3	11.3	65.971	0	13.131	1160700000	49	Q13416	Q13416	Origin recognition complex subunit 2	ORC2	ORC2
Up_NUC	0.978625	0.684562	1.02441	-0.636261	-1.11354	-0.937795				15	15	15	26	26	26	81.074	0	53.206	9535000000	177	Q08945	Q08945	FACT complex subunit SSRP1	SSRP1	SSRP1
Up_NUC	1.03988	0.676861	0.893027	-0.41331	-1.29822	-0.898232				3	3	3	1.3	1.3	1.3	338.26	0	6.5902	321600000	4	Q12830	Q12830	Nucleosome-remodeling factor subunit BPTF	BPTF	BPTF
Up_NUC	0.5631	0.564595	1.40817	-0.564123	-1.22989	-0.741856				3	3	3	17.2	17.2	17.2	23.369	0	11.924	999460000	34	Q9Y324	Q9Y324	rRNA-processing protein FCF1 homolog	FCF1	FCF1
Up_NUC	0.624818	0.384992	1.50867	-0.654168	-1.03102	-0.833287				9	9	7	29.3	29.3	22.9	34.095	0	33.828	3292900000	120	P06493;Q00526	P06493	Cyclin-dependent kinase 1	CDK1	CDK1
Up_NUC	0.349569	0.460947	1.5555	-0.486315	-1.28814	-0.591559				4	4	4	17.6	17.6	17.6	28.068	0	8.5923	913870000	36	Q9Y224	Q9Y224	UPF0568 protein C14orf166	C14orf166	C14orf166
Up_NUC	0.931576	0.297326	1.34977	-0.799953	-0.892983	-0.885738				10	10	10	13	13	13	97.073	0	20.964	815830000	43	Q9NRZ9	Q9NRZ9	Lymphoid-specific helicase	HELLS	HELLS
Up_NUC	0.831103	0.0561311	1.53272	-0.773748	-0.86317	-0.783035				13	13	13	13.5	13.5	13.5	111.54	0	45.402	2829900000	105	Q92974	Q92974	Rho guanine nucleotide exchange factor 2	ARHGEF2	ARHGEF2
Up_NUC	0.620139	0.287788	1.54905	-1.10014	-0.644871	-0.711962				5	5	5	37.2	37.2	37.2	17.259	0	28.258	5679300000	118	Q04837	Q04837	Single-stranded DNA-binding protein, mitochondrial	SSBP1	SSBP1
Up_NUC	0.763659	0.312526	1.46836	-0.886942	-0.864738	-0.792864				4	4	4	13.8	13.8	13.8	39.157	0	15.42	1250200000	51	P35250	P35250	Replication factor C subunit 2	RFC2	RFC2
Up_NUC	0.889754	0.370439	1.3251	-0.86761	-0.64995	-1.06773				3	3	3	11.7	11.7	11.7	36.588	0	7.5991	2027900000	57	P61964	P61964	WD repeat-containing protein 5	WDR5	WDR5
Up_NUC	0.792207	0.328708	1.35999	-0.335313	-1.05581	-1.08978				9	9	9	12.3	12.3	12.3	101.43	0	33.637	3240200000	114	Q7Z2W4	Q7Z2W4	Zinc finger CCCH-type antiviral protein 1	ZC3HAV1	ZC3HAV1
Up_NUC	1.02114	0.140523	1.31718	-0.511546	-0.930035	-1.03726				3	3	3	14.5	14.5	14.5	31.3	0	62.782	4350400000	107	O75494;Q8WXF0	O75494	Serine/arginine-rich splicing factor 10	SRSF10	SRSF10
Up_NUC	1.04223	0.159936	1.29318	-0.551131	-0.867	-1.07722				6	6	6	25.6	25.6	25.6	28.994	0	33.183	2851600000	133	P50402	P50402	Emerin	EMD	EMD
Up_NUC	1.33397	0.353966	0.82473	-1.0182	-1.10889	-0.385571				14	14	13	16.6	16.6	16.6	108.66	0	78.015	6978300000	277	Q9Y2W1	Q9Y2W1	Thyroid hormone receptor-associated protein 3	THRAP3	THRAP3
Up_NUC	1.12457	0.410078	0.966989	-0.876093	-1.33401	-0.291531				6	6	6	5.9	5.9	5.9	163.82	0	22.684	888440000	39	Q96T23	Q96T23	Remodeling and spacing factor 1	RSF1	RSF1
Up_NUC	1.23633	0.233397	0.900044	-0.931131	-1.31308	-0.125563				9	9	5	24	24	14.8	55.364	0	33.032	4592700000	40	Q92769	Q92769	Histone deacetylase 2	HDAC2	HDAC2
Up_NUC	1.28052	0.587151	0.719056	-0.783965	-1.26117	-0.541592				8	8	8	8	8	8	128.98	0	20.797	936630000	29	Q8WUM0	Q8WUM0	Nuclear pore complex protein Nup133	NUP133	NUP133
Up_NUC	1.27342	0.605139	0.69915	-0.897487	-1.23148	-0.448744				5	5	5	20.5	20.5	20.5	22.98	0	17.049	3149800000	69	O15347	O15347	High mobility group protein B3	HMGB3	HMGB3
Up_NUC	1.43078	0.471129	0.527083	-0.702817	-1.34749	-0.378682				4	4	3	4.9	4.9	3.7	113.6	0	32.679	1183200000	55	Q5T8P6	Q5T8P6	RNA-binding protein 26	RBM26	RBM26
Up_NUC	0.992549	0.673453	0.650963	-1.40991	-1.06112	0.154063				2	2	2	11.7	11.7	11.7	26.396	0	4.6804	3560700000	20	Q9Y3Y2	Q9Y3Y2	Chromatin target of PRMT1 protein	CHTOP	CHTOP
Up_NUC	1.0942	0.288724	0.74659	-1.11095	-1.34864	0.330077				4	4	4	19.4	19.4	19.4	27.924	0	13.286	782510000	33	Q9NRX1	Q9NRX1	RNA-binding protein PNO1	PNO1	PNO1
Up_NUC	0.880476	0.564931	1.03092	-1.06999	-1.29859	-0.10774				3	3	3	10.6	10.6	10.6	56.547	0	13.19	801070000	21	Q96GM8	Q96GM8	Target of EGR1 protein 1	TOE1	TOE1
Up_NUC	1.17789	0.273404	0.812911	-0.935929	-1.4121	0.0838219				5	5	5	22.7	22.7	22.7	35.079	0	12.029	689800000	28	Q6UXN9	Q6UXN9	WD repeat-containing protein 82	WDR82	WDR82
Up_NUC	0.884358	0.639271	0.880131	-1.24157	-1.22053	0.0583463				7	7	7	13.2	13.2	13.2	84.468	0	88.169	1739400000	46	Q5QJE6	Q5QJE6	Deoxynucleotidyltransferase terminal-interacting protein 2	DNTTIP2	DNTTIP2
Up_NUC	0.792305	0.63866	0.997481	-0.953994	-1.43447	-0.0399862				4	4	4	6	6	6	106.83	0	7.1766	543150000	8	Q03188	Q03188	Centromere protein C	CENPC	CENPC
Up_NUC	0.759533	0.692048	0.937118	-1.24399	-1.22936	0.0846455				8	8	8	7.4	7.4	7.4	117.8	0	34.59	1743600000	61	P42285	P42285	Superkiller viralicidic activity 2-like 2	SKIV2L2	SKIV2L2
Up_NUC	0.593354	0.673566	1.16005	-1.27759	-1.10183	-0.0475588				6	6	6	6.6	6.6	6.6	125.57	0	11.356	816080000	20	O60879	O60879	Protein diaphanous homolog 2	DIAPH2	DIAPH2
Up_NUC	0.902659	0.646883	0.851954	-0.975635	-1.44523	0.019368				10	10	10	45.9	45.9	45.9	30.772	0	56.943	15161000000	168	P21796	P21796	Voltage-dependent anion-selective channel protein 1	VDAC1	VDAC1
Up_NUC	0.887962	0.628033	1.14474	-1.08717	-0.994981	-0.57858				6	6	6	11.6	11.6	11.6	63.132	0	26.922	956080000	16	Q9NY61	Q9NY61	Protein AATF	AATF	AATF
Up_NUC	0.807207	0.577603	1.2635	-1.04025	-0.951183	-0.656884				3	3	3	6.5	6.5	6.5	37.67	0	8.3349	1391600000	44	Q96PU8	Q96PU8	Protein quaking	QKI	QKI
Up_NUC	0.697311	0.445601	1.3299	-1.2191	-0.997297	-0.256422				3	3	3	12.7	12.7	12.7	32.844	0	7.3705	1394400000	36	O95983	O95983	Methyl-CpG-binding domain protein 3	MBD3	MBD3
Up_NUC	0.665281	0.484262	1.40091	-1.154	-0.861901	-0.534553				4	4	4	21.6	21.6	21.6	26.599	0	19.631	3388800000	90	P56537	P56537	Eukaryotic translation initiation factor 6	EIF6	EIF6
Up_NUC	0.674844	0.870172	1.12513	-0.895392	-1.15651	-0.618241				5	5	5	8.1	8.1	8.1	80.592	0	12.97	823740000	29	P49959	P49959	Double-strand break repair protein MRE11A	MRE11A	MRE11A
Up_NUC	0.609843	0.813599	1.17852	-0.959048	-1.2138	-0.429114				7	7	7	27.1	27.1	27.1	42.592	0	175.88	6604200000	122	P39748	P39748	Flap endonuclease 1	FEN1	FEN1
Up_NUC	0.478962	1.0928	1.04815	-1.03502	-1.06681	-0.518083				6	6	4	13.9	13.9	9.4	60.959	0	19.925	1710500000	45	P33240	P33240	Cleavage stimulation factor subunit 2	CSTF2	CSTF2
Up_NUC	0.604682	0.95115	1.09753	-0.975524	-1.12691	-0.550925				8	6	6	52	46.7	46.7	24.763	0	203.52	13220000000	158	P24534	P24534	Elongation factor 1-beta	EEF1B2	EEF1B2
Up_NUC	0.634585	0.825236	1.20359	-1.03194	-1.00536	-0.626111				5	5	5	12.1	12.1	12.1	40.75	0	18.39	2172600000	92	O95299	O95299	NADH dehydrogenase [ubiquinone] 1 alpha subcomplex subunit 10, mitochondrial	NDUFA10	NDUFA10
Up_NUC	0.504162	0.910614	1.18205	-1.01679	-1.13444	-0.44559				2	2	2	2.2	2.2	2.2	104.76	0	3.6973	287970000	15	P22670;P48378;P48380	P22670	MHC class II regulatory factor RFX1;DNA-binding protein RFX2;Transcription factor RFX3	RFX1;RFX2;RFX3	RFX1
Up_NUC	0.929663	0.67509	1.04027	-1.01118	-1.16377	-0.470081				10	10	10	25	25	25	55.21	0	36.439	6585500000	170	Q9Y3I0	Q9Y3I0	tRNA-splicing ligase RtcB homolog	RTCB	RTCB
Up_NUC	0.700228	0.597282	1.28955	-0.883729	-1.21108	-0.492242				3	3	3	6.1	6.1	6.1	57.076	0	8.4949	854970000	33	Q96T60	Q96T60	Bifunctional polynucleotide phosphatase/kinase;Polynucleotide 3-phosphatase;Polynucleotide 5-hydroxyl-kinase	PNKP	PNKP
Up_NUC	0.888493	0.587574	1.14405	-0.897857	-1.22668	-0.495585				7	7	7	6.8	6.8	6.8	145.17	0	27.893	797020000	42	Q96ST3	Q96ST3	Paired amphipathic helix protein Sin3a	SIN3A	SIN3A
Up_NUC	0.804063	0.613559	1.12765	-0.909419	-1.33772	-0.298132				11	11	11	37.9	37.9	37.9	27.744	0	71.705	9181800000	220	Q07955	Q07955	Serine/arginine-rich splicing factor 1	SRSF1	SRSF1
Up_NUC	0.891211	0.617219	1.09474	-1.04251	-1.18137	-0.379298				4	4	4	9	9	9	68.477	0	15.412	4372800000	87	Q01844	Q01844	RNA-binding protein EWS	EWSR1	EWSR1
Up_NUC	0.976698	0.608301	1.04431	-0.832316	-1.2714	-0.525583				7	7	5	13.3	13.3	11.6	53.425	0	44.064	10599000000	149	P35637	P35637	RNA-binding protein FUS	FUS	FUS
Up_NUC	0.700187	0.683314	1.21365	-0.776994	-1.30357	-0.516587				12	12	10	37.1	37.1	34.3	57.221	0	259.69	11685000000	102	P26599	P26599	Polypyrimidine tract-binding protein 1	PTBP1	PTBP1
Up_NUC	0.726383	0.496793	1.28809	-0.931687	-1.26456	-0.315022				9	9	9	30.6	30.6	30.6	33.969	0	29.059	2691800000	70	P23193;Q15560	P23193	Transcription elongation factor A protein 1	TCEA1	TCEA1
Up_NUC	0.854403	0.751518	1.06795	-0.863881	-1.2053	-0.604691				16	16	5	46.6	46.6	18	49.129	0	104.35	2826000000	60	O00148	O00148	ATP-dependent RNA helicase DDX39A	DDX39A	DDX39A
Up_NUC	0.801804	0.600258	1.18271	-0.912152	-1.26477	-0.407852				5	5	5	41.1	41.1	41.1	11.676	0	63.594	13387000000	292	P17096	P17096	High mobility group protein HMG-I/HMG-Y	HMGA1	HMGA1
Up_NUC	0.764707	0.887077	0.978723	-0.815897	-1.33058	-0.48403				3	3	3	1.2	1.2	1.2	290.52	0	5.1487	415310000	19	Q9HCK8	Q9HCK8	Chromodomain-helicase-DNA-binding protein 8	CHD8	CHD8
Up_NUC	0.866855	0.89643	0.901356	-0.816301	-1.28334	-0.565				11	11	11	30.7	30.7	30.7	50.679	0	34.415	6285900000	175	Q16181;Q6ZU15	Q16181	Septin-7	2022-09-07	Septin7
Up_NUC	1.00239	0.885618	0.745953	-0.751123	-1.34	-0.542837				48	48	45	24.2	24.2	22.7	274.61	0	313.52	19224000000	561	Q01082	Q01082	Spectrin beta chain, non-erythrocytic 1	SPTBN1	SPTBN1
Up_NUC	0.914884	0.997367	0.723172	-0.80933	-1.31488	-0.51121				8	8	8	15.8	15.8	15.8	68.002	0	29.837	6408900000	261	O00541	O00541	Pescadillo homolog	PES1	PES1
Up_NUC	1.03637	0.781215	0.806437	-0.891339	-1.29629	-0.43639				12	12	12	31.7	31.7	31.7	42.674	0	97.731	8724800000	176	P35659	P35659	Protein DEK	DEK	DEK
Up_NUC	0.866483	0.849109	0.940538	-0.694046	-1.3253	-0.636787				6	6	6	12.2	12.2	12.2	61.589	0	26.908	1137500000	55	Q9NY93	Q9NY93	Probable ATP-dependent RNA helicase DDX56	DDX56	DDX56
Up_NUC	0.932455	0.768613	0.962511	-0.6205	-1.28727	-0.75581				4	4	4	11.3	11.3	11.3	33.756	0	7.1991	704210000	39	Q96G21	Q96G21	U3 small nucleolar ribonucleoprotein protein IMP4	IMP4	IMP4
Up_NUC	0.895334	0.611086	1.0911	-0.5829	-1.37153	-0.643092				2	2	2	1.7	1.7	1.7	170.68	0.00076394	2.6934	236040000	3	Q92547	Q92547	DNA topoisomerase 2-binding protein 1	TOPBP1	TOPBP1
Up_NUC	0.973522	0.673629	1.03825	-0.740535	-1.1735	-0.771366				5	5	5	7.1	7.1	7.1	92.547	0	11.205	1063000000	34	Q8WTT2	Q8WTT2	Nucleolar complex protein 3 homolog	NOC3L	NOC3L
Up_NUC	0.837156	0.758015	1.08683	-0.708534	-1.20362	-0.769849				10	10	10	15.6	15.6	15.6	88.885	0	27.768	4642100000	151	Q15459	Q15459	Splicing factor 3A subunit 1	SF3A1	SF3A1
Up_NUC	0.914493	0.706637	1.07165	-0.777163	-1.15423	-0.761382				33	33	32	36.5	36.5	35.6	112.42	0	148.43	18315000000	509	P78347	P78347	General transcription factor II-I	GTF2I	GTF2I
Up_NUC	0.787493	0.808041	1.06851	-0.773534	-1.26137	-0.629136				13	13	13	8.2	8.2	8.2	208.73	0	48.562	4852500000	111	P51610	P51610	Host cell factor 1;HCF N-terminal chain 1;HCF N-terminal chain 2;HCF N-terminal chain 3;HCF N-terminal chain 4;HCF N-terminal chain 5;HCF N-terminal chain 6;HCF C-terminal chain 1;HCF C-terminal chain 2;HCF C-terminal chain 3;HCF C-terminal chain 4;HCF C-terminal chain 5;HCF C-terminal chain 6	HCFC1	HCFC1
Up_NUC	0.880274	0.645801	1.03133	-0.584459	-1.46426	-0.508683				4	4	4	2.3	2.3	2.3	241.64	0	15.951	456480000	18	P49750	P49750	YLP motif-containing protein 1	YLPM1	YLPM1
Up_NUC	0.874557	0.773387	0.981104	-0.720559	-1.36295	-0.545534				6	6	6	14	14	14	58.449	0	20.079	1090800000	57	O43172	O43172	U4/U6 small nuclear ribonucleoprotein Prp4	PRPF4	PRPF4
Up_NUC	0.706222	0.696845	1.18084	-0.609553	-1.37492	-0.59943				6	6	6	9.2	9.2	9.2	90.254	0	39.346	2099400000	72	O43290	O43290	U4/U6.U5 tri-snRNP-associated protein 1	SART1	SART1
Up_NUC	0.603248	0.00416413	1.28126	-0.424316	-1.66551	0.201154				4	4	4	8.4	8.4	8.4	53.974	0	13.626	2440500000	63	Q9NUU7;Q9UMR2	Q9NUU7	ATP-dependent RNA helicase DDX19A;ATP-dependent RNA helicase DDX19B	DDX19A;DDX19B	DDX19A
Up_NUC	0.861285	0.599384	1.03643	-0.7926	-1.46211	-0.242393				2	2	2	4.8	4.8	4.8	54.163	0	5.9728	456430000	25	Q9H3G5	Q9H3G5	Probable serine carboxypeptidase CPVL	CPVL	CPVL
Up_NUC	0.922342	0.481887	1.06527	-0.66667	-1.49838	-0.304444				4	4	4	16.2	16.2	16.2	23.743	0	9.0328	652410000	27	Q6I9Y2	Q6I9Y2	THO complex subunit 7 homolog	THOC7	THOC7
Up_NUC	0.613017	0.710529	1.1805	-0.692466	-1.45596	-0.355624				3	3	3	19.7	19.7	19.7	18.925	0	22.745	858030000	30	Q8WW12	Q8WW12	PEST proteolytic signal-containing nuclear protein	PCNP	PCNP
Up_NUC	0.940873	0.911215	0.753257	-1.37484	-0.802059	-0.428446				5	5	5	9.7	9.7	9.7	71.996	0	15.123	1242600000	14	Q99543	Q99543	DnaJ homolog subfamily C member 2;DnaJ homolog subfamily C member 2, N-terminally processed	DNAJC2	DNAJC2
Up_NUC	0.889164	0.98031	0.75013	-1.38846	-0.617136	-0.614005				9	9	9	11.8	11.8	11.8	89.834	0	20.601	1763100000	63	Q96GQ7	Q96GQ7	Probable ATP-dependent RNA helicase DDX27	DDX27	DDX27
Up_NUC	0.882004	0.891156	0.882942	-1.32143	-0.74305	-0.591621				4	4	4	10.7	10.7	10.7	52.44	0	10.201	1528800000	78	P51608	P51608	Methyl-CpG-binding protein 2	MECP2	MECP2
Up_NUC	1.03589	0.831981	0.701558	-1.45324	-0.620152	-0.496041				4	4	4	11.4	11.4	11.4	42.008	0	7.2043	517660000	22	Q5T280	Q5T280	Putative methyltransferase C9orf114	C9orf114	C9orf114
Up_NUC	1.05394	0.761433	0.826954	-1.2802	-0.50937	-0.852759				2	2	2	7.8	7.8	7.8	35.171	0	5.2488	293030000	7	Q9H479	Q9H479	Fructosamine-3-kinase	FN3K	FN3K
Up_NUC	1.03948	0.772735	0.823197	-1.34256	-0.589428	-0.703427				3	3	3	2.4	2.4	2.4	181.42	0	5.9006	537770000	21	Q92766	Q92766	Ras-responsive element-binding protein 1	RREB1	RREB1
Up_NUC	0.996252	0.866183	0.792518	-1.29788	-0.56945	-0.787622				8	8	8	17.8	17.8	17.8	58.414	0	40.775	5092000000	167	Q8TED0	Q8TED0	U3 small nucleolar RNA-associated protein 15 homolog	UTP15	UTP15
Up_NUC	0.880522	0.850163	0.845079	-1.44611	-0.393865	-0.735792				5	5	5	4.2	4.2	4.2	155.34	0	7.8283	1297200000	26	Q7Z3K3	Q7Z3K3	Pogo transposable element with ZNF domain	POGZ	POGZ
Up_NUC	1.11767	0.855218	0.687355	-1.21862	-0.614036	-0.827582				4	4	4	4.1	4.1	4.1	131.61	0	12.4	802510000	34	Q76FK4	Q76FK4	Nucleolar protein 8	NOL8	NOL8
Up_NUC	1.03581	0.720586	0.751213	-1.51656	-0.333518	-0.657529				16	8	8	30.8	13.5	13.5	75.491	0	37.811	3871400000	94	P42166	P42166	Lamina-associated polypeptide 2, isoform alpha;Thymopoietin;Thymopentin	TMPO	TMPO
Up_NUC	1.11232	0.901936	0.550714	-1.38988	-0.478532	-0.696559				4	4	4	12.3	12.3	12.3	41.193	0	7.8096	955400000	27	Q15050	Q15050	Ribosome biogenesis regulatory protein homolog	RRS1	RRS1
Up_NUC	1.24641	0.220007	0.954118	-1.40148	-0.556152	-0.462905				12	12	12	20.8	20.8	20.8	88.549	0	87.82	12070000000	243	Q13263	Q13263	Transcription intermediary factor 1-beta	TRIM28	TRIM28
Up_NUC	1.1391	0.581003	0.833606	-1.42377	-0.612252	-0.517693				3	3	3	28.3	28.3	28.3	12.732	0	16.164	1446900000	23	P41567;O60739	P41567	Eukaryotic translation initiation factor 1;Eukaryotic translation initiation factor 1b	EIF1;EIF1B	EIF1
Up_NUC	1.12305	0.461199	1.04586	-1.1554	-0.667004	-0.807702				26	26	26	12.5	12.5	12.5	267.29	0	260.09	11399000000	438	P12270	P12270	Nucleoprotein TPR	TPR	TPR
Up_NUC	1.26188	0.426636	0.870692	-1.28666	-0.670656	-0.601892				14	14	12	63.7	63.7	59.4	31.121	0	226	28799000000	316	P29692	P29692	Elongation factor 1-delta	EEF1D	EEF1D
Up_NUC	0.706456	1.12275	0.84584	-0.766811	-0.713028	-1.1952				13	13	13	9.3	9.3	9.3	226.66	0	39.247	3014800000	64	Q14676	Q14676	Mediator of DNA damage checkpoint protein 1	MDC1	MDC1
Up_NUC	1.00551	0.772166	0.713903	-0.509214	-0.417231	-1.56514				4	4	4	30.5	30.5	30.5	18.82	0	29.307	2377700000	65	Q9UFW8	Q9UFW8	CGG triplet repeat-binding protein 1	CGGBP1	CGGBP1
Up_NUC	0.947068	0.895786	0.809849	-0.793876	-0.550656	-1.30817				11	11	10	17.7	17.7	16.1	81.312	0	44.645	3986900000	75	Q99661	Q99661	Kinesin-like protein KIF2C	KIF2C	KIF2C
Up_NUC	0.73907	0.973783	0.913695	-0.637267	-0.616519	-1.37276				4	4	4	17.6	17.6	17.6	29.669	0	9.4398	944570000	25	Q6DKI1	Q6DKI1	60S ribosomal protein L7-like 1	RPL7L1	RPL7L1
Up_NUC	0.906144	0.775666	0.988422	-0.764923	-0.63638	-1.26893				9	5	5	24.3	14.9	14.9	55.102	0	15.345	3641000000	51	Q13547;O15379	Q13547	Histone deacetylase 1	HDAC1	HDAC1
Up_NUC	0.906104	0.770223	0.951799	-0.767737	-0.506008	-1.35438				6	6	6	16.8	16.8	16.8	57.528	0	18.189	1138300000	60	Q13422;Q9UKT9	Q13422	DNA-binding protein Ikaros	IKZF1	IKZF1
Up_NUC	0.814362	1.01134	0.767524	-0.665875	-0.503136	-1.42421				4	4	4	8.8	8.8	8.8	61.492	0	22.104	1445000000	77	Q13112	Q13112	Chromatin assembly factor 1 subunit B	CHAF1B	CHAF1B
Up_NUC	0.952718	0.624543	1.01447	-0.85968	-0.400149	-1.3319				4	4	4	14.5	14.5	14.5	38.478	0	14.724	814710000	18	Q12972	Q12972	Nuclear inhibitor of protein phosphatase 1;Activator of RNA decay	PPP1R8	PPP1R8
Up_NUC	0.649791	1.06931	0.738954	-0.658671	-0.253339	-1.54605				6	6	6	2.7	2.7	2.7	272.32	0	10.569	723140000	23	P02751	P02751	Fibronectin;Anastellin;Ugl-Y1;Ugl-Y2;Ugl-Y3	FN1	FN1
Up_NUC	0.952835	0.912644	0.800969	-0.795807	-0.592774	-1.27787				6	6	6	19.1	19.1	19.1	40.556	0	11.827	649130000	41	P40938	P40938	Replication factor C subunit 3	RFC3	RFC3
Up_NUC	0.813319	1.26449	0.572508	-0.885206	-0.69489	-1.07022				4	4	4	27.9	27.9	27.9	21.639	0	15.73	422960000	34	Q9BUH6	Q9BUH6	Protein PAXX	C9orf142	C9orf142
Up_NUC	1.0659	1.24986	0.247365	-0.819758	-0.715405	-1.02796				27	27	27	17.1	17.1	17.1	205.11	0	93.82	9278000000	333	Q8TEM1	Q8TEM1	Nuclear pore membrane glycoprotein 210	NUP210	NUP210
Up_NUC	0.90978	1.21969	0.497872	-1.11424	-0.597619	-0.915479				6	6	6	4	4	4	192.95	0	16.513	1074600000	38	Q86U86	Q86U86	Protein polybromo-1	PBRM1	PBRM1
Up_NUC	0.968482	1.11456	0.597828	-0.892439	-0.71156	-1.07687				9	9	9	46.6	46.6	46.6	22.225	0	81.793	8005500000	163	P45973	P45973	Chromobox protein homolog 5	CBX5	CBX5
Up_NUC	0.85886	1.19852	0.480083	-0.740877	-0.433169	-1.36342				8	8	6	26	26	19.5	45.671	0	323.31	5823700000	57	P52597	P52597	Heterogeneous nuclear ribonucleoprotein F;Heterogeneous nuclear ribonucleoprotein F, N-terminally processed	HNRNPF	HNRNPF
Up_NUC	1.27573	0.668803	0.714179	-0.789228	-0.785105	-1.08438				7	7	5	12.8	12.8	9.8	79.541	0	30.375	983270000	29	Q15059	Q15059	Bromodomain-containing protein 3	BRD3	BRD3
Up_NUC	0.905045	0.734042	1.06635	-0.85297	-0.750723	-1.10174				5	5	5	19.7	19.7	19.7	35.368	0	97.573	961150000	23	Q9BXY0	Q9BXY0	Protein MAK16 homolog	MAK16	MAK16
Up_NUC	0.988829	0.81641	0.89913	-0.905577	-0.665559	-1.13323				10	10	10	13.5	13.5	13.5	95.581	0	31.132	2455000000	86	Q9BUQ8	Q9BUQ8	Probable ATP-dependent RNA helicase DDX23	DDX23	DDX23
Up_NUC	0.993185	0.775877	0.913228	-0.736016	-0.706771	-1.2395				3	3	2	11	11	6.8	37.655	0	6.0181	401300000	6	Q99496	Q99496	E3 ubiquitin-protein ligase RING2	RNF2	RNF2
Up_NUC	0.914229	0.848726	0.967128	-0.927176	-0.792781	-1.01013				8	8	8	20.2	20.2	20.2	46.649	0	57.483	5799200000	161	Q969G3	Q969G3	SWI/SNF-related matrix-associated actin-dependent regulator of chromatin subfamily E member 1	SMARCE1	SMARCE1
Up_NUC	0.900622	0.846895	0.980764	-0.987151	-0.771779	-0.969351				27	27	27	16.7	16.7	16.7	208.7	0	115.48	8668200000	290	Q14690	Q14690	Protein RRP5 homolog	PDCD11	PDCD11
Up_NUC	0.974257	0.747186	0.98518	-0.849284	-0.733969	-1.12337				5	5	5	7.9	7.9	7.9	82.921	0	20.58	2437600000	96	Q12996	Q12996	Cleavage stimulation factor subunit 3	CSTF3	CSTF3
Up_NUC	0.799088	0.872107	1.02883	-0.855997	-0.688085	-1.15594				4	4	4	6.8	6.8	6.8	87.109	0	22.973	454200000	7	O94901	O94901	SUN domain-containing protein 1	SUN1	SUN1
Up_NUC	0.974643	0.837034	0.911498	-0.993799	-0.731255	-0.998121				30	30	30	15.6	15.6	15.6	244.5	0	237.1	11343000000	321	O75643	O75643	U5 small nuclear ribonucleoprotein 200 kDa helicase	SNRNP200	SNRNP200
Up_NUC	1.01498	0.765158	0.929564	-0.837957	-0.75373	-1.11802				14	14	12	47.3	47.3	40.3	39.617	0	323.31	16994000000	418	O75367	O75367	Core histone macro-H2A.1	H2AFY	H2AFY
Up_NUC	0.928186	0.819173	0.978434	-0.884335	-0.793124	-1.04833				15	15	15	23.3	23.3	23.3	77.672	0	58.335	8270700000	327	O15226	O15226	NF-kappa-B-repressing factor	NKRF	NKRF
Up_NUC	0.922708	0.770131	1.02099	-0.992364	-0.70813	-1.01334				8	8	8	15.7	15.7	15.7	71.689	0	32.543	1172300000	36	O60216;Q9H4I0	O60216	Double-strand-break repair protein rad21 homolog	RAD21	RAD21
Up_NUC	0.93287	1.02122	0.755775	-0.991594	-0.691528	-1.02674				7	7	7	19	19	19	55.18	0	28.358	8754300000	210	Q9UMS4	Q9UMS4	Pre-mRNA-processing factor 19	PRPF19	PRPF19
Up_NUC	0.907788	0.966026	0.826283	-0.947971	-0.624717	-1.12741				3	3	3	13.1	13.1	13.1	26.72	0	14.99	2416600000	105	Q92979	Q92979	Ribosomal RNA small subunit methyltransferase NEP1	EMG1	EMG1
Up_NUC	0.880377	1.05886	0.778555	-0.967674	-0.753088	-0.997031				32	32	32	15.6	15.6	15.6	273.6	0	166.84	17841000000	511	Q6P2Q9	Q6P2Q9	Pre-mRNA-processing-splicing factor 8	PRPF8	PRPF8
Up_NUC	0.996576	0.913343	0.800453	-0.995127	-0.669736	-1.04551				12	12	12	15.8	15.8	15.8	85.104	0	34.197	5514200000	133	Q1KMD3	Q1KMD3	Heterogeneous nuclear ribonucleoprotein U-like protein 2	HNRNPUL2	HNRNPUL2
Up_NUC	0.926626	0.984525	0.818268	-0.961143	-0.796628	-0.971648				35	35	34	57	57	55.6	66.408	0	315.98	73462000000	1094	P20700	P20700	Lamin-B1	LMNB1	LMNB1
Up_NUC	0.866451	0.991381	0.856422	-0.977774	-0.682164	-1.05431				10	10	10	3.6	3.6	3.6	318.38	0	23.13	1692800000	60	O75691	O75691	Small subunit processome component 20 homolog	UTP20	UTP20
Up_NUC	0.904499	0.895193	0.905289	-1.01856	-0.617945	-1.06848				30	20	20	22.1	15.9	15.9	174.38	0	90.954	8621700000	267	P11388	P11388	DNA topoisomerase 2-alpha	TOP2A	TOP2A
Up_NUC	1.00833	1.02528	0.639616	-0.694104	-0.786171	-1.19295				26	26	26	27.7	27.7	27.7	119.91	0	203.41	38527000000	448	Q9Y5B9	Q9Y5B9	FACT complex subunit SPT16	SUPT16H	SUPT16H
Up_NUC	1.02695	0.912972	0.74555	-0.759343	-0.71364	-1.21249				3	3	3	7	7	7	29.426	0	7.922	835370000	59	Q9UMY1	Q9UMY1	Nucleolar protein 7	NOL7	NOL7
Up_NUC	1.0636	0.92889	0.69648	-0.717253	-0.808986	-1.16273				13	13	13	12	12	12	148.85	0	28.838	2493800000	73	Q9BQG0	Q9BQG0	Myb-binding protein 1A	MYBBP1A	MYBBP1A
Up_NUC	0.885266	1.07827	0.718037	-0.654998	-0.846631	-1.17994				5	5	5	6.7	6.7	6.7	106.16	0	28.197	1685900000	102	P06400	P06400	Retinoblastoma-associated protein	RB1	RB1
Up_NUC	1.03001	1.08859	0.535391	-0.729989	-0.757522	-1.16648				13	13	13	7	7	7	220.62	0	40.626	3117500000	152	Q14966	Q14966	Zinc finger protein 638	ZNF638	ZNF638
Up_NUC	1.04948	0.908006	0.765354	-0.873058	-0.837537	-1.01225				11	11	11	17.9	17.9	17.9	75.406	0	50.455	8902700000	195	Q9NVP1	Q9NVP1	ATP-dependent RNA helicase DDX18	DDX18	DDX18
Up_NUC	1.02856	0.907814	0.779047	-0.830453	-0.792775	-1.09219				9	9	9	15.7	15.7	15.7	87.977	0	65.83	2345100000	63	Q9BVJ6;Q5TAP6	Q9BVJ6	U3 small nucleolar RNA-associated protein 14 homolog A	UTP14A	UTP14A
Up_NUC	1.11871	0.930891	0.630615	-0.867491	-0.695739	-1.11699				7	7	7	27.3	27.3	27.3	29.841	0	14.195	2418800000	59	O75937	O75937	DnaJ homolog subfamily C member 8	DNAJC8	DNAJC8
Up_NUC	1.00204	1.03474	0.674938	-0.821659	-0.880167	-1.00989				9	9	9	15.3	15.3	15.3	73.584	0	20.817	2243600000	150	Q15397	Q15397	Pumilio domain-containing protein KIAA0020	KIAA0020	KIAA0020
Up_NUC	0.952371	0.875592	0.870165	-0.64265	-0.880008	-1.17547				6	6	6	6.9	6.9	6.9	123.56	0	13.848	1349800000	56	Q9H2P0	Q9H2P0	Activity-dependent neuroprotector homeobox protein	ADNP	ADNP
Up_NUC	1.03193	0.67815	0.959223	-0.621488	-0.83404	-1.21378				5	5	5	17	17	17	34.852	0	15.771	4044100000	116	Q99848	Q99848	Probable rRNA-processing protein EBP2	EBNA1BP2	EBNA1BP2
Up_NUC	0.793265	0.884333	1.01433	-0.623705	-0.907536	-1.16069				7	7	7	12.3	12.3	12.3	75.665	0	38.991	2430700000	65	Q96FV9	Q96FV9	THO complex subunit 1	THOC1	THOC1
Up_NUC	0.932522	0.841817	0.931955	-0.643315	-0.95595	-1.10703				14	14	14	18.3	18.3	18.3	93.487	0	44.935	6671900000	248	Q8N1F7	Q8N1F7	Nuclear pore complex protein Nup93	NUP93	NUP93
Up_NUC	1.02914	0.78348	0.886386	-0.67117	-0.881962	-1.14587				5	5	5	4.7	4.7	4.7	172.79	0	15.452	689770000	11	Q5VZL5	Q5VZL5	Zinc finger MYM-type protein 4	ZMYM4	ZMYM4
Up_NUC	0.940021	0.84567	0.870117	-0.450221	-1.03536	-1.17023				2	2	2	6.4	6.4	6.4	44.385	0	21.047	2937700000	52	Q15427	Q15427	Splicing factor 3B subunit 4	SF3B4	SF3B4
Up_NUC	0.887413	0.851283	0.957783	-0.597376	-0.97712	-1.12198				4	4	4	34	34	34	17	0	17.717	1400300000	36	P41223	P41223	Protein BUD31 homolog	BUD31	BUD31
Up_NUC	0.897469	0.841006	0.975193	-0.720688	-0.87223	-1.12075				4	4	4	12	12	12	41.59	0	22.075	1508100000	18	Q01085;P31483	Q01085	Nucleolysin TIAR;Nucleolysin TIA-1 isoform p40	TIAL1;TIA1	TIAL1
Up_NUC	1.01724	0.825758	0.876711	-0.733823	-0.946309	-1.03958				3	3	3	12.5	12.5	12.5	31.079	0	4.5317	281530000	16	Q9ULW3	Q9ULW3	Activator of basal transcription 1	ABT1	ABT1
Up_NUC	0.967851	0.810611	0.928886	-0.652218	-1.08313	-0.972005				4	4	4	14.2	14.2	14.2	37.251	0	6.8911	1011000000	20	P48059;Q7Z4I7	P48059	LIM and senescent cell antigen-like-containing domain protein 1;LIM and senescent cell antigen-like-containing domain protein 2	LIMS1;LIMS2	LIMS1
Up_NUC	0.969736	0.922442	0.830172	-0.740892	-1.05204	-0.929415				6	6	6	19.6	19.6	19.6	24.033	0	92.509	31735000000	607	P26583	P26583	High mobility group protein B2	HMGB2	HMGB2
Up_NUC	0.998304	0.838783	0.886731	-0.792278	-1.0668	-0.86474				3	3	3	9.5	9.5	9.5	48.337	0	6.5684	1066700000	22	P14635	P14635	G2/mitotic-specific cyclin-B1	CCNB1	CCNB1
Up_NUC	0.990805	0.847439	0.882938	-0.726764	-1.03926	-0.955161				10	10	8	35.2	35.2	31.8	33.784	0	81.79	26197000000	539	P22087	P22087	rRNA 2-O-methyltransferase fibrillarin	FBL	FBL
Up_NUC	1.05025	0.950517	0.669799	-0.560687	-1.10348	-1.00639				6	6	6	6.9	6.9	6.9	84.918	0	24.897	3457900000	87	Q9Y3T9	Q9Y3T9	Nucleolar complex protein 2 homolog	NOC2L	NOC2L
Up_NUC	0.936042	1.00626	0.762852	-0.657007	-1.01432	-1.03383				6	6	6	12.7	12.7	12.7	48.379	0	14.052	3979500000	140	Q8NFW8	Q8NFW8	N-acylneuraminate cytidylyltransferase	CMAS	CMAS
Up_NUC	0.985713	0.892753	0.812272	-0.576743	-1.10421	-1.00978				20	16	16	43.1	37.2	37.2	46.871	0	91.363	25520000000	613	P38919	P38919	Eukaryotic initiation factor 4A-III;Eukaryotic initiation factor 4A-III, N-terminally processed	EIF4A3	EIF4A3
Up_NUC	0.947571	0.884734	0.865623	-0.590197	-1.06893	-1.0388				12	12	10	11.7	11.7	9.7	124.84	0	45.864	1813700000	46	O00160	O00160	Unconventional myosin-If	MYO1F	MYO1F
Up_NUC	1.0747	0.944702	0.678857	-0.691542	-1.00513	-1.00159				14	14	14	42.8	42.8	42.8	33.67	0	134.57	66385000000	613	P07910;P0DMR1;O60812;B7ZW38;B2RXH8	P07910	Heterogeneous nuclear ribonucleoproteins C1/C2;Heterogeneous nuclear ribonucleoprotein C-like 4;Heterogeneous nuclear ribonucleoprotein C-like 1;Heterogeneous nuclear ribonucleoprotein C-like 3;Heterogeneous nuclear ribonucleoprotein C-like 2	HNRNPC;HNRNPCL4;HNRNPCL1;HNRNPCL3;HNRNPCL2	HNRNPC
Up_NUC	0.988526	0.975442	0.765676	-0.937843	-0.884892	-0.90691				8	8	8	12.2	12.2	12.2	85.652	0	35.259	2324800000	85	Q9ULW0	Q9ULW0	Targeting protein for Xklp2	TPX2	TPX2
Up_NUC	0.982058	0.929431	0.822724	-0.939906	-0.925885	-0.868422				9	9	9	22	22	22	51.402	0	65.447	4513100000	183	Q9NV06	Q9NV06	DDB1- and CUL4-associated factor 13	DCAF13	DCAF13
Up_NUC	0.869792	1.03299	0.826938	-0.913931	-0.973998	-0.841794				7	7	7	10.1	10.1	10.1	102.45	0	210.79	3635600000	71	Q15269	Q15269	Periodic tryptophan protein 2 homolog	PWP2	PWP2
Up_NUC	0.983749	0.933317	0.812043	-1.01752	-0.82728	-0.884312				7	7	7	31.2	31.2	31.2	36.926	0	146.73	23306000000	213	P31942	P31942	Heterogeneous nuclear ribonucleoprotein H3	HNRNPH3	HNRNPH3
Up_NUC	0.913406	0.977853	0.842677	-0.942687	-0.952397	-0.838852				27	27	27	45.6	45.6	45.6	77.515	0	289.53	45795000000	677	P52272	P52272	Heterogeneous nuclear ribonucleoprotein M	HNRNPM	HNRNPM
Up_NUC	0.903607	1.01233	0.809468	-0.813802	-0.871955	-1.03965				6	6	6	9.1	9.1	9.1	96.331	0	21.743	1214000000	68	Q9GZR7	Q9GZR7	ATP-dependent RNA helicase DDX24	DDX24	DDX24
Up_NUC	0.992174	0.928437	0.812505	-0.879599	-0.895323	-0.958193				9	9	8	18.5	18.5	16.7	68.062	0	41.771	2292500000	97	Q86YP4	Q86YP4	Transcriptional repressor p66-alpha	GATAD2A	GATAD2A
Up_NUC	0.964851	0.928332	0.82966	-0.745398	-0.92481	-1.05263				3	3	3	13.8	13.8	13.8	29.096	0	12.073	3811800000	72	Q00059	Q00059	Transcription factor A, mitochondrial	TFAM	TFAM
Up_NUC	0.955435	0.921538	0.859771	-0.879392	-0.944421	-0.912931				18	17	17	41.8	40.1	40.1	54.231	0	186.88	46778000000	751	Q15233	Q15233	Non-POU domain-containing octamer-binding protein	NONO	NONO
Up_NUC	0.813724	0.855959	1.03823	-0.986992	-1.05061	-0.670312				11	11	11	16.6	16.6	16.6	81.123	0	30.326	4498100000	174	Q9H8H0	Q9H8H0	Nucleolar protein 11	NOL11	NOL11
Up_NUC	0.864753	0.897346	0.968387	-0.902053	-1.02357	-0.804869				21	21	21	11.1	11.1	11.1	242.37	0	79.544	6618000000	206	Q9H583	Q9H583	HEAT repeat-containing protein 1;HEAT repeat-containing protein 1, N-terminally processed	HEATR1	HEATR1
Up_NUC	0.836671	0.974122	0.916921	-1.00492	-0.952097	-0.770699				7	7	7	22	22	22	42.777	0	14.522	1608800000	47	Q99719	Q99719	Septin-5	2022-09-05	Septin5
Up_NUC	0.9096	0.875662	0.949037	-0.961304	-0.954727	-0.818268				21	21	21	17.4	17.4	17.4	153.89	0	94.877	9571100000	308	Q92878	Q92878	DNA repair protein RAD50	RAD50	RAD50
Up_NUC	0.799511	1.00013	0.927699	-0.805764	-1.00777	-0.913805				8	8	8	26.4	26.4	26.4	36.091	0	29.851	13964000000	187	Q15717;Q12926;P26378	Q15717	ELAV-like protein 1	ELAVL1	ELAVL1
Up_NUC	0.8948	0.926171	0.916287	-0.877033	-0.965835	-0.89439				48	48	48	28.6	28.6	28.6	238.26	0	319.58	25810000000	868	Q14980	Q14980	Nuclear mitotic apparatus protein 1	NUMA1	NUMA1
Up_NUC	0.915749	0.888342	0.922686	-0.981838	-1.0038	-0.741142				15	4	4	41.4	12.9	12.9	48.991	0	40.241	5360400000	105	Q13838	Q13838	Spliceosome RNA helicase DDX39B	DDX39B	DDX39B
Up_NUC	0.868522	0.986992	0.876215	-0.885409	-1.01081	-0.835509				24	23	23	38.1	36.8	36.8	69.948	0	101.19	18188000000	482	Q03252	Q03252	Lamin-B2	LMNB2	LMNB2
Up_NUC	0.918519	0.826876	0.981115	-0.859949	-1.0526	-0.81396				40	40	30	28.7	28.7	22.8	183.26	0	272.65	9825600000	232	Q02880	Q02880	DNA topoisomerase 2-beta	TOP2B	TOP2B
Up_NUC	0.889936	0.855938	0.984803	-0.928876	-0.999624	-0.802176				17	17	17	44.1	44.1	44.1	50.976	0	185.52	90438000000	1090	P61978	P61978	Heterogeneous nuclear ribonucleoprotein K	HNRNPK	HNRNPK
Up_NUC	0.920324	0.93524	0.875961	-0.940812	-1.00157	-0.78914				13	12	12	38.6	38.6	38.6	39.594	0	168	30540000000	405	P51991	P51991	Heterogeneous nuclear ribonucleoprotein A3	HNRNPA3	HNRNPA3
Up_NUC	0.911972	0.836521	0.984091	-0.913216	-0.984148	-0.83522				35	35	35	38.5	38.5	38.5	113.08	0	274.99	52272000000	855	P09874	P09874	Poly [ADP-ribose] polymerase 1	PARP1	PARP1
Up_NUC	0.869011	0.996129	0.864178	-0.930321	-1.0045	-0.794499				16	16	16	8.6	8.6	8.6	242.04	0	76.504	5852800000	185	O14497	O14497	AT-rich interactive domain-containing protein 1A	ARID1A	ARID1A
Up_NUC	0.919614	0.90025	0.912665	-0.931782	-1.00367	-0.797079				3	3	3	8.4	8.4	8.4	50.197	0	11.198	1168000000	58	O75530	O75530	Polycomb protein EED	EED	EED
Up_NUC	0.941001	0.899533	0.896226	-0.966216	-0.861308	-0.909237				5	5	5	10.1	10.1	10.1	62.003	0	15.46	2685300000	92	Q9Y5J1	Q9Y5J1	U3 small nucleolar RNA-associated protein 18 homolog	UTP18	UTP18
Up_NUC	0.903195	0.89648	0.937747	-0.942184	-0.929567	-0.865671				20	20	20	15.8	15.8	15.8	170.9	0	46.901	9017900000	209	Q9UIG0	Q9UIG0	Tyrosine-protein kinase BAZ1B	BAZ1B	BAZ1B
Up_NUC	0.975885	0.844078	0.91386	-0.987655	-0.86934	-0.876827				24	24	22	33.2	33.2	29.8	87.343	0	122.67	58325000000	725	Q9NR30	Q9NR30	Nucleolar RNA helicase 2	DDX21	DDX21
Up_NUC	0.968726	0.784927	0.97775	-0.952157	-0.889228	-0.890019				4	4	4	11.4	11.4	11.4	46.671	0	8.5149	606940000	21	Q9GZR2	Q9GZR2	RNA exonuclease 4	REXO4	REXO4
Up_NUC	0.982891	0.852048	0.901169	-0.904748	-0.902929	-0.928432				110	110	110	29.5	29.5	29.5	469.08	0	323.31	71211000000	1700	P78527	P78527	DNA-dependent protein kinase catalytic subunit	PRKDC	PRKDC
Up_NUC	0.969724	0.882052	0.885023	-0.901733	-0.944925	-0.89014				38	38	38	26.1	26.1	26.1	183.16	0	129.61	19508000000	624	P26358	P26358	DNA (cytosine-5)-methyltransferase 1	DNMT1	DNMT1
Up_NUC	0.894768	0.917265	0.920394	-1.02029	-0.901848	-0.810289				11	11	11	41.1	41.1	41.1	44.969	0	103.78	24122000000	402	P18754	P18754	Regulator of chromosome condensation	RCC1	RCC1
Up_NUC	0.997419	0.831458	0.902136	-0.961335	-0.955334	-0.814343				22	22	21	34.9	34.9	33.8	76.149	0	166.07	48522000000	669	P23246	P23246	Splicing factor, proline- and glutamine-rich	SFPQ	SFPQ
Up_NUC	0.990587	0.785943	0.953105	-0.941007	-0.832946	-0.955682				16	16	16	41.2	41.2	41.2	56.084	0	165.3	23922000000	392	Q9P258	Q9P258	Protein RCC2	RCC2	RCC2
Up_NUC	0.908773	0.827767	0.993499	-0.803543	-0.947115	-0.979381				12	11	11	22.2	20.6	20.6	61.64	0	33.831	6958300000	221	Q96I24	Q96I24	Far upstream element-binding protein 3	FUBP3	FUBP3
Up_NUC	0.842685	0.913851	0.976423	-0.825688	-0.93422	-0.973051				33	33	29	20.9	20.9	19.3	218	0	177.22	15717000000	413	Q14839;Q8TDI0	Q14839	Chromodomain-helicase-DNA-binding protein 4	CHD4	CHD4
Up_NUC	0.9538	0.869924	0.911404	-0.907989	-0.845821	-0.981317				33	32	32	49.5	48.3	48.3	74.139	0	233.64	74494000000	1165	P02545	P02545	Prelamin-A/C;Lamin-A/C	LMNA	LMNA
Up_NUC	0.914255	0.866917	0.953742	-0.865861	-0.877204	-0.99185				21	21	12	14.8	14.8	8.4	184.64	0	196.7	5417700000	210	P51532	P51532	Transcription activator BRG1	SMARCA4	SMARCA4
Up_NUC	0.69031	0.876317	1.14248	-0.951825	-0.890408	-0.866877				4	4	4	12.3	12.3	12.3	47.707	0	17.267	3057700000	94	Q9GZL7	Q9GZL7	Ribosome biogenesis protein WDR12	WDR12	WDR12
Up_NUC	0.858123	0.844712	1.02781	-0.910246	-0.974268	-0.846134				15	15	15	8.7	8.7	8.7	227.92	0	37.965	5498400000	203	Q92621	Q92621	Nuclear pore complex protein Nup205	NUP205	NUP205
Up_NUC	0.796308	0.840978	1.07131	-0.70123	-1.05095	-0.95641				8	8	8	32.3	32.3	32.3	29.909	0	16.912	2939900000	58	Q8WXX5	Q8WXX5	DnaJ homolog subfamily C member 9	DNAJC9	DNAJC9
Up_NUC	0.80974	0.85997	1.05412	-0.94931	-0.981994	-0.792527				4	4	4	2.4	2.4	2.4	220.43	0	15.214	766020000	27	Q14669	Q14669	E3 ubiquitin-protein ligase TRIP12	TRIP12	TRIP12
Up_NUC	0.76954	0.904606	1.04862	-0.795851	-0.967447	-0.959463				18	18	13	32.4	32.4	24.8	70.942	0	323.31	19496000000	440	O43390	O43390	Heterogeneous nuclear ribonucleoprotein R	HNRNPR	HNRNPR
Up_NUC	0.781649	0.813105	1.1088	-0.832729	-1.10129	-0.769536				2	2	2	14.5	14.5	14.5	19.294	0	10.551	868150000	31	P62487	P62487	DNA-directed RNA polymerase II subunit RPB7	POLR2G	POLR2G
Up_NUC	0.864608	0.791292	1.06651	-0.829496	-0.878472	-1.01444				20	20	20	44.8	44.8	44.8	59.578	0	115.53	12309000000	290	Q9Y2X3	Q9Y2X3	Nucleolar protein 58	NOP58	NOP58
Up_NUC	0.903718	0.788933	1.03294	-0.882143	-0.83062	-1.01282				4	4	4	9.9	9.9	9.9	40.842	0	6.667	1306800000	33	Q9Y2P8	Q9Y2P8	RNA 3-terminal phosphate cyclase-like protein	RCL1	RCL1
Up_NUC	0.947559	0.707487	1.06486	-0.874866	-0.91313	-0.931913				20	20	20	23.5	23.5	23.5	115.73	0	241.75	10780000000	343	Q9H0A0	Q9H0A0	N-acetyltransferase 10	NAT10	NAT10
Up_NUC	0.876001	0.759807	1.0862	-0.847652	-0.924001	-0.95036				16	16	16	25.4	25.4	25.4	69.491	0	102.92	21934000000	535	Q96PK6	Q96PK6	RNA-binding protein 14	RBM14	RBM14
Up_NUC	0.865836	0.747174	1.09733	-0.857659	-0.791887	-1.06079				3	3	3	9	9	9	39.118	0	17.975	486690000	23	Q8N6T7	Q8N6T7	NAD-dependent protein deacetylase sirtuin-6	SIRT6	SIRT6
Up_NUC	0.825724	0.785135	1.11001	-0.905538	-0.876931	-0.938405				3	3	3	11.7	11.7	11.7	27.872	0	10.074	655180000	41	Q01081;Q8WU68	Q01081	Splicing factor U2AF 35 kDa subunit;Splicing factor U2AF 26 kDa subunit	U2AF1;U2AF1L4	U2AF1
Up_NUC	0.879385	0.736261	1.10398	-0.922562	-0.898712	-0.89835				6	6	6	37.4	37.4	37.4	20.7	0	30.497	4288800000	70	P55145	P55145	Mesencephalic astrocyte-derived neurotrophic factor	MANF	MANF
Up_NUC	0.884913	0.80315	1.03999	-0.839903	-0.910192	-0.97796				7	7	7	38.6	38.6	38.6	23.671	0	27.075	9325400000	163	P82979	P82979	SAP domain-containing ribonucleoprotein	SARNP	SARNP
Up_NUC	0.909266	0.759646	1.04827	-0.875964	-1.05283	-0.788378				9	9	9	21	21	21	65.401	0	50.727	8047400000	184	Q9UHD8	Q9UHD8	Septin-9	2022-09-09	Septin9
Up_NUC	1.00089	0.682157	1.03002	-0.881984	-1.00938	-0.821706				3	3	3	7.9	7.9	7.9	45.924	0	7.3185	1089900000	32	Q9UH17;P31941	Q9UH17	DNA dC->dU-editing enzyme APOBEC-3B	APOBEC3B	APOBEC3B
Up_NUC	0.968302	0.78402	0.966986	-0.957503	-1.02897	-0.73283				3	3	3	7.9	7.9	7.9	47.405	0	8.9089	1655400000	72	Q9BV38	Q9BV38	WD repeat-containing protein 18	WDR18	WDR18
Up_NUC	1.01319	0.701718	1.00524	-0.898658	-0.955736	-0.86575				19	19	11	20.2	20.2	12.9	122.87	0	65.136	2139300000	36	Q92922	Q92922	SWI/SNF complex subunit SMARCC1	SMARCC1	SMARCC1
Up_NUC	0.866419	0.823771	1.02552	-1.09343	-0.872546	-0.749734				13	13	13	8.9	8.9	8.9	182.77	0	31.66	2961200000	123	Q8NI27	Q8NI27	THO complex subunit 2	THOC2	THOC2
Up_NUC	0.939367	0.739894	1.0427	-0.993259	-0.897092	-0.831613				11	11	7	13.9	13.9	9.1	102.64	0	36.96	8105700000	129	Q15424	Q15424	Scaffold attachment factor B1	SAFB	SAFB
Up_NUC	0.97138	0.78708	0.959733	-0.949443	-1.04274	-0.726013				9	9	9	13	13	13	70.702	0	166.36	7779300000	224	Q14739	Q14739	Lamin-B receptor	LBR	LBR
Up_NUC	0.992427	0.730419	0.997939	-0.978095	-0.943928	-0.798763				94	94	94	22.4	22.4	22.4	532.4	0	323.31	28094000000	865	Q14204	Q14204	Cytoplasmic dynein 1 heavy chain 1	DYNC1H1	DYNC1H1
Up_NUC	0.979885	0.752573	0.990346	-1.02207	-0.880399	-0.82034				26	26	22	35.7	35.7	31.9	95.337	0	167.19	34098000000	489	Q12906	Q12906	Interleukin enhancer-binding factor 3	ILF3	ILF3
Up_NUC	0.904344	0.736807	1.07843	-0.97593	-0.914534	-0.829122				17	17	16	55.2	55.2	55.2	37.429	0	306.95	115480000000	981	P22626	P22626	Heterogeneous nuclear ribonucleoproteins A2/B1	HNRNPA2B1	HNRNPA2B1
Up_NUC	0.923615	0.687114	1.09734	-0.971547	-0.965753	-0.770766				7	2	2	47.6	7.9	7.9	13.92	0	7.3736	68179000000	279	Q16778;P33778;P23527;P06899;Q8N257;Q6DRA6;Q6DN03	Q16778	Histone H2B type 2-E;Histone H2B type 1-B;Histone H2B type 1-O;Histone H2B type 1-J;Histone H2B type 3-B	HIST2H2BE;HIST1H2BB;HIST1H2BO;HIST1H2BJ;HIST3H2BB	HIST2H2BE
Up_NUC	0.845066	0.695161	1.1515	-1.052	-0.933038	-0.70669				15	14	13	47.3	44.9	44.9	38.746	0	323.31	52946000000	324	P09651;Q32P51	P09651	Heterogeneous nuclear ribonucleoprotein A1;Heterogeneous nuclear ribonucleoprotein A1, N-terminally processed;Heterogeneous nuclear ribonucleoprotein A1-like 2	HNRNPA1;HNRNPA1L2	HNRNPA1
Up_NUC	1.1963	0.506287	0.962281	-1.00117	-0.843517	-0.820178				5	5	5	10.7	10.7	10.7	52.063	0	36.441	2766000000	75	Q92879	Q92879	CUGBP Elav-like family member 1	CELF1	CELF1
Up_NUC	1.16751	0.64485	0.887838	-0.863983	-0.901732	-0.934481				13	13	11	21.9	21.9	18.4	75.022	0	37.572	7074600000	202	O94776;Q9BTC8	O94776	Metastasis-associated protein MTA2	MTA2	MTA2
Up_NUC	1.14059	0.697768	0.87261	-0.887432	-0.928193	-0.895345				3	3	3	24.8	24.8	24.8	13.696	0	5.9884	916510000	32	P10606	P10606	Cytochrome c oxidase subunit 5B, mitochondrial	COX5B	COX5B
Up_NUC	1.00197	0.61672	1.08544	-0.897029	-0.909985	-0.897111				23	23	17	32.2	32.2	23.3	80.272	0	139.63	13848000000	346	Q92841	Q92841	Probable ATP-dependent RNA helicase DDX17	DDX17	DDX17
Up_NUC	1.08185	0.626654	0.98857	-0.748118	-0.993723	-0.955233				4	2	2	31.2	18.8	18.8	13.509	0	18.202	28312000000	280	Q71UI9;P0C0S5	Q71UI9	Histone H2A.V;Histone H2A.Z	H2AFV;H2AFZ	H2AFV
Up_NUC	1.01293	0.589335	1.07815	-0.699418	-0.910138	-1.07085				12	12	12	18.1	18.1	18.1	92.902	0	37.719	2696300000	106	O60341	O60341	Lysine-specific histone demethylase 1A	KDM1A	KDM1A
Up_NUC	1.07025	0.654287	0.985439	-0.834908	-0.95124	-0.923827				7	7	2	47.6	47.6	7.9	13.952	0	323.31	147310000000	803	Q99880;Q99879;Q99877;Q93079;Q5QNW6;P62807;P58876;P57053;O60814;Q96A08;A0A2R8Y619	Q99880	Histone H2B type 1-L;Histone H2B type 1-M;Histone H2B type 1-N;Histone H2B type 1-H;Histone H2B type 2-F;Histone H2B type 1-C/E/F/G/I;Histone H2B type 1-D;Histone H2B type F-S;Histone H2B type 1-K;Histone H2B type 1-A	HIST1H2BL;HIST1H2BM;HIST1H2BN;HIST1H2BH;HIST2H2BF;HIST1H2BC;HIST1H2BD;H2BFS;HIST1H2BK;HIST1H2BA	HIST1H2BL
Up_NUC	1.03677	0.762773	0.926185	-0.831661	-0.941467	-0.9526				9	9	9	13	13	13	88.486	0	39.108	2393000000	67	Q9P2I0	Q9P2I0	Cleavage and polyadenylation specificity factor subunit 2	CPSF2	CPSF2
Up_NUC	1.06409	0.730108	0.919896	-0.762519	-0.9392	-1.01238				5	5	5	5.5	5.5	5.5	127.59	0	16.762	1734300000	74	Q9H6R4	Q9H6R4	Nucleolar protein 6	NOL6	NOL6
Up_NUC	1.03029	0.780689	0.9114	-0.835977	-0.842545	-1.04386				31	31	31	29.9	29.9	29.9	140.96	0	316.65	44759000000	610	Q08211	Q08211	ATP-dependent RNA helicase A	DHX9	DHX9
Up_NUC	1.06515	0.829801	0.830397	-0.884747	-0.847307	-0.99329				15	15	15	27.9	27.9	27.9	66.049	0	95.083	12867000000	243	O00567	O00567	Nucleolar protein 56	NOP56	NOP56
Up_NUC	1.06146	0.79426	0.866737	-0.842042	-0.855934	-1.02448				3	2	2	10.6	7.1	7.1	42.429	0	7.5971	263970000	12	Q06587	Q06587	E3 ubiquitin-protein ligase RING1	RING1	RING1
Up_NUC	0.904426	0.780457	0.992428	-1.16255	-0.54618	-0.968578				4	4	4	19.1	19.1	19.1	30.658	0	5.1627	1693100000	9	Q9Y277	Q9Y277	Voltage-dependent anion-selective channel protein 3	VDAC3	VDAC3
Up_NUC	0.876232	0.865924	0.926812	-1.05575	-0.484451	-1.12876				2	2	2	7.6	7.6	7.6	24.334	0	3.1348	495950000	21	Q9UI95	Q9UI95	Mitotic spindle assembly checkpoint protein MAD2B	MAD2L2	MAD2L2
Up_NUC	0.889042	0.718259	1.06543	-1.16067	-0.571331	-0.940736				6	5	5	13	11.1	11.1	65.26	0	21.949	994330000	32	Q8WXI9	Q8WXI9	Transcriptional repressor p66-beta	GATAD2B	GATAD2B
Up_NUC	1.05033	0.69003	0.926795	-1.1102	-0.536486	-1.02047				5	5	5	11.4	11.4	11.4	55.435	0	24.848	3505900000	109	Q7Z3B4	Q7Z3B4	Nucleoporin p54	NUP54	NUP54
Up_NUC	0.772178	0.792955	1.04318	-1.09261	-0.342963	-1.17274				4	4	4	13.9	13.9	13.9	41.45	0	5.1326	694270000	17	O75683	O75683	Surfeit locus protein 6	SURF6	SURF6
Up_NUC	0.888681	0.762762	0.941552	-1.25351	-0.299932	-1.03955				4	4	4	10	10	10	48.357	0	10.696	1053900000	30	Q05048	Q05048	Cleavage stimulation factor subunit 1	CSTF1	CSTF1
Up_NUC	0.848243	0.693752	1.14098	-1.08475	-0.651617	-0.94661				6	6	6	36.5	36.5	36.5	20.555	0	29.711	4133600000	109	Q9ULC4	Q9ULC4	Malignant T-cell-amplified sequence 1	MCTS1	MCTS1
Up_NUC	0.683553	0.648304	1.26886	-0.961352	-0.477264	-1.1621				11	11	11	11.3	11.3	11.3	151.86	0	41.26	3857900000	172	Q9UKV3	Q9UKV3	Apoptotic chromatin condensation inducer in the nucleus	ACIN1	ACIN1
Up_NUC	0.84271	0.7151	1.11061	-1.06054	-0.551333	-1.05655				6	6	6	21.6	21.6	21.6	26.152	0	48.516	5274200000	130	Q9NX63	Q9NX63	MICOS complex subunit MIC19	CHCHD3	CHCHD3
Up_NUC	0.733074	0.862579	1.08438	-1.11233	-0.588205	-0.979497				8	8	7	10.2	10.2	8.7	113.66	0	29.647	1478200000	62	Q5VTR2	Q5VTR2	E3 ubiquitin-protein ligase BRE1A	RNF20	RNF20
Up_NUC	0.717183	0.769533	1.18315	-1.04193	-0.610387	-1.01755				8	4	4	11.4	6	6	72.572	0	10.528	1972100000	44	Q5T9A4;Q5T2N8	Q5T9A4	ATPase family AAA domain-containing protein 3B	ATAD3B	ATAD3B
Up_NUC	0.725207	0.848612	1.11898	-1.02607	-0.660171	-1.00656				8	8	8	21.8	21.8	21.8	57.193	0	17.68	1785300000	46	O43660	O43660	Pleiotropic regulator 1	PLRG1	PLRG1
Up_NUC	0.804819	0.737175	1.1546	-0.956393	-0.716996	-1.02321				3	3	3	12.3	12.3	12.3	31.54	0	7.4466	517280000	11	Q15404	Q15404	Ras suppressor protein 1	RSU1	RSU1
Up_NUC	0.785526	0.956182	0.91191	-1.05922	-0.447851	-1.14655				2	2	2	2	2	2	72.235	0	26.879	509730000	37	Q5SNT2	Q5SNT2	Transmembrane protein 201	TMEM201	TMEM201
Up_NUC	0.812638	0.97168	0.851203	-1.26962	-0.431818	-0.934083				7	5	5	11	7.8	7.8	80.785	0	9.7072	508000000	14	Q13330	Q13330	Metastasis-associated protein MTA1	MTA1	MTA1
Up_NUC	0.594271	1.09295	0.98012	-1.15411	-0.670711	-0.842522				10	10	10	11.3	11.3	11.3	112.91	0	29.078	2194600000	90	P49916	P49916	DNA ligase 3	LIG3	LIG3
Up_NUC	0.812451	0.926753	0.864716	-1.35267	-0.379869	-0.871384				7	7	7	24.6	24.6	24.6	44.739	0	64.81	5869900000	128	Q13148	Q13148	TAR DNA-binding protein 43	TARDBP	TARDBP
Up_NUC	0.845607	0.54347	1.23043	-1.22684	-0.677326	-0.715337				12	12	12	20.5	20.5	20.5	73.964	0	33.306	6888900000	186	Q9BZE4	Q9BZE4	Nucleolar GTP-binding protein 1	GTPBP4	GTPBP4
Up_NUC	0.785834	0.76063	1.1348	-1.14962	-0.662054	-0.86959				4	4	4	11	11	11	67.497	0	18.201	578610000	25	P32519	P32519	ETS-related transcription factor Elf-1	ELF1	ELF1
Up_NUC	0.71946	0.803399	1.162	-1.13092	-0.76373	-0.790202				5	5	5	14.2	14.2	14.2	52.049	0	23.825	2793700000	95	Q8N684	Q8N684	Cleavage and polyadenylation specificity factor subunit 7	CPSF7	CPSF7
Up_NUC	0.9251	0.793966	0.99934	-1.08768	-0.780413	-0.850315				28	28	28	26.5	26.5	26.5	141.54	0	122.59	12622000000	384	Q9UQE7	Q9UQE7	Structural maintenance of chromosomes protein 3	SMC3	SMC3
Up_NUC	0.986019	0.751013	0.977966	-1.06139	-0.744443	-0.909166				10	10	10	11.6	11.6	11.6	106.1	0	32.937	2250900000	85	Q9UNX4	Q9UNX4	WD repeat-containing protein 3	WDR3	WDR3
Up_NUC	1.13074	0.558044	0.987115	-1.04156	-0.729841	-0.90449				20	20	20	19.3	19.3	19.3	145.83	0	154.65	19637000000	521	O75533	O75533	Splicing factor 3B subunit 1	SF3B1	SF3B1
Up_NUC	0.981355	0.703185	1.03335	-0.979216	-0.822869	-0.915801				13	12	11	23.1	22	20.7	67.56	0	105.97	15778000000	360	Q96AE4	Q96AE4	Far upstream element-binding protein 1	FUBP1	FUBP1
Up_NUC	1.08692	0.392504	1.15295	-0.919727	-0.749534	-0.963106				6	6	6	11.1	11.1	11.1	71.45	0	12.891	1810300000	44	Q9Y5K6	Q9Y5K6	CD2-associated protein	CD2AP	CD2AP
Up_NUC	0.942571	0.610472	1.13245	-1.03944	-0.719904	-0.926144				5	5	5	5	5	5	178.7	0	7.9756	875590000	17	Q9NRL2	Q9NRL2	Bromodomain adjacent to zinc finger domain protein 1A	BAZ1A	BAZ1A
Up_NUC	0.93935	0.652663	1.11436	-0.941483	-0.827433	-0.937455				13	13	11	24.7	24.7	20	58.92	0	77.252	4440700000	139	Q92925;Q6STE5	Q92925	SWI/SNF-related matrix-associated actin-dependent regulator of chromatin subfamily D member 2	SMARCD2	SMARCD2
Up_NUC	0.861913	0.685147	1.15033	-0.958416	-0.739366	-0.999603				2	2	2	4.6	4.6	4.6	59.593	0	6.9527	443600000	16	Q15554	Q15554	Telomeric repeat-binding factor 2	TERF2	TERF2
Up_NUC	0.861761	0.519224	1.26808	-1.01362	-0.731206	-0.904241				9	9	9	22.8	22.8	22.8	24.893	0	323.31	111520000000	912	P09429;B2RPK0	P09429	High mobility group protein B1	HMGB1	HMGB1
Up_NUC	0.995027	0.55772	1.12233	-1.00379	-0.703243	-0.968046				5	5	5	53.2	53.2	53.2	13.916	0	86.735	19435000000	182	P62318	P62318	Small nuclear ribonucleoprotein Sm D3	SNRPD3	SNRPD3
Up_NUC	0.95413	0.928924	0.828039	-1.09401	-0.944094	-0.67299				5	5	5	26.4	26.4	26.4	19.889	0	63.984	10255000000	199	Q9Y5S9	Q9Y5S9	RNA-binding protein 8A	RBM8A	RBM8A
Up_NUC	0.892046	0.901052	0.923123	-1.11446	-0.888537	-0.713227				4	4	4	7.2	7.2	7.2	66.855	0	6.9323	359190000	18	Q9UJX3	Q9UJX3	Anaphase-promoting complex subunit 7	ANAPC7	ANAPC7
Up_NUC	1.02635	0.879972	0.804366	-1.12587	-0.822836	-0.761977				12	12	12	19.2	19.2	19.2	82.431	0	40.98	4155700000	114	Q92499	Q92499	ATP-dependent RNA helicase DDX1	DDX1	DDX1
Up_NUC	0.984472	0.865466	0.859746	-1.15363	-0.801507	-0.754544				5	5	5	7.7	7.7	7.7	94.498	0	40.16	1326600000	36	Q8IWA0	Q8IWA0	WD repeat-containing protein 75	WDR75	WDR75
Up_NUC	0.876253	0.901876	0.909709	-1.19691	-0.899089	-0.59184				9	9	9	12.2	12.2	12.2	100.18	0	32.268	4660200000	127	P49756	P49756	RNA-binding protein 25	RBM25	RBM25
Up_NUC	0.965337	0.890411	0.852916	-1.15354	-0.840689	-0.714437				6	6	6	30.1	30.1	30.1	20.811	0	78.543	20410000000	269	Q13185;P83916	Q13185	Chromobox protein homolog 3	CBX3	CBX3
Up_NUC	1.00739	0.771086	0.904075	-1.2041	-0.615761	-0.862689				8	8	5	11.9	11.9	7.6	82.554	0	28.219	454440000	16	Q9UPW6	Q9UPW6	DNA-binding protein SATB2	SATB2	SATB2
Up_NUC	0.929898	0.800828	0.958018	-1.22642	-0.693345	-0.768977				11	11	11	30.3	30.3	30.3	51.84	0	36.975	5722600000	87	O43818	O43818	U3 small nucleolar RNA-interacting protein 2	RRP9	RRP9
Up_NUC	0.882881	0.786546	1.02531	-1.14968	-0.639795	-0.905264				28	28	28	17.5	17.5	17.5	225.49	0	74.05	7071000000	187	Q14008	Q14008	Cytoskeleton-associated protein 5	CKAP5	CKAP5
Up_NUC	0.886314	0.917992	0.898286	-1.19446	-0.733463	-0.774667				12	12	12	19.8	19.8	19.8	70.193	0	72.212	4206500000	134	Q9NYH9	Q9NYH9	U3 small nucleolar RNA-associated protein 6 homolog	UTP6	UTP6
Up_NUC	0.748508	0.981491	0.972301	-1.14623	-0.720907	-0.835165				4	4	4	13.7	13.7	13.7	34.222	0	40.418	1774200000	24	Q9BYG3	Q9BYG3	MKI67 FHA domain-interacting nucleolar phosphoprotein	NIFK	NIFK
Up_NUC	0.871962	0.91039	0.940236	-1.0991	-0.833474	-0.79001				6	6	6	6.7	6.7	6.7	98.594	0	7.2168	759370000	11	Q8TDD1	Q8TDD1	ATP-dependent RNA helicase DDX54	DDX54	DDX54
Up_NUC	0.821136	0.877851	1.00354	-1.17549	-0.750901	-0.776136				3	3	3	14.5	14.5	14.5	28.415	0	55.991	3089900000	129	P09661	P09661	U2 small nuclear ribonucleoprotein A	SNRPA1	SNRPA1
Up_NUC	0.8806	0.911917	0.89972	-1.19349	-0.615366	-0.883382				3	3	3	11	11	11	48.736	0	3.8313	2017200000	7	Q01196	Q01196	Runt-related transcription factor 1	RUNX1	RUNX1
Up_NUC	0.748322	1.0004	0.966057	-1.00493	-0.724036	-0.98582				4	4	4	9.1	9.1	9.1	61.494	0	24.749	1419700000	59	Q13573	Q13573	SNW domain-containing protein 1	SNW1	SNW1
Up_NUC	0.843246	0.919897	0.953753	-1.08479	-0.705534	-0.926577				4	4	4	5.4	5.4	5.4	97.667	0	36.813	1743500000	75	P78316	P78316	Nucleolar protein 14	NOP14	NOP14
Up_NUC	0.809528	1.07593	0.807504	-1.15013	-0.666491	-0.876339				5	5	5	10	10	10	82.785	0	14.831	955180000	43	P49711	P49711	Transcriptional repressor CTCF	CTCF	CTCF
Up_NUC	0.943058	0.900506	0.88403	-1.04728	-0.770519	-0.909795				63	63	63	27.7	27.7	27.7	358.69	0	215.37	29516000000	696	P46013	P46013	Antigen KI-67	MKI67	MKI67
Up_NUC	0.889498	1.01019	0.822048	-1.032	-0.74511	-0.94463				2	2	2	5.8	5.8	5.8	42.751	0	5.3644	796160000	28	P15976	P15976	Erythroid transcription factor	GATA1	GATA1
Up_NUC	0.964233	0.90153	0.841432	-1.12467	-0.663951	-0.918575				7	7	7	4.3	4.3	4.3	217.17	0	30.961	1374800000	54	P24928	P24928	DNA-directed RNA polymerase II subunit RPB1	POLR2A	POLR2A
Up_NUC	1.02096	1.27206	0.292924	-0.739234	-0.890978	-0.955724				10	10	10	15.2	15.2	15.2	59.875	0	42.038	8788800000	279	Q9UHX1	Q9UHX1	Poly(U)-binding-splicing factor PUF60	PUF60	PUF60
Up_NUC	0.667759	1.44961	0.420695	-0.715133	-1.13819	-0.684734				6	6	6	4.5	4.5	4.5	162.12	0	24.463	2461700000	59	Q12769	Q12769	Nuclear pore complex protein Nup160	NUP160	NUP160
Up_NUC	0.907437	1.20867	0.563383	-0.863625	-0.951179	-0.864687				11	11	11	47.2	47.2	47.2	35.554	0	323.31	8485400000	137	P27695	P27695	DNA-(apurinic or apyrimidinic site) lyase;DNA-(apurinic or apyrimidinic site) lyase, mitochondrial	APEX1	APEX1
Up_NUC	0.896297	1.23582	0.518387	-0.685819	-0.994942	-0.969747				16	15	15	26.3	24.6	24.6	73.243	0	68.439	9240400000	288	O00571;O15523;Q9NQI0	O00571	ATP-dependent RNA helicase DDX3X;ATP-dependent RNA helicase DDX3Y	DDX3X;DDX3Y	DDX3X
Up_NUC	0.772519	1.27305	0.611166	-0.772597	-1.07836	-0.80577				10	10	10	22.4	22.4	22.4	57.673	0	56.383	8980600000	211	O60832	O60832	H/ACA ribonucleoprotein complex subunit 4	DKC1	DKC1
Up_NUC	0.792293	1.13287	0.750221	-0.590136	-1.08534	-0.999913				5	5	5	5.5	5.5	5.5	119.7	0	10.683	972770000	36	Q8IZL8	Q8IZL8	Proline-, glutamic acid- and leucine-rich protein 1	PELP1	PELP1
Up_NUC	0.51583	1.31755	0.762808	-0.542456	-1.1073	-0.946434				6	6	6	9.5	9.5	9.5	79.685	0	21.328	1171900000	52	P51659	P51659	Peroxisomal multifunctional enzyme type 2;(3R)-hydroxyacyl-CoA dehydrogenase;Enoyl-CoA hydratase 2	HSD17B4	HSD17B4
Up_NUC	0.768941	1.1618	0.763175	-0.702286	-0.994079	-0.997553				12	12	11	24.7	24.7	23.2	60.103	0	85.461	7083800000	235	O75475;Q9Y3E1	O75475	PC4 and SFRS1-interacting protein	PSIP1	PSIP1
Up_NUC	0.769132	1.1015	0.844335	-0.775392	-0.967468	-0.97211				8	8	7	29.6	29.6	25.7	22.58	0	63.048	60815000000	809	P16401	P16401	Histone H1.5	HIST1H1B	HIST1H1B
Up_NUC	0.884426	0.960699	0.836787	-0.662443	-1.25127	-0.768197				18	18	18	28.5	28.5	28.5	75.712	0	81.255	5031600000	112	Q9Y3L3;Q6ZT62	Q9Y3L3	SH3 domain-binding protein 1	SH3BP1	SH3BP1
Up_NUC	0.897735	0.989506	0.835444	-0.783046	-1.0764	-0.863235				2	2	2	10	10	10	28.402	0	5.5203	307810000	20	Q9BRU9	Q9BRU9	rRNA-processing protein UTP23 homolog	UTP23	UTP23
Up_NUC	0.783332	1.12543	0.777286	-0.719083	-1.16246	-0.804509				5	5	5	9.5	9.5	9.5	82.875	0	18.332	1559600000	71	Q6PJT7	Q6PJT7	Zinc finger CCCH domain-containing protein 14	ZC3H14	ZC3H14
Up_NUC	0.904685	0.881877	0.91459	-0.735197	-1.20019	-0.765766				5	5	5	12.7	12.7	12.7	52.998	0	19.701	663260000	25	Q05D32	Q05D32	CTD small phosphatase-like protein 2	CTDSPL2	CTDSPL2
Up_NUC	0.871011	1.00662	0.829506	-0.726896	-1.1497	-0.83054				5	4	4	5.9	4.5	4.5	113.68	0	7.3858	559390000	35	O75150	O75150	E3 ubiquitin-protein ligase BRE1B	RNF40	RNF40
Up_NUC	0.83976	1.05874	0.81685	-0.791001	-1.08337	-0.840986				7	7	7	55.9	55.9	55.9	13.527	0	26.111	3922800000	155	P62316	P62316	Small nuclear ribonucleoprotein Sm D2	SNRPD2	SNRPD2
Up_NUC	0.872398	1.14276	0.678765	-0.933922	-1.04012	-0.719881				3	3	3	22	22	22	19.463	0	37.254	1523200000	55	P62633	P62633	Cellular nucleic acid-binding protein	CNBP	CNBP
Up_NUC	0.787539	1.08385	0.831014	-1.00446	-1.02788	-0.670055				10	10	10	27	27	27	47.46	0	32.548	2879500000	99	O96019;O94805	O96019	Actin-like protein 6A	ACTL6A	ACTL6A
Up_NUC	0.81831	1.03674	0.829855	-1.12564	-0.984769	-0.574498				3	3	3	10.3	10.3	10.3	50.714	0	16.989	928010000	47	O43159	O43159	Ribosomal RNA-processing protein 8	RRP8	RRP8
Up_NUC	0.795517	1.14162	0.743077	-0.915999	-1.12336	-0.640856				7	7	7	11.6	11.6	11.6	77.528	0	40.27	1518900000	73	O43395	O43395	U4/U6 small nuclear ribonucleoprotein Prp3	PRPF3	PRPF3
Up_NUC	0.600616	1.19302	0.895053	-0.863138	-0.954784	-0.870764				7	7	7	22.1	22.1	22.1	43.383	0	41.142	5222600000	81	Q96EP5	Q96EP5	DAZ-associated protein 1	DAZAP1	DAZAP1
Up_NUC	0.783804	1.04444	0.896339	-0.895186	-1.00599	-0.823405				20	20	19	34.6	34.6	32.6	73.114	0	138.93	28127000000	508	Q92945	Q92945	Far upstream element-binding protein 2	KHSRP	KHSRP
Up_NUC	0.674972	1.07757	0.960882	-0.937369	-0.842767	-0.933292				4	4	4	3.9	3.9	3.9	119.03	0	9.968	1480900000	51	Q86UV5	Q86UV5	Ubiquitin carboxyl-terminal hydrolase 48	USP48	USP48
Up_NUC	0.767202	1.05123	0.901315	-0.836328	-1.04391	-0.839507				5	5	5	11.3	11.3	11.3	57.543	0	11.51	946270000	33	Q2TAY7	Q2TAY7	WD40 repeat-containing protein SMU1;WD40 repeat-containing protein SMU1, N-terminally processed	SMU1	SMU1
Up_NUC	0.786871	1.11043	0.814814	-0.8913	-1.03643	-0.784378				11	11	11	21.5	21.5	21.5	51.556	0	59.38	9094900000	251	P08621	P08621	U1 small nuclear ribonucleoprotein 70 kDa	SNRNP70	SNRNP70
Up_NUC	0.474532	1.31783	0.825826	-1.03969	-0.910458	-0.668038				4	4	4	9.3	9.3	9.3	52.839	0	29.973	2180500000	65	P56182	P56182	Ribosomal RNA processing protein 1 homolog A	RRP1	RRP1
Up_NUC	1.09317	1.03175	0.558921	-1.02746	-0.845706	-0.810674				12	12	12	17.3	17.3	17.3	81.627	0	109.95	9856500000	368	Q9H307	Q9H307	Pinin	PNN	PNN
Up_NUC	0.910588	1.03941	0.75945	-1.0794	-0.915192	-0.714855				7	7	6	6.8	6.8	6	132.37	0	13.722	954800000	34	Q96KQ7	Q96KQ7	Histone-lysine N-methyltransferase EHMT2	EHMT2	EHMT2
Up_NUC	0.951302	1.06742	0.691087	-1.02332	-0.777184	-0.909302				8	8	8	13.6	13.6	13.6	58.743	0	34.434	9370900000	402	Q8WXF1	Q8WXF1	Paraspeckle component 1	PSPC1	PSPC1
Up_NUC	0.833743	1.17045	0.69878	-0.982842	-0.884706	-0.835427				15	15	15	26.7	26.7	26.7	89.034	0	83.619	4943000000	78	Q12788	Q12788	Transducin beta-like protein 3	TBL3	TBL3
Up_NUC	1.00602	1.04764	0.639464	-1.09629	-0.846846	-0.749979				6	6	6	25.5	25.5	25.5	31.524	0	49.396	3545800000	111	P82970	P82970	High mobility group nucleosome-binding domain-containing protein 5	HMGN5	HMGN5
Up_NUC	0.878574	1.12591	0.703414	-0.99978	-0.914273	-0.793844				10	10	10	8.6	8.6	8.6	136.06	0	44.106	3996600000	113	P55265	P55265	Double-stranded RNA-specific adenosine deaminase	ADAR	ADAR
Up_NUC	0.779704	1.22268	0.647741	-1.16487	-0.836518	-0.648732				8	8	8	9.8	9.8	9.8	121	0	40.266	2808800000	76	O00267	O00267	Transcription elongation factor SPT5	SUPT5H	SUPT5H
Up_NUC	0.851653	1.07385	0.775597	-1.14255	-0.777217	-0.781334				11	11	10	33.3	33.3	32.1	64.132	0	79.029	18457000000	207	P14866	P14866	Heterogeneous nuclear ribonucleoprotein L	HNRNPL	HNRNPL
Up_NUC	1.00001	0.619538	1.04559	-1.20804	-0.759937	-0.69716				9	9	9	15.2	15.2	15.2	77.485	0	36.277	3373100000	172	Q9UKF6	Q9UKF6	Cleavage and polyadenylation specificity factor subunit 3	CPSF3	CPSF3
Up_NUC	0.995815	0.712343	0.975449	-1.1719	-0.88515	-0.626553				5	5	5	17.2	17.2	17.2	40.235	0	15.956	2110100000	52	Q9H6F5	Q9H6F5	Coiled-coil domain-containing protein 86	CCDC86	CCDC86
Up_NUC	1.03289	0.69727	0.876538	-1.34413	-0.824832	-0.437732				4	3	3	7.5	5.8	5.8	55.756	0	15.649	503820000	16	Q92599	Q92599	Septin-8	2022-09-08	Septin8
Up_NUC	1.09233	0.720119	0.876291	-1.11941	-0.918606	-0.650728				9	5	5	12	7.3	7.3	107.47	0	29.733	3155100000	130	Q14151	Q14151	Scaffold attachment factor B2	SAFB2	SAFB2
Up_NUC	1.11287	0.577477	0.946916	-1.13012	-0.996964	-0.51018				6	6	6	7.4	7.4	7.4	106.37	0	24.005	3228300000	113	P57740	P57740	Nuclear pore complex protein Nup107	NUP107	NUP107
Up_NUC	1.00813	0.659806	0.990476	-1.20835	-0.892115	-0.557955				4	4	4	9.2	9.2	9.2	71.456	0	30.77	1157100000	73	Q13409	Q13409	Cytoplasmic dynein 1 intermediate chain 2	DYNC1I2	DYNC1I2
Up_NUC	1.15089	0.76757	0.688372	-1.28256	-0.875	-0.449274				4	4	4	5.5	5.5	5.5	78.873	0	8.9301	703000000	18	Q9H6R0	Q9H6R0	Putative ATP-dependent RNA helicase DHX33	DHX33	DHX33
Up_NUC	1.12056	0.733564	0.747875	-1.31829	-0.848114	-0.435593				6	6	6	8	8	8	98.795	0	9.9156	1056300000	20	Q9H501	Q9H501	ESF1 homolog	ESF1	ESF1
Up_NUC	1.18511	0.645049	0.685947	-1.22234	-1.08155	-0.212221				7	7	7	12.7	12.7	12.7	76.889	0	12.327	1353900000	26	Q969X6	Q969X6	Cirhin	CIRH1A	CIRH1A
Up_NUC	1.09134	0.824583	0.754706	-1.18939	-0.89517	-0.586073				15	11	11	22.2	17.1	17.1	73.652	0	28.889	2221800000	71	Q96SI9	Q96SI9	Spermatid perinuclear RNA-binding protein	STRBP	STRBP
Up_NUC	0.968263	0.975491	0.655721	-1.22478	-1.03081	-0.343884				4	4	4	45.3	45.3	45.3	10.5	0	12.872	2179900000	73	Q9Y5L4	Q9Y5L4	Mitochondrial import inner membrane translocase subunit Tim13	TIMM13	TIMM13
Up_NUC	0.745767	0.906359	1.01347	-1.20458	-0.926623	-0.534399				3	3	3	4.5	4.5	4.5	97.809	0	6.2295	614760000	28	Q9NXE4	Q9NXE4	Sphingomyelin phosphodiesterase 4	SMPD4	SMPD4
Up_NUC	0.895246	0.889826	0.815436	-1.12984	-1.17342	-0.297247				10	10	10	6.1	6.1	6.1	252.5	0	37.92	2095500000	60	Q8WYP5	Q8WYP5	Protein ELYS	AHCTF1	AHCTF1
Up_NUC	0.918904	0.952312	0.773663	-1.23202	-0.965476	-0.447388				11	11	11	4.1	4.1	4.1	274.46	0	29.882	3077600000	123	Q5UIP0	Q5UIP0	Telomere-associated protein RIF1	RIF1	RIF1
Up_NUC	0.872542	0.99619	0.807539	-1.20185	-0.914355	-0.560068				15	15	15	12.6	12.6	12.6	143.7	0	61.415	4349100000	154	Q5JTH9	Q5JTH9	RRP12-like protein	RRP12	RRP12
Up_NUC	0.965429	0.829974	0.851471	-1.16708	-1.05383	-0.42596				8	8	8	13.6	13.6	13.6	74.89	0	44.611	4890000000	134	Q15061	Q15061	WD repeat-containing protein 43	WDR43	WDR43
Up_NUC	0.939477	0.959085	0.767883	-1.18638	-0.969271	-0.510792				11	11	11	19.3	19.3	19.3	84.427	0	30.369	4929400000	96	Q14684	Q14684	Ribosomal RNA processing protein 1 homolog B	RRP1B	RRP1B
Up_NUC	0.974816	0.814485	0.860639	-1.22512	-0.967048	-0.457776				12	12	12	13.1	13.1	13.1	120.97	0	34.837	5258700000	113	Q03701	Q03701	CCAAT/enhancer-binding protein zeta	CEBPZ	CEBPZ
Up_NUC	0.789766	0.746403	1.0426	-1.30594	-0.965515	-0.307306				14	14	14	20.8	20.8	20.8	89.301	0	130.5	5905600000	137	P46087	P46087	Probable 28S rRNA (cytosine(4447)-C(5))-methyltransferase	NOP2	NOP2
Up_NUC	0.922489	0.847543	0.858022	-1.26181	-0.973817	-0.392425				4	4	4	5.3	5.3	5.3	84.6	0	8.9711	414270000	17	P40692	P40692	DNA mismatch repair protein Mlh1	MLH1	MLH1
Up_NUC	1.03245	0.70958	0.886584	-1.07923	-1.1485	-0.400891				18	18	10	56.6	56.6	30.2	50.67	0	158.35	7909400000	125	P42167	P42167	Lamina-associated polypeptide 2, isoforms beta/gamma;Thymopoietin;Thymopentin	TMPO	TMPO
Up_NUC	1.16349	0.893366	0.575488	-0.994837	-1.12419	-0.51332				5	5	5	13.8	13.8	13.8	44.259	0	10.122	888920000	32	Q9NYB0	Q9NYB0	Telomeric repeat-binding factor 2-interacting protein 1	TERF2IP	TERF2IP
Up_NUC	0.978821	1.12183	0.49714	-1.09952	-1.06921	-0.429058				3	3	3	9.7	9.7	9.7	38.771	0	9.3614	878780000	15	Q96J01	Q96J01	THO complex subunit 3	THOC3	THOC3
Up_NUC	1.01901	1.03837	0.610426	-1.03295	-1.04918	-0.585673				20	20	20	27.6	27.6	27.6	94.622	0	323.31	35099000000	458	P43243	P43243	Matrin-3	MATR3	MATR3
Up_NUC	1.11643	1.06221	0.426626	-1.07228	-1.00988	-0.523101				7	7	6	6.5	6.5	5.8	158.55	0	15.872	616220000	13	Q6PL18	Q6PL18	ATPase family AAA domain-containing protein 2	ATAD2	ATAD2
Up_NUC	1.17843	0.754635	0.758562	-0.99664	-0.982792	-0.7122				5	2	2	34.6	22.1	22.1	15.43	0	15.008	66554000000	296	Q5TEC6	Q5TEC6	Histone H3	HIST2H3PS2	HIST2H3PS2
Up_NUC	1.172	0.719482	0.80843	-0.888744	-1.01778	-0.793381				19	19	19	33.9	33.9	33.9	82.704	0	91.151	15263000000	222	P13010	P13010	X-ray repair cross-complementing protein 5	XRCC5	XRCC5
Up_NUC	1.15388	0.6246	0.887461	-1.02006	-1.04187	-0.604018				16	16	16	21	21	21	100.23	0	96.153	8918000000	267	Q13435	Q13435	Splicing factor 3B subunit 2	SF3B2	SF3B2
Up_NUC	1.17097	0.791875	0.734623	-0.826157	-1.05539	-0.815915				16	16	16	46.4	46.4	46.4	47.371	0	67.037	6821400000	238	P61158;Q9P1U1;Q9C0K3	P61158	Actin-related protein 3	ACTR3	ACTR3
Up_NUC	1.12273	0.845283	0.74845	-0.902437	-0.957344	-0.85668				6	6	6	6.2	6.2	6.2	116.99	0	28.023	1850500000	77	Q13523	Q13523	Serine/threonine-protein kinase PRP4 homolog	PRPF4B	PRPF4B
Up_NUC	0.976927	0.861749	0.873407	-1.00243	-1.04697	-0.662676				10	10	10	60.2	60.2	60.2	11.367	0	301.09	308040000000	4665	P62805	P62805	Histone H4	HIST1H4A	HIST1H4A
Up_NUC	1.03685	0.8334	0.831802	-0.978127	-1.08083	-0.643093				6	6	6	17.9	17.9	17.9	39.31	0	21.901	2665400000	114	Q96DI7	Q96DI7	U5 small nuclear ribonucleoprotein 40 kDa protein	SNRNP40	SNRNP40
Up_NUC	0.876445	0.935295	0.890097	-0.980895	-1.10727	-0.613672				24	24	24	4.9	4.9	4.9	632.81	0	68.384	3582300000	91	Q9NU22	Q9NU22	Midasin	MDN1	MDN1
Up_NUC	0.867446	0.854456	0.965602	-0.997727	-1.12942	-0.560352				5	5	5	19.7	19.7	19.7	35.894	0	28.682	2414200000	105	Q8NEJ9	Q8NEJ9	Neuroguidin	NGDN	NGDN
Up_NUC	0.955575	0.937896	0.80813	-0.976733	-1.09967	-0.6252				8	8	8	11	11	11	96.557	0	150.09	3204700000	154	Q8IY81	Q8IY81	pre-rRNA processing protein FTSJ3	FTSJ3	FTSJ3
Up_NUC	0.951916	0.947508	0.812133	-0.962638	-1.07508	-0.673841				3	3	3	2.9	2.9	2.9	156.02	0	6.9665	616020000	47	Q5VT52	Q5VT52	Regulation of nuclear pre-mRNA domain-containing protein 2	RPRD2	RPRD2
Up_NUC	0.954002	1.00619	0.714526	-1.03853	-1.09179	-0.544387				12	12	12	16.8	16.8	16.8	78.507	0	38.057	3702500000	215	Q13769	Q13769	THO complex subunit 5 homolog	THOC5	THOC5
Up_NUC	0.992648	0.957251	0.726901	-1.04124	-1.09001	-0.545542				6	6	6	27.6	27.6	27.6	25.542	0	13.366	2645200000	63	Q13242	Q13242	Serine/arginine-rich splicing factor 9	SRSF9	SRSF9
Up_NUC	0.976331	0.885072	0.828855	-1.06742	-1.05661	-0.566225				10	10	10	8.7	8.7	8.7	160.88	0	56.652	2686100000	80	Q10570	Q10570	Cleavage and polyadenylation specificity factor subunit 1	CPSF1	CPSF1
Up_NUC	0.894792	1.01688	0.769087	-0.966555	-1.14893	-0.565273				15	15	9	18.3	18.3	12.8	98.063	0	91.977	2910500000	116	P50570;Q05193	P50570	Dynamin-2	DNM2	DNM2
Up_NUC	0.974546	0.830843	0.854923	-1.05524	-1.13973	-0.46534				15	15	15	9.2	9.2	9.2	263.83	0	49.064	2339100000	94	P18583	P18583	Protein SON	SON	SON
Up_NUC	0.927918	0.873403	0.896254	-0.936895	-1.14968	-0.610997				5	5	5	4.1	4.1	4.1	139.88	0	30.761	2543900000	115	O95239;Q2VIQ3;Q9Y496;Q6ZMV9	O95239	Chromosome-associated kinesin KIF4A;Chromosome-associated kinesin KIF4B	KIF4A;KIF4B	KIF4A
Up_NUC	0.871446	1.01909	0.805893	-1.01093	-1.07743	-0.608064				21	21	21	27.1	27.1	27.1	90.725	0	82.128	9136100000	217	P11387;Q969P6	P11387	DNA topoisomerase 1	TOP1	TOP1
Up_NUC	0.967484	0.934685	0.809363	-0.873633	-1.12278	-0.715114				9	9	9	28.4	28.4	28.4	32.463	0	18.608	5806600000	170	Q9UKM9	Q9UKM9	RNA-binding protein Raly	RALY	RALY
Up_NUC	0.932114	1.05933	0.70624	-0.884257	-1.1117	-0.701728				6	6	6	8.4	8.4	8.4	73.602	0	32.043	6640600000	182	Q14978	Q14978	Nucleolar and coiled-body phosphoprotein 1	NOLC1	NOLC1
Up_NUC	0.993834	0.950236	0.769933	-0.912344	-1.07575	-0.725909				7	7	7	5.4	5.4	5.4	170.54	0	22.583	1100700000	38	Q14146	Q14146	Unhealthy ribosome biogenesis protein 2 homolog	URB2	URB2
Up_NUC	1.08401	0.867653	0.754654	-0.832054	-1.10123	-0.77303				15	15	15	21	21	21	90.583	0	172.4	44912000000	526	Q00839	Q00839	Heterogeneous nuclear ribonucleoprotein U	HNRNPU	HNRNPU
Up_NUC	0.967902	0.925914	0.832649	-0.929415	-1.02897	-0.768078				26	26	26	22.2	22.2	22.2	121.9	0	106.99	15438000000	369	O60264;P28370	O60264	SWI/SNF-related matrix-associated actin-dependent regulator of chromatin subfamily A member 5	SMARCA5	SMARCA5
Up_NUC	1.08579	0.93877	0.683242	-0.824905	-1.04102	-0.841873				10	10	10	9.9	9.9	9.9	155.2	0	91.818	3876600000	185	O75694	O75694	Nuclear pore complex protein Nup155	NUP155	NUP155
Up_NUC	1.09317	0.875285	0.734042	-0.979818	-1.02895	-0.693727				21	21	21	21.6	21.6	21.6	135.58	0	146.95	13327000000	346	Q15393	Q15393	Splicing factor 3B subunit 3	SF3B3	SF3B3
Up_NUC	1.03234	0.900622	0.7841	-1.01379	-0.974107	-0.729163				4	4	4	7.8	7.8	7.8	58.848	0	8.5339	6967800000	92	Q12874	Q12874	Splicing factor 3A subunit 3	SF3A3	SF3A3
Up_NUC	1.05755	0.902608	0.756582	-0.994638	-0.966791	-0.755308				29	29	29	26	26	26	143.23	0	91.907	13999000000	464	Q14683	Q14683	Structural maintenance of chromosomes protein 1A	SMC1A	SMC1A
Up_NUC	0.572512	0.738892	1.17048	-0.337229	-0.658359	-1.4863				5	5	5	31.6	31.6	31.6	26.21	0	20.936	2266700000	43	Q9HB71	Q9HB71	Calcyclin-binding protein	CACYBP	CACYBP
Up_NUC	0.648993	0.689008	1.23022	-0.604972	-0.595979	-1.36728				3	3	3	13.5	13.5	13.5	29.946	0	19.423	841000000	25	Q7Z7K6	Q7Z7K6	Centromere protein V	CENPV	CENPV
Up_NUC	0.521137	0.579925	1.37656	-0.580271	-0.524123	-1.37323				4	4	4	15.8	15.8	15.8	42.441	0	24.478	1414900000	36	Q6RFH5	Q6RFH5	WD repeat-containing protein 74	WDR74	WDR74
Up_NUC	0.40316	0.303919	1.54703	-0.208487	-0.694149	-1.35147				6	6	6	54.5	54.5	54.5	17.818	0	64.917	14254000000	214	P30050	P30050	60S ribosomal protein L12	RPL12	RPL12
Up_NUC	0.660305	0.288638	1.50229	-0.586639	-0.666504	-1.19809				4	4	4	17.2	17.2	17.2	31.821	0	13.29	2271300000	53	Q15024	Q15024	Exosome complex component RRP42	EXOSC7	EXOSC7
Up_NUC	0.937611	0.56868	1.05781	-0.323732	-0.941162	-1.29921				11	11	11	20.4	20.4	20.4	72.2	0	43.982	4241400000	111	Q9Y3Z3	Q9Y3Z3	Deoxynucleoside triphosphate triphosphohydrolase SAMHD1	SAMHD1	SAMHD1
Up_NUC	0.79449	0.813076	1.00876	-0.351699	-1.09976	-1.16487				4	4	4	3.8	3.8	3.8	131.69	0	17.723	758390000	37	Q9ULU4	Q9ULU4	Protein kinase C-binding protein 1	ZMYND8	ZMYND8
Up_NUC	0.831502	0.828596	0.94362	-0.308757	-1.10963	-1.18533				6	6	6	14.8	14.8	14.8	44.155	0	67.156	1837800000	63	Q92785	Q92785	Zinc finger protein ubi-d4	DPF2	DPF2
Up_NUC	0.9455	0.738815	0.919157	-0.416882	-0.818563	-1.36803				10	10	10	28.7	28.7	28.7	43.062	0	34.097	17796000000	235	Q12905	Q12905	Interleukin enhancer-binding factor 2	ILF2	ILF2
Up_NUC	0.843468	0.649015	1.06378	-0.251417	-1.06202	-1.24282				3	3	3	10.9	10.9	10.9	32.61	0	12.686	1008100000	38	Q8NDD1	Q8NDD1	Uncharacterized protein C1orf131	C1orf131	C1orf131
Up_NUC	0.624611	0.532209	1.14262	-0.0301257	-0.662826	-1.60648				2	2	2	13	13	13	21.252	0	4.3189	204780000	9	Q9UM13	Q9UM13	Anaphase-promoting complex subunit 10	ANAPC10	ANAPC10
Up_NUC	0.781422	0.809021	0.894548	-0.275665	-0.647446	-1.56188				11	11	11	32.6	32.6	32.6	45.476	0	122.77	4729600000	122	Q99986	Q99986	Serine/threonine-protein kinase VRK1	VRK1	VRK1
Up_NUC	0.87614	0.540338	1.04092	-0.140888	-0.880798	-1.43571				2	2	2	3.6	3.6	3.6	83.541	0	15.863	361060000	18	Q99567	Q99567	Nuclear pore complex protein Nup88	NUP88	NUP88
Up_NUC	0.923096	0.452334	1.09014	-0.227081	-0.804685	-1.4338				7	7	6	22	22	19.7	38.434	0	81.831	37602000000	274	Q14103	Q14103	Heterogeneous nuclear ribonucleoprotein D0	HNRNPD	HNRNPD
Up_NUC	0.759365	0.286278	1.27377	-0.114523	-0.731618	-1.47327				9	9	9	18.8	18.8	18.8	55.637	0	40.187	1318400000	46	Q06330;Q9UBG7	Q06330	Recombining binding protein suppressor of hairless	RBPJ	RBPJ
Up_NUC	0.750726	0.634305	1.14809	-0.361888	-0.74807	-1.42316				12	12	12	10.7	10.7	10.7	123.9	0	23.58	3286600000	165	O14776;Q5VWI1	O14776	Transcription elongation regulator 1	TCERG1	TCERG1
Up_NUC	1.09285	0.38752	0.764524	0.0344859	-0.653861	-1.62551				3	3	3	30.5	30.5	30.5	11.749	0	5.6706	6955600000	30	P99999;CON__P62894	P99999	Cytochrome c	CYCS	CYCS
Up_NUC	-0.106089	1.17503	0.917973	0.204566	-0.694348	-1.49713				6	6	6	13.9	13.9	13.9	51.976	0	10.902	1416400000	38	Q9Y512	Q9Y512	Sorting and assembly machinery component 50 homolog	SAMM50	SAMM50
Up_NUC	0.515591	1.1018	0.931017	-0.545868	-0.582736	-1.41981				5	5	5	7.4	7.4	7.4	117.15	0	126.66	1987100000	67	Q9NWH9	Q9NWH9	SAFB-like transcription modulator	SLTM	SLTM
Up_NUC	0.635208	0.933424	0.992275	-0.383735	-0.75442	-1.42275				8	8	8	14.9	14.9	14.9	73.457	0	38.196	1946200000	70	P46063	P46063	ATP-dependent DNA helicase Q1	RECQL	RECQL
Up_NUC	0.232461	1.31093	0.9279	-0.527578	-0.656372	-1.28734				8	8	8	47.9	47.9	47.9	18.012	0	179.46	94227000000	267	P62937;P0DN26;A0A0B4J2A2;A0A075B767;A0A075B759;Q9Y536;F5H284;P0DN37	P62937	Peptidyl-prolyl cis-trans isomerase A;Peptidyl-prolyl cis-trans isomerase A, N-terminally processed	PPIA	PPIA
Up_NUC	0.261912	1.36016	0.922258	-0.846755	-0.657842	-1.03974				5	5	5	31	31	31	19.667	0	26.308	3086200000	49	P59998	P59998	Actin-related protein 2/3 complex subunit 4	ARPC4	ARPC4
Up_NUC	-0.0828543	1.30915	1.15047	-0.572125	-0.903687	-0.900951				7	7	7	26.5	26.5	26.5	31.566	0	119.32	14435000000	219	P45880	P45880	Voltage-dependent anion-selective channel protein 2	VDAC2	VDAC2
Up_NUC	0.427084	1.04953	1.16349	-0.722688	-0.989203	-0.928212				15	10	10	27.9	20.2	20.2	69.602	0	126.82	12226000000	102	O60506	O60506	Heterogeneous nuclear ribonucleoprotein Q	SYNCRIP	SYNCRIP
Up_NUC	0.409937	1.07674	1.1568	-0.823961	-0.918055	-0.901467				10	10	10	16.4	16.4	16.4	89.405	0	51.998	5924000000	128	P17480	P17480	Nucleolar transcription factor 1	UBTF	UBTF
Up_NUC	0.625834	0.796202	1.25128	-0.912313	-0.766863	-0.994136				10	10	10	22.1	22.1	22.1	59.004	0	37.284	4453700000	73	Q9BZZ5	Q9BZZ5	Apoptosis inhibitor 5	API5	API5
Up_NUC	0.50094	0.770994	1.35697	-0.820378	-0.854963	-0.953562				7	7	7	18.2	18.2	18.2	61.992	0	70.645	2839900000	47	Q9BVP2	Q9BVP2	Guanine nucleotide-binding protein-like 3	GNL3	GNL3
Up_NUC	0.57914	0.843951	1.24605	-0.761133	-0.946322	-0.961689				19	18	18	22.5	21.5	21.5	109.43	0	69.613	10389000000	241	Q15029	Q15029	116 kDa U5 small nuclear ribonucleoprotein component	EFTUD2	EFTUD2
Up_NUC	0.585026	0.796664	1.25917	-0.790813	-0.700472	-1.14957				23	23	23	44.7	44.7	44.7	69.842	0	113.12	33575000000	443	P12956	P12956	X-ray repair cross-complementing protein 6	XRCC6	XRCC6
Up_NUC	0.663683	0.698222	1.28773	-0.823952	-0.728053	-1.09763				8	8	8	28.4	28.4	28.4	37.154	0	37.786	7453000000	194	O43684	O43684	Mitotic checkpoint protein BUB3	BUB3	BUB3
Up_NUC	0.648558	0.668901	1.33201	-0.833489	-0.82401	-0.991968				3	3	3	11.1	11.1	11.1	37.893	0	7.8696	2903000000	60	O96008	O96008	Mitochondrial import receptor subunit TOM40 homolog	TOMM40	TOMM40
Up_NUC	0.453534	0.827102	1.28465	-0.490779	-0.853916	-1.22059				7	7	7	5.8	5.8	5.8	133.9	0	13.512	1090900000	36	P30876	P30876	DNA-directed RNA polymerase II subunit RPB2	POLR2B	POLR2B
Up_NUC	0.221528	0.878046	1.41891	-0.671563	-0.852391	-0.99453				18	18	18	59.3	59.3	59.3	50.14	0	323.31	279210000000	1696	P68104;Q5VTE0;Q05639	P68104	Elongation factor 1-alpha 1;Putative elongation factor 1-alpha-like 3	EEF1A1;EEF1A1P5	EEF1A1
Up_NUC	1.63325	0.288052	0.39587	-1.21313	-0.475715	-0.628332				6	6	6	13.2	13.2	13.2	53.254	0	55.097	5371900000	118	P37198	P37198	Nuclear pore glycoprotein p62	NUP62	NUP62
Up_NUC	1.40155	0.513825	0.472236	-1.27348	-0.16576	-0.948367				5	5	5	10.8	10.8	10.8	55.455	0	11.304	1049900000	53	Q8WWY3	Q8WWY3	U4/U6 small nuclear ribonucleoprotein Prp31	PRPF31	PRPF31
Up_NUC	0.953675	0.314253	1.1497	-1.15776	-0.112309	-1.14756				8	8	8	17.9	17.9	17.9	60.547	0	38.978	836580000	40	Q49A26	Q49A26	Putative oxidoreductase GLYR1	GLYR1	GLYR1
Up_NUC	0.859424	0.506853	0.916508	-1.0966	0.200147	-1.38633				4	4	4	7.3	7.3	7.3	84.958	0	14.225	1008200000	18	O60934	O60934	Nibrin	NBN	NBN
Up_NUC	0.946757	0.406835	1.12967	-1.14524	-0.191901	-1.14612				6	6	6	7.5	7.5	7.5	107.11	0	39.242	1255100000	51	Q14149	Q14149	MORC family CW-type zinc finger protein 3	MORC3	MORC3
Up_NUC	0.785683	0.470785	1.25812	-0.808629	-0.368651	-1.33731				2	2	2	7.1	7.1	7.1	40.968	0	7.032	722900000	39	P78406	P78406	mRNA export factor	RAE1	RAE1
Up_NUC	0.822378	0.141664	1.31321	-0.927664	-0.0392412	-1.31035				3	3	3	13.2	13.2	13.2	29.341	0	11.91	1167400000	72	Q9NTM9	Q9NTM9	Copper homeostasis protein cutC homolog	CUTC	CUTC
Up_NUC	1.19706	0.838299	0.570348	-1.07494	-0.439881	-1.09088				7	7	7	17.8	17.8	17.8	40.149	0	21.464	3634100000	123	Q9BQ04;Q9BWF3	Q9BQ04	RNA-binding protein 4B;RNA-binding protein 4	RBM4B;RBM4	RBM4B
Up_NUC	0.870364	0.871572	0.766972	-0.955076	-0.154336	-1.3995				2	2	2	5	5	5	57.255	0	7.4928	875710000	12	Q12800;Q9NZI6	Q12800	Alpha-globin transcription factor CP2;Transcription factor CP2-like protein 1	TFCP2;TFCP2L1	TFCP2
Up_NUC	0.904633	0.969424	0.666389	-1.08391	-0.198093	-1.25845				7	7	7	4.2	4.2	4.2	238.87	0	18.333	431310000	16	Q12789	Q12789	General transcription factor 3C polypeptide 1	GTF3C1	GTF3C1
Up_NUC	0.976819	0.867746	0.821318	-1.0449	-0.4844	-1.13658				39	39	39	23.3	23.3	23.3	226.37	0	204.04	5877700000	219	A6NHR9	A6NHR9	Structural maintenance of chromosomes flexible hinge domain-containing protein 1	SMCHD1	SMCHD1
Up_NUC	0.92789	1.00258	0.626763	-1.0138	-0.260771	-1.28266				19	19	18	27.2	27.2	26	90.932	0	57.866	7701100000	203	O43143;Q14562	O43143	Pre-mRNA-splicing factor ATP-dependent RNA helicase DHX15	DHX15	DHX15
Up_NUC	0.815774	0.658007	0.811088	-1.58091	0.146326	-0.850283				2	2	2	3.6	3.6	3.6	71.949	0	9.3185	417260000	25	Q8NI60	Q8NI60	Atypical kinase ADCK3, mitochondrial	ADCK3	ADCK3
Up_NUC	1.05267	0.990127	0.422839	-1.34884	-0.177768	-0.939033				3	3	3	7.7	7.7	7.7	52.8	0	5.5598	306730000	19	Q8IUF8	Q8IUF8	Bifunctional lysine-specific demethylase and histidyl-hydroxylase MINA	MINA	MINA
Up_NUC	0.863688	0.838524	0.799243	-1.2047	-0.0915839	-1.20517				10	10	10	19.4	19.4	19.4	65.653	0	25.104	1424800000	54	Q5BKZ1	Q5BKZ1	DBIRD complex subunit ZNF326	ZNF326	ZNF326
Up_NUC	0.821742	0.839269	0.883918	-1.35532	-0.211016	-0.978595				2	2	2	1.2	1.2	1.2	178.67	0	3.6538	318130000	7	O95785	O95785	Protein Wiz	WIZ	WIZ
Up_NUC	0.71035	0.931052	0.863434	-1.23093	-0.109499	-1.1644				8	8	8	10.2	10.2	10.2	100.89	0	26.729	1606600000	48	Q13206	Q13206	Probable ATP-dependent RNA helicase DDX10	DDX10	DDX10
Up_NUC	1.33896	0.585552	0.433469	-0.700271	-0.191666	-1.46605				16	16	16	37.6	37.6	37.6	51.156	0	106.96	12633000000	283	Q9Y230	Q9Y230	RuvB-like 2	RUVBL2	RUVBL2
Up_NUC	1.18354	0.494739	0.877029	-0.840301	-0.405533	-1.30947				2	2	2	2.4	2.4	2.4	97.349	0	15.603	235660000	11	Q13415	Q13415	Origin recognition complex subunit 1	ORC1	ORC1
Up_NUC	1.3005	0.414388	0.64467	-1.07906	-0.0331313	-1.24736				7	7	7	31	31	31	27.56	0	15.105	4056300000	72	Q9UKD2	Q9UKD2	mRNA turnover protein 4 homolog	MRTO4	MRTO4
Up_NUC	1.31485	0.728456	-0.157271	-0.0417595	-1.63395	-0.210326				5	5	5	11	11	11	50.817	0	15.842	1726700000	48	P49821	P49821	NADH dehydrogenase [ubiquinone] flavoprotein 1, mitochondrial	NDUFV1	NDUFV1
Up_NUC	1.28415	1.01439	-0.395052	0.0741563	-1.30886	-0.668783				7	7	7	10.5	10.5	10.5	62.888	0	12.066	1420900000	57	Q99856	Q99856	AT-rich interactive domain-containing protein 3A	ARID3A	ARID3A
Up_NUC	1.50154	0.218646	-0.623496	0.268503	-1.49033	0.125137				5	5	5	14	14	14	44.961	0	30.45	1754700000	69	Q96I25	Q96I25	Splicing factor 45	RBM17	RBM17
Up_NUC	0.177759	1.74877	-1.21549	-0.648065	-0.105	0.0420278				10	10	10	36.1	36.1	36.1	32.575	0	323.31	59374000000	509	P06748	P06748	Nucleophosmin	NPM1	NPM1
Up_NUC	0.558397	1.58147	-0.615437	-1.08682	-0.734289	0.296685				4	4	4	6.5	6.5	6.5	89.13	0	29.36	492250000	16	O75152	O75152	Zinc finger CCCH domain-containing protein 11A	ZC3H11A	ZC3H11A
Up_NUC	-0.541119	1.89552	-0.767211	-0.215091	-0.638863	0.266761				3	3	3	1.2	1.2	1.2	270.21	0	5.7717	278910000	24	O75376	O75376	Nuclear receptor corepressor 1	NCOR1	NCOR1
Up_NUC	1.30506	1.00599	-0.809155	-0.599213	-1.10845	0.205763				5	5	5	16.3	16.3	16.3	36.899	0	31.273	1281100000	81	Q9NQG5	Q9NQG5	Regulation of nuclear pre-mRNA domain-containing protein 1B	RPRD1B	RPRD1B
Up_NUC	0.97787	1.28291	-1.04547	-0.854462	-0.68525	0.324396				4	4	4	2.2	2.2	2.2	229.48	0	21.987	538520000	41	Q92576	Q92576	PHD finger protein 3	PHF3	PHF3
Up_NUC	1.31872	0.989019	-1.41779	-0.287021	-0.366792	-0.236134				8	8	3	23.5	23.5	7.4	42.331	0	18.284	5975600000	109	P38159;O75526	P38159	RNA-binding motif protein, X chromosome;RNA-binding motif protein, X chromosome, N-terminally processed	RBMX	RBMX
Up_NUC	1.12184	1.39295	-0.818646	-0.834698	-0.252931	-0.608514				2	2	2	5.4	5.4	5.4	53.126	0	6.2347	711220000	30	Q12849	Q12849	G-rich sequence factor 1	GRSF1	GRSF1
Up_NUC	0.0968983	1.45034	-1.24759	0.152271	0.550355	-1.00228				2	2	2	16.2	16.2	16.2	15.521	0	72.987	3389100000	95	Q9NS69	Q9NS69	Mitochondrial import receptor subunit TOM22 homolog	TOMM22	TOMM22
Up_NUC	0.919822	0.967184	-0.897937	-0.565184	0.788787	-1.21267				2	2	2	3.7	3.7	3.7	65.076	0	4.7062	375860000	16	Q9NRW7	Q9NRW7	Vacuolar protein sorting-associated protein 45	VPS45	VPS45
Up_NUC	0.499462	0.926819	-1.8721	0.366087	0.393128	-0.313397				2	2	2	3	3	3	84.699	0	5.619	690450000	38	Q96MU7	Q96MU7	YTH domain-containing protein 1	YTHDC1	YTHDC1
Up_NUC	1.04706	0.459679	-1.5824	0.133948	0.735291	-0.793578				5	5	4	3.8	3.8	3	169.45	0	9.0819	663190000	19	Q7Z460	Q7Z460	CLIP-associating protein 1	CLASP1	CLASP1
Up_NUC	0.753291	-0.00345535	-1.75396	-0.0708557	1.15933	-0.0843467				4	4	4	4.9	4.9	4.9	103.53	0	8.241	892740000	19	P98175	P98175	RNA-binding protein 10	RBM10	RBM10
Up_NUC	-0.0439241	1.60741	-1.27236	-0.563556	0.605636	-0.333207				7	7	6	7.9	7.9	6.9	112.13	0	13.971	705840000	30	O94804	O94804	Serine/threonine-protein kinase 10	STK10	STK10
Up_NUC	1.00735	0.869743	-1.78312	-0.0360916	0.123234	-0.181121				4	4	4	15.3	15.3	15.3	33.665	0	23.127	3713000000	91	P62995	P62995	Transformer-2 protein homolog beta	TRA2B	TRA2B
Up_NUC	0.796202	-0.525741	-1.27019	0.671385	-0.82871	1.15705				2	2	2	6.2	6.2	6.2	33.688	0	14.202	1776000000	39	Q9NZ63	Q9NZ63	Uncharacterized protein C9orf78	C9orf78	C9orf78
Up_NUC	0.519002	0.465299	-1.7055	-0.0677297	-0.408541	1.19747				6	6	6	7.4	7.4	7.4	112.21	0	25.592	763060000	48	Q66K74	Q66K74	Microtubule-associated protein 1S;MAP1S heavy chain;MAP1S light chain	MAP1S	MAP1S
Up_NUC	0.053029	0.298882	-1.87292	0.34601	0.0443665	1.13063				2	2	2	6.9	6.9	6.9	48.075	0	5.0279	228000000	10	Q99541	Q99541	Perilipin-2	PLIN2	PLIN2
Up_NUC	0.635846	0.469778	-1.95703	0.592401	-0.153854	0.412855				3	3	3	3.7	3.7	3.7	69.997	0	5.7358	1053100000	48	Q9Y2W2	Q9Y2W2	WW domain-binding protein 11	WBP11	WBP11
Up_NUC	0.699449	0.247117	-2.01327	0.348702	0.266597	0.451408				11	11	11	5.4	5.4	5.4	233.11	0	33.466	984380000	52	Q92614	Q92614	Unconventional myosin-XVIIIa	MYO18A	MYO18A
Up_NUC	1.17446	0.330482	-1.74246	-0.203779	-0.189437	0.630736				3	3	3	5	5	5	75.403	0	3.3173	610150000	17	Q8WVC0	Q8WVC0	RNA polymerase-associated protein LEO1	LEO1	LEO1
Up_NUC	1.25557	-0.267044	-1.67138	0.0698453	-0.121238	0.734248				5	4	4	10.1	8.9	8.9	74.316	0	13.192	809970000	37	Q7Z4V5	Q7Z4V5	Hepatoma-derived growth factor-related protein 2	HDGFRP2	HDGFRP2
Up_NUC	0.759058	0.612477	-1.86752	0.548288	-0.386059	0.333761				5	5	3	28.3	28.3	18.9	32.922	0	27.427	3747700000	76	P52907	P52907	F-actin-capping protein subunit alpha-1	CAPZA1	CAPZA1
Up_NUC	0.933591	0.171727	-1.8498	-0.0396743	-0.0369444	0.821103				4	4	4	6.5	6.5	6.5	80.954	0	20.896	1375900000	54	P35611;P35612	P35611	Alpha-adducin	ADD1	ADD1
Up_NUC	0.908232	0.749517	-1.88257	0.164555	-0.111961	0.172224				2	2	2	22.3	22.3	22.3	13.569	0	8.0137	776230000	21	P35244	P35244	Replication protein A 14 kDa subunit	RPA3	RPA3
Up_NUC	0.649723	0.574564	-2.0075	0.173133	0.333232	0.276853				6	6	6	20.5	20.5	20.5	48.442	0	23.155	2902800000	44	P22695	P22695	Cytochrome b-c1 complex subunit 2, mitochondrial	UQCRC2	UQCRC2
Up_NUC	1.47719	0.258187	-1.52977	0.41994	-0.173017	-0.452532				6	6	6	45.5	45.5	45.5	14.515	0	49.681	3977800000	68	P25398	P25398	40S ribosomal protein S12	RPS12	RPS12
Up_NUC	0.419353	0.677226	-1.25652	1.41415	-0.614546	-0.639661				5	5	5	8.1	8.1	8.1	56.598	0	18.256	1619500000	25	Q15758	Q15758	Neutral amino acid transporter B(0)	SLC1A5	SLC1A5
Up_NUC	0.781074	0.607637	-1.53621	1.09728	-0.52832	-0.421464				8	8	8	13.8	13.8	13.8	69.666	0	29.135	962180000	42	Q14145	Q14145	Kelch-like ECH-associated protein 1	KEAP1	KEAP1
Up_NUC	0.339231	0.367558	-1.78739	1.06189	-0.452845	0.47156				4	4	4	25.5	25.5	25.5	17.779	0	18.418	3968700000	44	P83731	P83731	60S ribosomal protein L24	RPL24	RPL24
Up_NUC	0.102824	0.883602	-1.81716	0.939805	-0.147887	0.0388138				4	4	4	9.2	9.2	9.2	45.745	0	6.5507	975860000	33	O60884	O60884	DnaJ homolog subfamily A member 2	DNAJA2	DNAJA2
Up_NUC	-0.355577	0.982117	-1.72322	0.957708	0.149046	-0.0100726				8	8	8	20	20	20	43.295	0	14.886	3591700000	92	P08559;P29803	P08559	Pyruvate dehydrogenase E1 component subunit alpha, somatic form, mitochondrial	PDHA1	PDHA1
UP_WHL	-0.00239335	0.343165	0.70799	1.25308	-1.43513	-0.866711				4	4	4	32.4	32.4	32.4	14.57	0	267.49	5192100000	119	P37108	P37108	Signal recognition particle 14 kDa protein	SRP14
UP_WHL	-0.369542	-0.90772	1.09003	1.41659	-0.82556	-0.403795				2	2	2	10.7	10.7	10.7	16.762	0	7.587	851720000	30	P20674	P20674	Cytochrome c oxidase subunit 5A, mitochondrial	COX5A
UP_WHL	0.467056	-0.103586	0.123455	1.60093	-1.12556	-0.962293				8	8	5	22.2	22.2	13.6	41.389	0	48.123	989240000	30	P28482	P28482	Mitogen-activated protein kinase 1	MAPK1
UP_WHL	-0.0651431	-0.409302	-0.9091	1.95857	-0.302202	-0.272826				4	4	4	12.3	12.3	12.3	46.48	0	27.988	885230000	32	Q9HDC9	Q9HDC9	Adipocyte plasma membrane-associated protein	APMAP
UP_WHL	-0.556945	-0.549874	-0.296663	1.98413	0.0212047	-0.601851				4	4	4	7.2	7.2	7.2	68.76	0	60.745	974780000	49	Q9H845	Q9H845	Acyl-CoA dehydrogenase family member 9, mitochondrial	ACAD9
UP_WHL	-0.402022	-0.883042	-0.603578	1.88222	0.278456	-0.272038				2	2	2	7.3	7.3	7.3	28.202	0.0029608	2.4249	281680000	15	Q9BVV7	Q9BVV7	Mitochondrial import inner membrane translocase subunit Tim21	TIMM21
UP_WHL	0.648351	-1.065	-0.261942	1.69063	-0.44912	-0.562909				4	4	3	13.6	13.6	10	37.839	0	45.213	634700000	27	O94905	O94905	Erlin-2	ERLIN2
UP_WHL	-0.32277	-1.09373	0.168229	1.71657	-0.788687	0.320386				6	6	5	38.2	38.2	32.5	21.258	0	39.286	1817900000	34	P60953	P60953	Cell division control protein 42 homolog	CDC42
UP_WHL	-0.833832	0.586419	1.30971	-0.129882	-1.41329	0.480874				6	6	6	25.1	25.1	25.1	33.331	0	11.937	3857900000	63	Q9Y6C9	Q9Y6C9	Mitochondrial carrier homolog 2	MTCH2
UP_WHL	-1.44431	1.13131	0.697008	0.367611	-0.98024	0.228627				4	4	4	8.7	8.7	8.7	38.036	0	10.058	1178400000	70	Q9H0U3	Q9H0U3	Magnesium transporter protein 1	MAGT1
UP_WHL	-0.915697	0.280757	1.65396	0.191359	-1.14277	-0.0676077				12	12	12	12.1	12.1	12.1	150.83	0	51.955	2326600000	68	Q29RF7	Q29RF7	Sister chromatid cohesion protein PDS5 homolog A	PDS5A
UP_WHL	-1.30289	0.910704	1.17521	0.143938	-1.0299	0.102932				6	6	6	23.1	23.1	23.1	34.93	0	19.019	1764100000	47	Q96AG4	Q96AG4	Leucine-rich repeat-containing protein 59	LRRC59
UP_WHL	-1.41855	0.10381	1.45742	0.689001	-0.542888	-0.28879				14	14	14	17.1	17.1	17.1	105.02	0	44.882	1015200000	75	P98171	P98171	Rho GTPase-activating protein 4	ARHGAP4
UP_WHL	-1.89695	-0.0665657	0.584419	0.881288	-0.0295182	0.527325				5	5	5	6.5	6.5	6.5	76.21	0	15.942	776980000	40	Q8TAF3	Q8TAF3	WD repeat-containing protein 48	WDR48
UP_WHL	-1.81841	0.92062	0.792006	0.248237	0.199691	-0.342141				6	6	6	13.2	13.2	13.2	58.777	0	28.236	1743700000	29	P49591	P49591	Serine--tRNA ligase, cytoplasmic	SARS
UP_WHL	-1.70133	0.893147	0.736282	-0.449185	0.723212	-0.202126				18	18	16	11.8	11.8	10.8	189.25	0	58.494	2491000000	67	P46940;Q86VI3	P46940	Ras GTPase-activating-like protein IQGAP1	IQGAP1
UP_WHL	-1.49015	1.13693	1.04912	0.104126	-0.233653	-0.566372				3	3	3	2.7	2.7	2.7	160.9	0	8.9896	196570000	10	O75116	O75116	Rho-associated protein kinase 2	ROCK2
UP_WHL	-1.47205	1.17003	0.85504	0.148966	0.130891	-0.832876				8	8	8	22.6	22.6	22.6	51.169	0	11.062	923500000	23	P23258;Q9NRH3	P23258	Tubulin gamma-1 chain;Tubulin gamma-2 chain	TUBG1;TUBG2
UP_WHL	0.685491	-0.379559	-0.425843	-1.12893	1.66134	-0.412495				3	3	3	19.7	19.7	19.7	18.998	0	13.028	2189900000	71	P51571	P51571	Translocon-associated protein subunit delta	SSR4
UP_WHL	1.34809	0.204856	-0.620087	-1.569	0.532655	0.103488				5	4	4	8.7	7.4	7.4	60.082	0	7.227	732240000	15	Q8WVV9	Q8WVV9	Heterogeneous nuclear ribonucleoprotein L-like	HNRNPLL
UP_WHL	1.71592	-0.984198	-0.805825	-0.230524	-0.258831	0.563458				2	2	2	9.3	9.3	9.3	24.347	0	10.046	985190000	35	Q9UL25	Q9UL25	Ras-related protein Rab-21	RAB21
UP_WHL	1.62948	-0.989403	-1.11323	0.196137	0.296245	-0.0192273				3	3	3	8.4	8.4	8.4	42.906	0	9.6048	743780000	18	Q9H0C8	Q9H0C8	Integrin-linked kinase-associated serine/threonine phosphatase 2C	ILKAP
UP_WHL	1.31276	-1.53982	-0.455598	-0.326082	0.708017	0.300719				16	16	16	13.8	13.8	13.8	126.97	0	52.105	6953300000	285	Q16531	Q16531	DNA damage-binding protein 1	DDB1
UP_WHL	2.00565	-0.638097	-0.574623	-0.347198	-0.323174	-0.122558				8	8	8	10	10	10	91.838	0	26.899	1775300000	62	Q09161	Q09161	Nuclear cap-binding protein subunit 1	NCBP1
UP_WHL	1.86162	-0.969127	-0.185621	-0.713161	-0.158222	0.164507				3	3	3	27.7	27.7	27.7	11.557	0	10.504	4226200000	98	P63165;G2XKQ0	P63165	Small ubiquitin-related modifier 1;Small ubiquitin-related modifier	SUMO1
UP_WHL	1.04565	-1.19368	-1.0825	-0.0393577	0.1339	1.13599				3	3	3	16.7	16.7	16.7	22.876	0	54.742	4088100000	55	P46782	P46782	40S ribosomal protein S5;40S ribosomal protein S5, N-terminally processed	RPS5
UP_WHL	1.65185	-1.25514	-0.556012	0.439295	-0.418119	0.138132				11	10	10	53.3	50	50	26.788	0	24.81	3787500000	120	P51858	P51858	Hepatoma-derived growth factor	HDGF
UP_WHL	1.52417	-1.20894	-0.100553	-0.284905	0.783991	-0.713757				4	4	4	7.2	7.2	7.2	79.663	0	7.6651	554900000	18	Q9UKG1	Q9UKG1	DCC-interacting protein 13-alpha	APPL1
UP_WHL	1.14552	-1.605	0.456961	-0.0915263	0.714155	-0.62011				3	3	3	14.8	14.8	14.8	15.136	0	5.7667	1034500000	24	P56556	P56556	NADH dehydrogenase [ubiquinone] 1 alpha subcomplex subunit 6	NDUFA6
UP_WHL	0.418161	-0.934126	0.844626	-0.815243	1.35148	-0.864895				5	5	5	17.8	17.8	17.8	33.637	0	10.023	1105100000	26	Q96C36	Q96C36	Pyrroline-5-carboxylate reductase 2	PYCR2
UP_WHL	0.747662	-1.26673	-0.723464	-0.0403878	1.50414	-0.221224				11	11	11	26.3	26.3	26.3	69.283	0	110.32	9108200000	173	P04844	P04844	Dolichyl-diphosphooligosaccharide--protein glycosyltransferase subunit 2	RPN2
UP_WHL	0.539893	-1.1827	-0.697526	0.274691	1.57684	-0.511198				2	2	2	4.4	4.4	4.4	49.966	0	3.6529	296180000	4	P18031	P18031	Tyrosine-protein phosphatase non-receptor type 1	PTPN1
UP_WHL	0.174079	-1.4687	-0.760245	0.164959	1.40406	0.485848				6	6	6	26.2	26.2	26.2	26.563	0	34.996	2143500000	50	P33316	P33316	Deoxyuridine 5-triphosphate nucleotidohydrolase, mitochondrial	DUT
UP_WHL	0.460302	-1.75369	-0.149599	0.042478	1.29515	0.105358				3	3	3	7.9	7.9	7.9	55.873	0	5.6464	698610000	24	Q96A33	Q96A33	Coiled-coil domain-containing protein 47	CCDC47
UP_WHL	-0.052393	-1.90178	0.648689	0.188709	0.170786	0.945992				7	7	3	22.6	22.6	11.8	40.089	0	35.535	879700000	40	P16989	P16989	Y-box-binding protein 3	YBX3
UP_WHL	0.635474	-1.99052	0.274563	0.403584	0.0498074	0.627095				12	12	12	17.4	17.4	17.4	101.73	0	35.119	2624300000	73	P18858	P18858	DNA ligase 1	LIG1
UP_WHL	0.438457	-2.00332	0.562838	0.141126	0.639258	0.221638				5	5	5	15.6	15.6	15.6	42.509	0	8.3159	1153800000	25	Q16795	Q16795	NADH dehydrogenase [ubiquinone] 1 alpha subcomplex subunit 9, mitochondrial	NDUFA9
UP_WHL	0.698158	-1.96467	0.172729	0.330668	0.714963	0.0481456				6	6	6	32.5	32.5	32.5	16.832	0	24.196	12820000000	160	P63241;Q9GZV4;Q6IS14	P63241	Eukaryotic translation initiation factor 5A-1;Eukaryotic translation initiation factor 5A-2;Eukaryotic translation initiation factor 5A-1-like	EIF5A;EIF5A2;EIF5AL1
UP_WHL	0.144866	-2.01925	0.358286	0.562843	0.509371	0.443883				2	2	2	6.5	6.5	6.5	56.806	0	6.6524	1941100000	45	P30419	P30419	Glycylpeptide N-tetradecanoyltransferase 1	NMT1
UP_WHL	0.41047	-1.80109	0.113901	-0.394303	0.942737	0.728283				9	9	9	16.9	16.9	16.9	67.314	0	32.741	2748900000	78	P61221	P61221	ATP-binding cassette sub-family E member 1	ABCE1
UP_WHL	0.844208	-1.80703	0.882693	-0.0137262	-0.298189	0.392044				6	6	6	12.5	12.5	12.5	68.329	0	70.758	1490400000	53	Q15637	Q15637	Splicing factor 1	SF1
UP_WHL	0.688405	-1.95996	0.767623	0.142285	0.11087	0.250775				2	2	2	15.3	15.3	15.3	18.658	0	20.988	3394600000	52	P63208	P63208	S-phase kinase-associated protein 1	SKP1
UP_WHL	0.684355	-1.89585	0.954486	0.0372772	0.130437	0.0892926				3	3	3	7.8	7.8	7.8	59.209	0	7.3104	1484500000	35	Q16630	Q16630	Cleavage and polyadenylation specificity factor subunit 6	CPSF6
UP_WHL	0.596288	-1.97397	0.769414	0.328405	0.206514	0.0733505				3	3	3	5.9	5.9	5.9	75.019	0	31.182	1415500000	35	Q9BW27	Q9BW27	Nuclear pore complex protein Nup85	NUP85
UP_WHL	0.368752	-1.90972	1.04043	0.346013	0.114906	0.0396226				12	12	11	24.9	24.9	23.2	60.626	0	42.366	4390900000	133	Q9H4M9;Q9NZN3;Q9NZN4	Q9H4M9	EH domain-containing protein 1	EHD1
UP_WHL	-0.115667	-1.8303	0.971632	0.573678	0.576622	-0.175966				5	5	5	26.2	26.2	26.2	31.362	0	37.671	3766800000	51	Q07021	Q07021	Complement component 1 Q subcomponent-binding protein, mitochondrial	C1QBP
UP_WHL	0.34184	-1.6289	1.39672	0.0355941	0.292875	-0.438136				3	3	3	2.9	2.9	2.9	149.69	0	4.2009	150300000	5	Q9UM54	Q9UM54	Unconventional myosin-VI	MYO6
UP_WHL	0.64461	-1.77399	0.423136	1.03445	0.095194	-0.4234				13	13	13	21.7	21.7	21.7	79.467	0	53.586	2882600000	93	P28331	P28331	NADH-ubiquinone oxidoreductase 75 kDa subunit, mitochondrial	NDUFS1
UP_WHL	-0.393057	0.173479	-1.01452	0.840406	1.42208	-1.02839				4	4	4	10	10	10	55.08	0	6.3398	1168100000	11	Q8IZP0;Q9NYB9	Q8IZP0	Abl interactor 1;Abl interactor 2	ABI1;ABI2
UP_WHL	-0.812707	-0.22826	-0.108218	1.28007	1.08097	-1.21186				12	12	12	12.6	12.6	12.6	110.42	0	26.759	5992600000	56	P55060	P55060	Exportin-2	CSE1L
UP_WHL	-0.510443	-0.323765	-0.396862	1.4632	0.95847	-1.1906				2	2	2	7.4	7.4	7.4	33.582	0	5.4463	888940000	28	Q6FI81	Q6FI81	Anamorsin	CIAPIN1
UP_WHL	-0.402903	-0.895204	-0.254397	0.900365	1.54021	-0.888068				37	37	33	59.6	59.6	55.4	83.868	0	323.31	146450000000	1557	P05164	P05164	Myeloperoxidase;Myeloperoxidase;89 kDa myeloperoxidase;84 kDa myeloperoxidase;Myeloperoxidase light chain;Myeloperoxidase heavy chain	MPO
UP_WHL	-0.628657	-0.582091	-0.206941	0.587965	1.744	-0.914276				3	3	3	43.7	43.7	43.7	13.802	0	34.405	3118800000	39	P49773	P49773	Histidine triad nucleotide-binding protein 1	HINT1
UP_WHL	0.306533	0.0244126	-1.28191	1.11467	0.919708	-1.08341				2	2	2	10.9	10.9	10.9	20.108	0	3.259	407000000	16	O43181	O43181	NADH dehydrogenase [ubiquinone] iron-sulfur protein 4, mitochondrial	NDUFS4
UP_WHL	-0.276747	-0.422531	-0.567205	-0.592825	-0.152751	2.01206				2	2	2	4.8	4.8	4.8	49.83	0	8.0505	611970000	33	P49593	P49593	Protein phosphatase 1F	PPM1F
UP_WHL	-0.508985	-0.368308	-0.653173	0.0351136	-0.489129	1.98448				3	3	3	6.7	6.7	6.7	54.794	0	8.6342	333760000	17	Q0VDF9	Q0VDF9	Heat shock 70 kDa protein 14	HSPA14
UP_WHL	-1.34945	0.998389	-1.10726	0.777436	0.0955193	0.585365				4	4	4	43.5	43.5	43.5	12.784	0	15.553	4885300000	130	P62888	P62888	60S ribosomal protein L30	RPL30
UP_WHL	-1.83146	1.10914	-0.224558	0.525791	0.214327	0.206762				13	13	13	12.9	12.9	12.9	124.34	0	33.237	1704700000	70	Q92900	Q92900	Regulator of nonsense transcripts 1	UPF1
UP_WHL	-1.95451	0.391926	0.936078	0.0961697	0.25603	0.274306				3	3	3	4.2	4.2	4.2	93.673	0	7.9577	489220000	8	Q8TCJ2	Q8TCJ2	Dolichyl-diphosphooligosaccharide--protein glycosyltransferase subunit STT3B	STT3B
UP_WHL	-2.02592	0.432521	0.50314	0.173139	0.508005	0.409115				9	4	4	22.1	13.4	13.4	47.82	0	15.393	3728800000	103	Q16576	Q16576	Histone-binding protein RBBP7	RBBP7
UP_WHL	-2.01361	0.314125	0.184335	0.327241	0.587445	0.600462				8	8	8	13.4	13.4	13.4	86.47	0	11.809	2364700000	43	Q08J23	Q08J23	tRNA (cytosine(34)-C(5))-methyltransferase	NSUN2
UP_WHL	-1.71018	0.468338	0.389034	0.803171	0.752239	-0.7026				2	2	2	30.4	30.4	30.4	7.8409	0	22.161	5115400000	95	P62857	P62857	40S ribosomal protein S28	RPS28
UP_WHL	-2.00469	0.0791851	0.478643	0.627316	0.500636	0.318906				7	7	5	14.8	14.8	12.2	69.72	0	33.226	774510000	29	P51114	P51114	Fragile X mental retardation syndrome-related protein 1	FXR1
UP_WHL	-1.99624	0.19287	0.165134	0.523953	0.723301	0.390981				4	4	4	8.2	8.2	8.2	61.049	0	9.5033	451180000	16	P13674	P13674	Prolyl 4-hydroxylase subunit alpha-1	P4HA1
UP_WHL	-1.98131	-0.0586553	0.426213	0.620238	0.571136	0.422382				12	12	12	13.9	13.9	13.9	123.63	0	28.78	2207400000	32	O00410;O60518	O00410	Importin-5	IPO5
UP_WHL	-2.009	0.159242	0.21903	0.580943	0.557203	0.49258				5	5	5	18.6	18.6	18.6	49.512	0	12.413	1221000000	8	O14929	O14929	Histone acetyltransferase type B catalytic subunit	HAT1
UP_WHL	-1.81049	-0.0909675	-0.26101	0.67944	0.536097	0.946932				2	2	2	8.2	8.2	8.2	27.296	0	6.7641	709290000	7	Q9H1E3	Q9H1E3	Nuclear ubiquitous casein and cyclin-dependent kinase substrate 1	NUCKS1
UP_WHL	-1.79284	-0.114783	-0.261425	0.552408	0.593507	1.02313				2	2	2	6.9	6.9	6.9	35.932	0	10.511	402390000	16	Q8NBN7	Q8NBN7	Retinol dehydrogenase 13	RDH13
UP_WHL	-1.65903	0.0774486	-0.648275	0.465307	0.727324	1.03723				7	7	7	19.7	19.7	19.7	41.564	0	19.123	1091900000	26	Q15435	Q15435	Protein phosphatase 1 regulatory subunit 7	PPP1R7
UP_WHL	-1.74456	0.0892989	-0.536906	0.562962	0.724657	0.90455				3	3	3	9.9	9.9	9.9	39.75	0	5.3096	932810000	26	P53990	P53990	IST1 homolog	IST1
UP_WHL	-1.88352	0.140142	-0.258652	0.597459	0.59637	0.808204				7	7	7	42.1	42.1	42.1	16.06	0	25.286	5804600000	113	P39019	P39019	40S ribosomal protein S19	RPS19
UP_WHL	-1.67434	-0.182276	-0.461745	0.737332	0.510656	1.07038				6	6	6	36.6	36.6	36.6	18.491	0	21.061	3411400000	118	O75947	O75947	ATP synthase subunit d, mitochondrial	ATP5H
UP_WHL	-1.8377	-0.0634028	-0.252129	0.719544	0.646887	0.786802				5	5	5	25.7	25.7	25.7	26.411	0	34.195	6245800000	68	P28066	P28066	Proteasome subunit alpha type-5	PSMA5
UP_WHL	-1.86958	0.123225	-0.0986503	0.139374	0.799328	0.906307				9	9	9	8.4	8.4	8.4	136.37	0	40.627	2644400000	103	Q86VP6	Q86VP6	Cullin-associated NEDD8-dissociated protein 1	CAND1
UP_WHL	-1.90221	0.142066	-0.169203	0.427476	0.856439	0.645427				5	5	5	14.2	14.2	14.2	43.482	0	27.743	1881500000	52	Q6NVY1	Q6NVY1	3-hydroxyisobutyryl-CoA hydrolase, mitochondrial	HIBCH
UP_WHL	-1.94274	-0.0729449	0.135713	0.624998	0.518177	0.736801				7	7	7	38.6	38.6	38.6	17.258	0	11.591	5545200000	104	P61254;Q9UNX3	P61254	60S ribosomal protein L26;60S ribosomal protein L26-like 1	RPL26;RPL26L1
UP_WHL	-1.73281	-0.52636	0.470426	0.0595656	0.879514	0.849663				5	5	5	18.2	18.2	18.2	42.2	0	20.037	2869600000	96	P35613	P35613	Basigin	BSG
UP_WHL	-1.8818	-0.15026	-0.00176287	0.693026	0.839325	0.501477				2	2	2	25.9	25.9	25.9	12.587	0	5.7611	1180600000	16	P18859	P18859	ATP synthase-coupling factor 6, mitochondrial	ATP5J
UP_WHL	-1.85948	-0.259342	0.0349883	0.605376	0.654172	0.824283				5	5	5	24.7	24.7	24.7	21.676	0	6.0366	1550100000	26	P30626	P30626	Sorcin	SRI
UP_WHL	-1.5105	0.570224	-0.90111	0.0663795	0.914729	0.860283				2	2	2	2.7	2.7	2.7	76.074	0.00038865	2.8599	320290000	18	P16278	P16278	Beta-galactosidase	GLB1
UP_WHL	-1.69639	0.303807	-0.57062	0.558945	1.15266	0.251603				4	4	4	6.2	6.2	6.2	85.98	0	13.86	194030000	8	Q9Y5S1	Q9Y5S1	Transient receptor potential cation channel subfamily V member 2	TRPV2
UP_WHL	-1.9114	0.228629	0.178098	0.0377813	0.429102	1.03779				3	3	3	14.6	14.6	14.6	22.814	0	5.1202	227790000	20	Q7Z2W9	Q7Z2W9	39S ribosomal protein L21, mitochondrial	MRPL21
UP_WHL	-1.86853	0.546555	0.340325	-0.359474	0.489545	0.851578				5	5	5	33.7	33.7	33.7	20.252	0	9.8015	5055700000	56	P62913	P62913	60S ribosomal protein L11	RPL11
UP_WHL	-1.27448	-0.161417	0.856091	-1.09326	0.731731	0.941333				8	8	8	15.9	15.9	15.9	57.861	0	39.297	3209700000	101	P52292	P52292	Importin subunit alpha-1	KPNA2
UP_WHL	-1.55757	0.905858	-0.00680775	-0.240213	-0.354299	1.25304				2	2	2	1.9	1.9	1.9	154.31	0	6.2334	209660000	11	A3KN83;Q9Y2G9	A3KN83	Protein strawberry notch homolog 1;Protein strawberry notch homolog 2	SBNO1;SBNO2
UP_WHL	-1.68363	0.000612355	0.318568	-0.390572	0.446626	1.30839				9	7	7	18.1	14.2	14.2	63.704	0	14.458	975550000	26	O00425	O00425	Insulin-like growth factor 2 mRNA-binding protein 3	IGF2BP3
UP_WHL	-0.625529	-0.0327046	-1.28112	-0.346408	1.48496	0.800802				3	3	3	15.7	15.7	15.7	28.134	0	48.706	730780000	45	Q9Y2R9	Q9Y2R9	28S ribosomal protein S7, mitochondrial	MRPS7
UP_WHL	-0.542135	-0.529636	-0.605249	-0.835461	1.57638	0.936102				3	2	2	16.5	11	11	22.541	0	6.1912	663270000	37	P61026	P61026	Ras-related protein Rab-10	RAB10
UP_WHL	-0.0435739	0.0225142	-1.01314	-1.20623	1.17668	1.06376				2	2	2	5	5	5	45.394	0	6.1289	677510000	43	Q6YN16	Q6YN16	Hydroxysteroid dehydrogenase-like protein 2	HSDL2
UP_WHL	-1.09347	0.580679	-0.824263	-0.762336	1.08734	1.01205				6	6	5	17.7	17.7	15.1	39.586	0	31.545	5066700000	95	Q13247;Q08170	Q13247	Serine/arginine-rich splicing factor 6;Serine/arginine-rich splicing factor 4	SRSF6;SRSF4
UP_WHL	-1.23711	0.108796	-0.737736	-0.324753	1.54716	0.643643				7	7	7	22.6	22.6	22.6	39.233	0	38.12	2817200000	52	P11177	P11177	Pyruvate dehydrogenase E1 component subunit beta, mitochondrial	PDHB
UP_WHL	-0.911751	-0.0196979	-0.442965	-1.0339	1.16434	1.24398				3	3	3	38.6	38.6	38.6	8.2178	0	3.5111	738840000	10	P63173	P63173	60S ribosomal protein L38	RPL38
UP_WHL	-0.626156	-1.46999	1.29881	0.779757	0.284457	-0.266873				2	2	2	5.9	5.9	5.9	51.49	0	21.719	159120000	4	Q9UHJ6	Q9UHJ6	Sedoheptulokinase	SHPK
UP_WHL	-0.991295	-1.37047	1.33467	0.357292	0.388818	0.280983				3	3	3	3.6	3.6	3.6	92.218	0	20.469	308770000	18	Q9BQ52	Q9BQ52	Zinc phosphodiesterase ELAC protein 2	ELAC2
UP_WHL	-0.627701	-1.62228	1.15794	0.0040549	0.399979	0.688017				2	2	2	4	4	4	61.655	0	7.1381	261660000	21	Q96S52	Q96S52	GPI transamidase component PIG-S	PIGS
UP_WHL	-0.831439	-1.49346	1.29268	0.520942	0.306574	0.204702				7	7	7	15.7	15.7	15.7	70.905	0	20.134	1177500000	27	Q16881	Q16881	Thioredoxin reductase 1, cytoplasmic	TXNRD1
UP_WHL	-1.03845	-1.32284	1.27282	0.141853	0.268977	0.677635				11	11	10	11.5	11.5	10.5	107.54	0	42.082	2047500000	75	O95782	O95782	AP-2 complex subunit alpha-1	AP2A1
UP_WHL	-1.31439	-1.20875	0.859488	0.262169	0.596456	0.805032				2	2	2	7.7	7.7	7.7	38.989	0	3.5526	442050000	14	P49770	P49770	Translation initiation factor eIF-2B subunit beta	EIF2B2
UP_WHL	-0.608001	-1.5361	-0.0723109	0.270734	0.585938	1.35974				5	5	5	11.5	11.5	11.5	56.157	0	8.0418	596350000	17	P55809	P55809	Succinyl-CoA:3-ketoacid coenzyme A transferase 1, mitochondrial	OXCT1
UP_WHL	-0.663324	-1.30452	-0.44583	0.397597	0.523746	1.49233				4	4	4	5.6	5.6	5.6	102.33	0	33.698	1489400000	48	Q8IYB3	Q8IYB3	Serine/arginine repetitive matrix protein 1	SRRM1
UP_WHL	-1.00529	-0.986321	0.275392	1.02741	-0.563323	1.25212				10	10	10	40.7	40.7	40.7	24.146	0	21.232	4945200000	63	P61313	P61313	60S ribosomal protein L15	RPL15
UP_WHL	-0.803441	-1.46592	0.497431	0.391428	0.0375543	1.34295				4	4	4	23.2	23.2	23.2	23.354	0	13.436	550820000	15	O00161	O00161	Synaptosomal-associated protein 23	SNAP23
UP_WHL	-0.49728	-1.58064	0.316777	0.529893	-0.131101	1.36234				4	4	4	12.8	12.8	12.8	47.862	0	13.782	1086500000	35	P22830	P22830	Ferrochelatase, mitochondrial	FECH
UP_WHL	-1.31566	-0.939925	0.229539	0.270841	0.277948	1.47726				6	6	6	16.6	16.6	16.6	36.034	0	23.356	2699600000	50	Q9NZ01	Q9NZ01	Very-long-chain enoyl-CoA reductase	TECR
UP_WHL	-0.869042	-0.0430468	-1.09739	1.25561	-0.390509	1.14438				7	7	7	21.7	21.7	21.7	52.904	0	22.774	2834900000	45	O00232	O00232	26S proteasome non-ATPase regulatory subunit 12	PSMD12
UP_WHL	-1.13089	0.395988	-1.27035	1.02748	0.0324023	0.945368				12	11	11	1.8	1.7	1.7	838.3	0	31.12	1352600000	50	Q9UPN3;REV__O43149	Q9UPN3	Microtubule-actin cross-linking factor 1, isoforms 1/2/3/5	MACF1
UP_WHL	-1.16053	-0.438089	-0.902189	1.40262	0.352953	0.745237				4	4	4	21.6	21.6	21.6	25.734	0	9.8318	584870000	21	Q15102	Q15102	Platelet-activating factor acetylhydrolase IB subunit gamma	PAFAH1B3
UP_WHL	-0.815406	-0.512071	-0.95643	1.73333	0.308012	0.242567				7	7	7	10.1	10.1	10.1	80.529	0	14.57	2743400000	49	P46977	P46977	Dolichyl-diphosphooligosaccharide--protein glycosyltransferase subunit STT3A	STT3A
UP_WHL	-1.04449	-0.669239	-0.896023	1.32807	0.449578	0.83211				6	6	6	27.3	27.3	27.3	33.36	0	53.075	4730900000	119	P32322	P32322	Pyrroline-5-carboxylate reductase 1, mitochondrial	PYCR1
UP_WHL	-1.03857	-0.280105	-1.06459	1.46974	0.199698	0.713834				5	5	5	24.3	24.3	24.3	24.604	0	10.329	2233200000	50	P27635;Q96L21	P27635	60S ribosomal protein L10;60S ribosomal protein L10-like	RPL10;RPL10L
UP_WHL	-0.951901	-0.575986	-1.02645	1.42847	0.432181	0.693688				25	25	25	11.9	11.9	11.9	280.01	0	128.54	6632500000	220	P02549	P02549	Spectrin alpha chain, erythrocytic 1	SPTA1
UP_WHL	-0.931508	-0.344012	-0.884859	1.6731	-0.151953	0.63923				6	6	6	22.9	22.9	22.9	40.786	0	68.109	1377300000	28	P06132	P06132	Uroporphyrinogen decarboxylase	UROD
UP_WHL	-0.0437716	-0.461379	-1.70718	0.391466	0.73766	1.08321				2	2	2	10.9	10.9	10.9	20.683	0	5.9783	285290000	12	Q9Y3B7	Q9Y3B7	39S ribosomal protein L11, mitochondrial	MRPL11
UP_WHL	0.0772317	-0.156719	-1.87468	0.397941	0.57099	0.985231				7	2	2	19.3	6.5	6.5	49.857	0	4.4224	382290000	16	Q9BUF5	Q9BUF5	Tubulin beta-6 chain	TUBB6
UP_WHL	0.226267	-0.460744	-1.81063	0.794535	0.775077	0.475497				11	11	10	9.3	9.3	8.8	156.27	0	24.27	1250700000	39	Q86UP2	Q86UP2	Kinectin	KTN1
UP_WHL	-0.0587205	-0.466579	-1.74433	0.730989	0.674206	0.864439				3	3	3	13.7	13.7	13.7	23.399	0	6.1962	778580000	30	P62070;P10301	P62070	Ras-related protein R-Ras2	RRAS2
UP_WHL	-0.044388	-0.593473	-1.66538	0.510065	0.849681	0.9435				5	5	5	42.6	42.6	42.6	15.798	0	23.281	20530000000	298	P61353	P61353	60S ribosomal protein L27	RPL27
UP_WHL	-0.0341613	-0.371603	-1.78655	0.820549	0.520314	0.851449				3	3	3	29.6	29.6	29.6	16.713	0	6.1019	306330000	19	P60983;O60234	P60983	Glia maturation factor beta	GMFB
UP_WHL	-0.0842853	-0.537509	-1.68954	0.790432	0.575975	0.94493				7	7	7	8.3	8.3	8.3	82.593	0	16.417	1066000000	40	P46459	P46459	Vesicle-fusing ATPase	NSF
UP_WHL	0.324774	-0.671033	-1.63984	0.291456	0.505034	1.18961				12	12	12	28.8	28.8	28.8	51.109	0	90.037	10534000000	244	P41091;Q2VIR3	P41091	Eukaryotic translation initiation factor 2 subunit 3;Putative eukaryotic translation initiation factor 2 subunit 3-like protein	EIF2S3;EIF2S3L
UP_WHL	0.27551	-0.159504	-1.89351	0.176351	0.787956	0.813198				5	5	5	9.5	9.5	9.5	58.112	0	7.5226	2277400000	31	P07602	P07602	Prosaposin;Saposin-A;Saposin-B-Val;Saposin-B;Saposin-C;Saposin-D	PSAP
UP_WHL	0.791495	-0.715148	-1.64272	0.247035	0.318938	1.0004				7	7	7	12.8	12.8	12.8	58.993	0	23.45	1779000000	47	P22307	P22307	Non-specific lipid-transfer protein	SCP2
UP_WHL	-0.0126461	0.4211	-1.99566	0.529447	0.535825	0.521939				3	3	3	6.3	6.3	6.3	54.489	0	12.429	472460000	10	Q9UBM7	Q9UBM7	7-dehydrocholesterol reductase	DHCR7
UP_WHL	0.265978	0.235642	-1.99951	0.769028	0.461067	0.267793				3	3	3	6.1	6.1	6.1	78.728	0	12.577	766520000	34	Q9H078	Q9H078	Caseinolytic peptidase B protein homolog	CLPB
UP_WHL	0.0514563	0.164992	-1.98065	0.62131	0.634756	0.508138				3	3	3	12.7	12.7	12.7	28.048	0	6.4347	269220000	20	Q96DG6	Q96DG6	Carboxymethylenebutenolidase homolog	CMBL
UP_WHL	0.0979739	0.055388	-1.97097	0.625327	0.576354	0.615932				4	4	4	30.8	30.8	30.8	14.839	0	11.296	8125600000	113	P62244	P62244	40S ribosomal protein S15a	RPS15A
UP_WHL	-0.00321957	-0.10307	-1.85722	0.938979	0.253813	0.770716				3	3	3	12.1	12.1	12.1	23.408	0	10.96	1204200000	60	P11234;P11233	P11234	Ras-related protein Ral-B	RALB
UP_WHL	0.304821	0.289209	-2.02098	0.506525	0.631853	0.288572				4	4	4	53.3	53.3	53.3	16.694	0	90.315	3864000000	96	O43169	O43169	Cytochrome b5 type B	CYB5B
UP_WHL	0.356084	-0.30497	-1.85985	0.857556	0.217327	0.73385				11	11	11	14.2	14.2	14.2	88.884	0	20.785	1441800000	30	O75534	O75534	Cold shock domain-containing protein E1	CSDE1
UP_WHL	-0.369821	-0.0233191	-1.79465	0.874484	0.570611	0.742696				5	5	5	5.5	5.5	5.5	122.85	0	25.743	2252400000	68	Q9BSJ8	Q9BSJ8	Extended synaptotagmin-1	ESYT1
UP_WHL	-0.378013	-0.160581	-1.75351	0.706878	0.77887	0.806355				2	2	2	14.3	14.3	14.3	17.342	0	50.807	1440600000	31	Q96A26	Q96A26	Protein FAM162A	FAM162A
UP_WHL	-0.182495	-0.104452	-1.84906	0.609415	0.771205	0.755389				5	5	5	13	13	13	44.23	0	13.182	958400000	33	Q13561	Q13561	Dynactin subunit 2	DCTN2
UP_WHL	-0.372897	-0.0905186	-1.7123	0.867321	1.04954	0.258848				3	3	3	9.3	9.3	9.3	34.012	0	6.764	1189200000	43	P53007	P53007	Tricarboxylate transport protein, mitochondrial	SLC25A1
UP_WHL	-0.0669291	-0.279142	-1.82574	0.812905	0.670565	0.688339				2	2	2	3.2	3.2	3.2	83.134	0	7.6287	300820000	12	P22033	P22033	Methylmalonyl-CoA mutase, mitochondrial	MUT
UP_WHL	-0.0287782	-0.207523	-1.84746	0.718653	0.900217	0.464896				6	6	3	12.8	12.8	7.5	44.424	0	29.48	681200000	13	P36507	P36507	Dual specificity mitogen-activated protein kinase kinase 2	MAP2K2
UP_WHL	-0.315716	-0.0739531	-1.76956	0.394018	0.724082	1.04113				6	6	6	13.2	13.2	13.2	50.317	0	21.176	719750000	25	Q9P2R7	Q9P2R7	Succinyl-CoA ligase [ADP-forming] subunit beta, mitochondrial	SUCLA2
UP_WHL	-0.238767	-0.28234	-1.68975	0.86742	0.251497	1.09194				2	2	2	2.6	2.6	2.6	83.393	0	4.8179	276240000	3	Q32P28	Q32P28	Prolyl 3-hydroxylase 1	LEPRE1
UP_WHL	-0.368714	-0.0239415	-1.7895	0.831611	0.505561	0.844983				10	10	10	28	28	28	48.121	0	37.047	8168900000	79	Q15084	Q15084	Protein disulfide-isomerase A6	PDIA6
UP_WHL	-0.461242	-0.303101	-1.62805	0.873806	0.506055	1.01253				4	4	4	18.9	18.9	18.9	28.68	0	24.932	8703100000	151	P62753	P62753	40S ribosomal protein S6	RPS6
UP_WHL	-0.245077	0.227675	-1.85998	0.482998	0.363193	1.0312				3	3	3	20	20	20	21.994	0	96.997	1576900000	43	P55957	P55957	BH3-interacting domain death agonist;BH3-interacting domain death agonist p15;BH3-interacting domain death agonist p13;BH3-interacting domain death agonist p11	BID
UP_WHL	-0.569592	-0.3186	-1.47104	0.570327	0.402158	1.38675				6	6	6	7.1	7.1	7.1	113.74	0	45.845	2224600000	79	O00754	O00754	Lysosomal alpha-mannosidase;Lysosomal alpha-mannosidase A peptide;Lysosomal alpha-mannosidase B peptide;Lysosomal alpha-mannosidase C peptide;Lysosomal alpha-mannosidase D peptide;Lysosomal alpha-mannosidase E peptide	MAN2B1
UP_WHL	-0.583499	-0.103055	-1.66265	0.660748	0.738267	0.950192				5	5	5	9.7	9.7	9.7	63.972	0	27.462	2454700000	70	O15371	O15371	Eukaryotic translation initiation factor 3 subunit D	EIF3D
UP_WHL	-0.763136	-0.0864051	-1.54851	1.04377	0.623304	0.730971				3	3	3	5.9	5.9	5.9	64.129	0	7.0142	302450000	8	Q4G176	Q4G176	Acyl-CoA synthetase family member 3, mitochondrial	ACSF3
UP_WHL	-0.431546	-0.10699	-1.66037	0.99758	0.195234	1.00609				5	5	5	20.3	20.3	20.3	40.307	0	14.474	887310000	45	Q9NR45	Q9NR45	Sialic acid synthase	NANS
UP_WHL	-0.677689	0.120625	-1.68054	0.740113	0.620315	0.877171				6	6	6	32.7	32.7	32.7	25.003	0	29.69	1152900000	31	Q15005	Q15005	Signal peptidase complex subunit 2	SPCS2
UP_WHL	-0.935761	0.34285	-1.56612	0.723027	0.72913	0.706874				2	2	2	7.2	7.2	7.2	28.763	0	5.1264	750400000	16	Q9Y3A5	Q9Y3A5	Ribosome maturation protein SBDS	SBDS
UP_WHL	-1.08241	0.257599	-1.37448	0.437041	0.627115	1.13514				6	6	6	9.5	9.5	9.5	89.252	0	13.418	751930000	20	Q32MZ4;Q9Y608	Q32MZ4	Leucine-rich repeat flightless-interacting protein 1	LRRFIP1
UP_WHL	-1.04638	0.0076106	-1.38562	0.686507	0.911755	0.82613				10	10	4	10.7	10.7	4.4	104.64	0	36.798	947060000	44	Q10567	Q10567	AP-1 complex subunit beta-1	AP1B1
UP_WHL	-1.16298	0.105097	-1.31904	0.749295	0.88641	0.741217				3	2	2	15	9.7	9.7	23.668	0	5.5219	1803600000	80	P61006;P59190	P61006	Ras-related protein Rab-8A	RAB8A
UP_WHL	-1.20016	-0.00310819	-1.23298	0.690602	1.01212	0.733527				3	3	2	16.2	16.2	10.3	13.667	0	7.7146	695660000	29	P60520	P60520	Gamma-aminobutyric acid receptor-associated protein-like 2	GABARAPL2
UP_WHL	-1.1246	0.163072	-1.36212	0.637107	0.955523	0.731016				11	11	10	25.4	25.4	23.5	50.909	0	54	2582000000	75	P48735	P48735	Isocitrate dehydrogenase [NADP], mitochondrial	IDH2
UP_WHL	-1.13295	0.236238	-1.38535	0.771001	0.703984	0.80708				5	5	5	18.2	18.2	18.2	33.392	0	12.865	1001000000	34	O95861	O95861	3(2),5-bisphosphate nucleotidase 1	BPNT1
UP_WHL	-1.23157	0.0277899	-1.20811	0.582966	0.987316	0.841605				16	16	16	38.2	38.2	38.2	47.697	0	51.74	11761000000	228	P36578	P36578	60S ribosomal protein L4	RPL4
UP_WHL	-0.818745	0.528889	-1.51876	0.20253	1.25721	0.348869				7	7	7	34.6	34.6	34.6	24.261	0	191.08	28028000000	329	P26373	P26373	60S ribosomal protein L13	RPL13
UP_WHL	-0.62678	0.77934	-1.7379	0.709404	0.653142	0.222792				7	7	7	17.9	17.9	17.9	52.645	0	20.313	7818300000	120	P31930	P31930	Cytochrome b-c1 complex subunit 1, mitochondrial	UQCRC1
UP_WHL	-0.563758	-0.734557	0.159083	-1.05332	1.6459	0.546647				4	4	4	7.2	7.2	7.2	80.379	0	3.9632	387920000	6	Q13144	Q13144	Translation initiation factor eIF-2B subunit epsilon	EIF2B5
UP_WHL	-1.07192	0.105971	-0.567773	-0.112797	1.85988	-0.213365				6	6	6	49.3	49.3	49.3	22.988	0	23.992	15527000000	125	P52566	P52566	Rho GDP-dissociation inhibitor 2	ARHGDIB
UP_WHL	-0.350752	-1.11851	-0.473656	-0.276729	1.76616	0.453493				7	7	7	48.8	48.8	48.8	22.782	0	17.453	2718600000	49	P04792	P04792	Heat shock protein beta-1	HSPB1
UP_WHL	-0.872445	-0.519223	-0.601464	-0.0560447	1.89199	0.157184				6	6	6	9.8	9.8	9.8	102.36	0	21.267	990810000	45	A0FGR8	A0FGR8	Extended synaptotagmin-2	ESYT2
UP_WHL	-0.401275	-0.826207	-0.511607	-0.330893	1.94128	0.128704				16	16	16	69	69	69	36.053	0	323.31	58800000000	439	P04406;O14556	P04406	Glyceraldehyde-3-phosphate dehydrogenase	GAPDH
UP_WHL	-1.12785	-0.608317	-0.63029	0.250241	1.63206	0.48416				2	2	2	7.7	7.7	7.7	36.566	0	4.7355	257150000	11	Q7L523;Q5VZM2	Q7L523	Ras-related GTP-binding protein A;Ras-related GTP-binding protein B	RRAGA;RRAGB
UP_WHL	-0.993063	-0.954203	-0.520005	0.536421	1.54898	0.381869				7	7	7	11	11	11	73.574	0	10.074	589160000	16	Q96BP3	Q96BP3	Peptidylprolyl isomerase domain and WD repeat-containing protein 1	PPWD1
UP_WHL	-0.786705	-0.401322	-1.18049	0.470405	1.58301	0.3151				3	3	3	23	23	23	15.86	0	21.086	6541000000	129	P62910	P62910	60S ribosomal protein L32	RPL32
UP_WHL	-1.0713	-0.269525	-1.13765	0.58725	1.36527	0.525944				10	10	10	47.8	47.8	47.8	29.804	0	40.63	13332000000	276	P35232	P35232	Prohibitin	PHB
UP_WHL	-1.35555	0.325395	-0.790759	0.990717	1.15846	-0.328256				11	3	3	14.6	5.1	5.1	68.563	0	10.316	712120000	36	P35241	P35241	Radixin	RDX
UP_WHL	-1.40967	-0.334379	-0.747177	0.536546	0.708582	1.2461				3	3	3	11.7	11.7	11.7	28.262	0	4.9627	342840000	10	Q9Y5K8	Q9Y5K8	V-type proton ATPase subunit D	ATP6V1D
UP_WHL	-1.44684	-0.435533	-0.421096	0.364784	0.455867	1.48282				2	2	2	4.9	4.9	4.9	47.739	0	3.0907	264260000	10	Q9C0E8	Q9C0E8	Protein lunapark	LNP
UP_WHL	-1.11132	-0.543985	-0.904232	0.54496	0.604072	1.41051				6	6	6	25.7	25.7	25.7	26.923	0	29.196	1526400000	52	Q99714	Q99714	3-hydroxyacyl-CoA dehydrogenase type-2	HSD17B10
UP_WHL	-1.23312	-0.286084	-1.01848	0.628361	0.687561	1.22176				2	2	2	11.7	11.7	11.7	22.949	0	6.8785	431780000	21	P49720	P49720	Proteasome subunit beta type-3	PSMB3
UP_WHL	-0.880361	-0.447223	-1.11358	0.4535	0.444363	1.5433				3	3	3	2.4	2.4	2.4	155.23	0	7.0294	445760000	16	Q7Z478	Q7Z478	ATP-dependent RNA helicase DHX29	DHX29
UP_WHL	-1.1087	-0.12854	-1.18013	0.377339	0.757051	1.28298				35	35	35	16.3	16.3	16.3	284.54	0	165.95	10458000000	491	Q13813	Q13813	Spectrin alpha chain, non-erythrocytic 1	SPTAN1
UP_WHL	-0.767059	-0.436907	-1.31567	0.384511	0.890724	1.2444				11	11	11	47.6	47.6	47.6	34.273	0	96.716	12354000000	181	P05388;Q8NHW5	P05388	60S acidic ribosomal protein P0;60S acidic ribosomal protein P0-like	RPLP0;RPLP0P6
UP_WHL	-1.15207	-0.453722	-0.859609	0.16955	0.969452	1.3264				6	3	3	3.2	1.5	1.5	246.47	0	15.897	297480000	18	P11277	P11277	Spectrin beta chain, erythrocytic	SPTB
UP_WHL	-0.810393	-0.674936	-0.994041	0.593981	0.322432	1.56296				3	3	3	5.3	5.3	5.3	82.588	0	11.822	1452400000	44	Q9NY33	Q9NY33	Dipeptidyl peptidase 3	DPP3
UP_WHL	-0.887942	-0.885958	-0.709112	0.465616	0.429019	1.58838				3	3	3	23.8	23.8	23.8	9.461	0	12.408	1480400000	37	P42677;Q71UM5	P42677	40S ribosomal protein S27	RPS27
UP_WHL	-0.723551	-0.741489	-0.77155	0.446893	0.0201601	1.76954				10	10	10	5.5	5.5	5.5	270.63	0	43.058	1186800000	36	P46821	P46821	Microtubule-associated protein 1B;MAP1B heavy chain;MAP1 light chain LC1	MAP1B
UP_WHL	-0.699507	-0.260474	-1.06127	-0.0730472	0.299434	1.79487				6	6	6	12.1	12.1	12.1	52.221	0	12.482	1246700000	35	P11172	P11172	Uridine 5-monophosphate synthase;Orotate phosphoribosyltransferase;Orotidine 5-phosphate decarboxylase	UMPS
UP_WHL	-0.688615	-0.549906	-1.05401	0.0724073	0.543157	1.67697				5	5	2	6.8	6.8	2.8	83.735	0	10.363	369800000	14	P51812	P51812	Ribosomal protein S6 kinase alpha-3	RPS6KA3
UP_WHL	-0.598317	-1.46355	-0.271457	0.252733	1.35497	0.725625				2	2	2	18.9	18.9	18.9	10.834	0	8.2332	2701700000	38	Q9Y333	Q9Y333	U6 snRNA-associated Sm-like protein LSm2	LSM2
UP_WHL	-0.730077	-1.42702	-0.330649	0.593754	1.24291	0.651081				4	4	4	12	12	12	29.062	0	21.519	3511300000	70	O75822	O75822	Eukaryotic translation initiation factor 3 subunit J	EIF3J
UP_WHL	-0.682318	-1.42817	-0.438848	0.667914	1.14831	0.73311				4	4	4	57.8	57.8	57.8	9.1113	0	116.61	6704000000	207	P63220	P63220	40S ribosomal protein S21	RPS21
UP_WHL	-0.897897	-1.45259	-0.0403968	0.727683	1.12272	0.540474				9	9	9	9.6	9.6	9.6	133.01	0	22.23	2091200000	38	O94979	O94979	Protein transport protein Sec31A	SEC31A
UP_WHL	-0.658216	-1.54275	0.150654	0.357461	1.39566	0.297196				3	3	3	5.7	5.7	5.7	77.422	0	8.998	483740000	20	Q13586	Q13586	Stromal interaction molecule 1	STIM1
UP_WHL	-0.457905	-1.72394	-0.0980211	0.785528	0.55331	0.94103				8	8	8	9	9	9	113.79	0	20.475	1050800000	21	Q9NSE4	Q9NSE4	Isoleucine--tRNA ligase, mitochondrial	IARS2
UP_WHL	-0.429011	-1.63574	-0.0295057	1.27296	0.109194	0.712101				4	4	4	25.5	25.5	25.5	23.39	0	21.559	249400000	14	Q7Z4H3	Q7Z4H3	HD domain-containing protein 2	HDDC2
UP_WHL	-0.423335	-1.79604	0.0375899	0.794823	0.698029	0.688932				8	8	6	43	43	38.3	16.837	0	46.07	4333100000	68	P0DP25;P0DP24;P0DP23;P02585	P0DP25
UP_WHL	-0.652	-1.63066	-0.0633594	0.875811	0.556195	0.914016				8	8	8	15.7	15.7	15.7	66.452	0	13.963	1185400000	34	Q15833	Q15833	Syntaxin-binding protein 2	STXBP2
UP_WHL	-0.887368	-1.61182	0.460614	0.572683	0.728113	0.737781				3	3	3	8	8	8	44.875	0	5.2917	500070000	17	Q9BTV4	Q9BTV4	Transmembrane protein 43	TMEM43
UP_WHL	-0.832225	-1.637	0.374096	0.825741	0.625138	0.644245				3	3	3	19.8	19.8	19.8	19.595	0	11.356	2606200000	46	P13693;Q56UQ5	P13693	Translationally-controlled tumor protein;TPT1-like protein	TPT1
UP_WHL	-0.768427	-1.60331	0.0743114	0.736416	0.589831	0.971179				6	6	6	26	26	26	37.432	0	26.692	1736600000	60	O76003	O76003	Glutaredoxin-3	GLRX3
UP_WHL	-0.703517	-1.69622	0.237806	0.742834	0.630043	0.789052				7	7	7	77.4	77.4	77.4	11.665	0	50.277	22085000000	241	P05387	P05387	60S acidic ribosomal protein P2	RPLP2
UP_WHL	-1.39258	-0.681596	-0.374946	1.35188	0.43461	0.662632				8	8	8	32.2	32.2	32.2	36.067	0	21.716	2852500000	54	Q16698	Q16698	2,4-dienoyl-CoA reductase, mitochondrial	DECR1
UP_WHL	-1.18855	-0.932032	-0.44508	1.32061	0.59529	0.64976				4	4	4	8.8	8.8	8.8	69.284	0	10.295	660670000	17	P09960	P09960	Leukotriene A-4 hydrolase	LTA4H
UP_WHL	-1.32134	-0.832889	-0.224123	1.42639	0.581886	0.370078				4	4	4	3	3	3	157.18	0	6.5871	441500000	13	Q15021	Q15021	Condensin complex subunit 1	NCAPD2
UP_WHL	-1.41178	-0.85725	-0.263602	1.04047	0.80384	0.688323				3	3	3	16.1	16.1	16.1	29.988	0	6.8131	489260000	17	Q9NVS9	Q9NVS9	Pyridoxine-5-phosphate oxidase	PNPO
UP_WHL	-1.39558	-0.833493	-0.354758	0.91792	0.860938	0.804977				2	2	2	8.7	8.7	8.7	29.622	0	6.1931	714200000	14	Q9H9Q2	Q9H9Q2	COP9 signalosome complex subunit 7b	COPS7B
UP_WHL	-1.62941	-0.608163	-0.0698673	1.13019	0.588081	0.589167				6	6	6	13.8	13.8	13.8	46.971	0	7.7556	1569100000	30	Q9BS26	Q9BS26	Endoplasmic reticulum resident protein 44	ERP44
UP_WHL	-1.4528	-0.767813	-0.301161	1.08436	0.729635	0.707775				4	4	4	19.4	19.4	19.4	27.547	0	13.712	1149000000	48	O95336	O95336	6-phosphogluconolactonase	PGLS
UP_WHL	-1.40925	-0.84792	-0.272644	0.994027	0.931171	0.604611				4	4	4	12.2	12.2	12.2	40.545	0	18.405	1782300000	56	P55263	P55263	Adenosine kinase	ADK
UP_WHL	-0.784769	-1.22728	-0.57043	1.28452	0.822442	0.475522				5	5	5	9.9	9.9	9.9	56.195	0	23.067	2111800000	44	Q16401	Q16401	26S proteasome non-ATPase regulatory subunit 5	PSMD5
UP_WHL	-1.00625	-1.18068	-0.403085	1.10072	0.979598	0.509694				5	5	5	23.2	23.2	23.2	20.63	0	12.681	770780000	12	Q13442	Q13442	28 kDa heat- and acid-stable phosphoprotein	PDAP1
UP_WHL	-0.980944	-1.14411	-0.545399	1.07365	0.841393	0.755411				8	8	8	7.6	7.6	7.6	113.89	0	39.827	1946500000	93	Q13423	Q13423	NAD(P) transhydrogenase, mitochondrial	NNT
UP_WHL	-0.967837	-1.13074	-0.580147	1.04594	0.919222	0.713562				14	14	14	62.1	62.1	62.1	25.035	0	75.277	15806000000	197	P30041	P30041	Peroxiredoxin-6	PRDX6
UP_WHL	-1.02209	-1.18426	-0.406607	1.09407	0.895531	0.623352				10	10	10	9.8	9.8	9.8	123.38	0	32.994	4894200000	91	O14980	O14980	Exportin-1	XPO1
UP_WHL	-1.03774	-1.02897	-0.606406	1.15056	0.844106	0.678448				4	4	4	6.8	6.8	6.8	64.369	0	10.008	666980000	17	P08243	P08243	Asparagine synthetase [glutamine-hydrolyzing]	ASNS
UP_WHL	-0.83575	-1.24347	-0.33762	1.03742	1.24364	0.135771				2	2	2	10.2	10.2	10.2	17.999	0	4.0457	403130000	20	Q9H1K1	Q9H1K1	Iron-sulfur cluster assembly enzyme ISCU, mitochondrial	ISCU
UP_WHL	-1.16955	-1.19746	-0.0748925	0.99876	0.998847	0.444301				6	6	6	5.9	5.9	5.9	123.51	0	9.6292	884630000	21	Q6PKG0;Q659C4	Q6PKG0	La-related protein 1	LARP1
UP_WHL	-1.22996	-1.19076	-0.0412006	0.911533	0.907179	0.643211				9	9	9	22.3	22.3	22.3	58.042	0	17.265	1627800000	39	Q13177;O75914	Q13177	Serine/threonine-protein kinase PAK 2;PAK-2p27;PAK-2p34	PAK2
UP_WHL	-0.879775	-1.42986	-0.0288386	1.22155	0.738342	0.378584				2	2	2	0.9	0.9	0.9	237.29	0	3.2756	235310000	11	O75923	O75923	Dysferlin	DYSF
UP_WHL	-1.32152	-1.07077	-0.0422967	0.97371	0.942642	0.518235				7	7	7	32.4	32.4	32.4	24.393	0	19.215	3868200000	74	P62491;Q15907;P57735	P62491	Ras-related protein Rab-11A;Ras-related protein Rab-11B	RAB11A;RAB11B
UP_WHL	-1.2565	-1.17111	-0.0114723	0.782705	0.647743	1.00864				2	2	2	29.1	29.1	29.1	10.116	0	53.455	1381000000	41	Q9H3K6	Q9H3K6	BolA-like protein 2	BOLA2
UP_WHL	-1.03445	-1.31814	-0.183461	0.745958	0.887267	0.902819				5	5	5	6.4	6.4	6.4	91.361	0	17.702	962440000	38	Q9UQ88;P21127	Q9UQ88	Cyclin-dependent kinase 11A;Cyclin-dependent kinase 11B	CDK11A;CDK11B
UP_WHL	-1.1358	-1.32328	0.0826855	0.859869	0.581147	0.935381				5	5	4	19.4	19.4	16	29.999	0	13.961	2621600000	67	Q15691	Q15691	Microtubule-associated protein RP/EB family member 1	MAPRE1
UP_WHL	-1.34129	-1.076	-0.0473646	0.893323	0.720881	0.850441				5	5	5	25.5	25.5	25.5	29.702	0	8.4439	1423500000	25	Q9Y5M8	Q9Y5M8	Signal recognition particle receptor subunit beta	SRPRB
UP_WHL	-1.36405	-1.06674	-0.000277093	0.669401	0.908957	0.852714				2	2	2	3.8	3.8	3.8	75.035	0	6.8037	471840000	17	Q96PZ0	Q96PZ0	Pseudouridylate synthase 7 homolog	PUS7
UP_WHL	-1.23276	-1.07386	-0.268132	0.745546	1.02953	0.799675				6	6	6	7.5	7.5	7.5	101.97	0	18.45	631680000	32	Q15031	Q15031	Probable leucine--tRNA ligase, mitochondrial	LARS2
UP_WHL	-1.3788	-1.04171	-0.00229905	0.630837	0.967449	0.824522				4	4	4	10.7	10.7	10.7	60.246	0	6.8495	795410000	11	Q13564	Q13564	NEDD8-activating enzyme E1 regulatory subunit	NAE1
UP_WHL	-1.30739	-1.02373	-0.171921	0.728458	0.654979	1.1196				6	6	6	42.6	42.6	42.6	11.951	0	27.631	2738700000	59	P62942	P62942	Peptidyl-prolyl cis-trans isomerase FKBP1A	FKBP1A
UP_WHL	-1.16912	-1.1401	-0.280276	0.814703	0.977055	0.797741				12	12	12	15.5	15.5	15.5	109.68	0	41.104	1726800000	53	P33176;O60282;Q12840	P33176	Kinesin-1 heavy chain	KIF5B
UP_WHL	-1.26605	-1.11532	-0.136232	0.861301	0.930885	0.725418				6	6	6	11	11	11	63.111	0	9.1801	417360000	8	P07686	P07686	Beta-hexosaminidase subunit beta;Beta-hexosaminidase subunit beta chain B;Beta-hexosaminidase subunit beta chain A	HEXB
UP_WHL	-1.25768	-1.01327	-0.338719	0.806772	0.883204	0.9197				8	8	8	50.8	50.8	50.8	21.057	0	21.004	4036700000	80	P30086	P30086	Phosphatidylethanolamine-binding protein 1;Hippocampal cholinergic neurostimulating peptide	PEBP1
UP_WHL	-0.84743	-1.40325	-0.320397	0.837804	0.811562	0.921711				3	3	3	4.2	4.2	4.2	121.89	0	7.3809	719850000	25	Q9NZB2;Q5T035	Q9NZB2	Constitutive coactivator of PPAR-gamma-like protein 1	FAM120A
UP_WHL	-0.87683	-1.41273	-0.256948	0.824193	0.802535	0.919778				4	4	4	41.3	41.3	41.3	12.349	0	47.349	3088200000	87	Q9GZT3	Q9GZT3	SRA stem-loop-interacting RNA-binding protein, mitochondrial	SLIRP
UP_WHL	-0.963896	-1.43808	-0.0165615	0.992562	0.694406	0.731565				9	9	9	24.3	24.3	24.3	42.461	0	52.322	4360000000	124	Q99873;Q9NR22	Q99873	Protein arginine N-methyltransferase 1	PRMT1
UP_WHL	-1.03396	-1.34153	-0.132507	0.799918	0.940748	0.767329				11	11	11	19.8	19.8	19.8	68.283	0	24.587	2795300000	65	Q96G03	Q96G03	Phosphoglucomutase-2	PGM2
UP_WHL	-0.764743	-1.48239	-0.279002	0.916177	0.757546	0.852408				2	2	2	9.7	9.7	9.7	40.822	0	9.337	567570000	15	Q8IVD9	Q8IVD9	NudC domain-containing protein 3	NUDCD3
UP_WHL	-0.768127	-1.48437	-0.268858	0.750753	0.845319	0.925282				21	21	21	26.5	26.5	26.5	102	0	95.564	15672000000	392	Q7KZF4	Q7KZF4	Staphylococcal nuclease domain-containing protein 1	SND1
UP_WHL	-0.806728	-1.43846	-0.266641	0.82304	1.07408	0.614715				8	8	8	31.4	31.4	31.4	33.777	0	22.604	1768000000	58	P46109	P46109	Crk-like protein	CRKL
UP_WHL	-0.886706	-1.40033	-0.255503	0.81288	0.98913	0.740532				22	22	22	49.3	49.3	49.3	57.136	0	93.194	19240000000	491	P14868	P14868	Aspartate--tRNA ligase, cytoplasmic	DARS
UP_WHL	-0.880144	-1.37654	-0.315118	0.932575	0.914361	0.724866				10	10	10	35.2	35.2	35.2	38.868	0	93.639	2535900000	90	O14745	O14745	Na(+)/H(+) exchange regulatory cofactor NHE-RF1	SLC9A3R1
UP_WHL	-0.636724	-1.64479	-0.0926098	0.809062	0.808887	0.756174				3	3	3	9.8	9.8	9.8	40.925	0	14.182	467420000	26	O60256;Q14558	O60256	Phosphoribosyl pyrophosphate synthase-associated protein 2	PRPSAP2
UP_WHL	-0.943222	-1.09617	-0.599787	0.716749	0.655088	1.26734				9	9	9	36	36	36	38.534	0	46.116	3340400000	120	Q9UJZ1	Q9UJZ1	Stomatin-like protein 2, mitochondrial	STOML2
UP_WHL	-0.928054	-1.13185	-0.541137	0.685975	0.596631	1.31844				4	4	4	8.6	8.6	8.6	53.29	0	5.8858	382330000	26	Q16204	Q16204	Coiled-coil domain-containing protein 6	CCDC6
UP_WHL	-0.777952	-1.07516	-0.778071	0.649499	0.638666	1.34302				4	4	4	36.4	36.4	36.4	16.273	0	20.691	5702700000	111	P62263	P62263	40S ribosomal protein S14	RPS14
UP_WHL	-0.996721	-1.11891	-0.538713	0.707469	0.788062	1.15881				20	20	20	37.6	37.6	37.6	73.68	0	156.4	22888000000	344	P38646	P38646	Stress-70 protein, mitochondrial	HSPA9
UP_WHL	-1.01452	-1.13252	-0.423848	0.639862	0.62297	1.30805				3	3	3	3.5	3.5	3.5	86.191	0	5.7759	193550000	12	O14964	O14964	Hepatocyte growth factor-regulated tyrosine kinase substrate	HGS
UP_WHL	-0.894377	-1.08273	-0.571047	0.688987	0.430212	1.42895				5	5	5	8.7	8.7	8.7	59.851	0	15.715	1081800000	25	O95394	O95394	Phosphoacetylglucosamine mutase	PGM3
UP_WHL	-0.962128	-1.21447	-0.450492	1.01858	0.623628	0.984889				7	7	7	15.2	15.2	15.2	78.365	0	35.131	4238400000	34	Q14444	Q14444	Caprin-1	CAPRIN1
UP_WHL	-0.946591	-1.14803	-0.562881	1.07522	0.616116	0.966165				2	2	2	5.6	5.6	5.6	21.348	0	14.983	1908600000	68	P52815	P52815	39S ribosomal protein L12, mitochondrial	MRPL12
UP_WHL	-0.936062	-1.20543	-0.52727	0.911121	0.784178	0.973464				5	5	5	13.2	13.2	13.2	48.633	0	37.972	1667100000	47	P35998	P35998	26S protease regulatory subunit 7	PSMC2
UP_WHL	-0.847883	-1.18989	-0.652976	0.928971	0.771412	0.990364				13	13	13	14.3	14.3	14.3	138.83	0	78.343	6498700000	106	O60841	O60841	Eukaryotic translation initiation factor 5B	EIF5B
UP_WHL	-0.931858	-1.17912	-0.549555	1.06354	0.67008	0.926914				8	8	8	20.4	20.4	20.4	54.177	0	81.924	8556600000	268	P09622	P09622	Dihydrolipoyl dehydrogenase, mitochondrial	DLD
UP_WHL	-0.87957	-1.2081	-0.587583	0.83816	0.79282	1.04428				13	13	9	60.8	60.8	47.7	22.11	0	58.391	36472000000	294	Q06830	Q06830	Peroxiredoxin-1	PRDX1
UP_WHL	-0.722558	-1.34751	-0.560415	0.874046	0.734023	1.02241				9	9	9	12.5	12.5	12.5	95.785	0	23.372	1262600000	32	P45974	P45974	Ubiquitin carboxyl-terminal hydrolase 5	USP5
UP_WHL	-0.663703	-1.38517	-0.471244	1.0341	0.392843	1.09318				6	6	6	30	30	30	23.577	0	25.462	18726000000	216	P40429;Q6NVV1	P40429	60S ribosomal protein L13a;Putative 60S ribosomal protein L13a protein RPL13AP3	RPL13A;RPL13AP3
UP_WHL	-0.830969	-1.27621	-0.503714	0.660793	0.764144	1.18596				5	5	5	30.8	30.8	30.8	19.576	0	12.21	3571000000	80	P13073	P13073	Cytochrome c oxidase subunit 4 isoform 1, mitochondrial	COX4I1
UP_WHL	-0.805852	-1.33658	-0.471019	0.825808	0.717028	1.07061				8	8	8	20.7	20.7	20.7	47.079	0	71.903	5310000000	129	P22234	P22234	Multifunctional protein ADE2;Phosphoribosylaminoimidazole-succinocarboxamide synthase;Phosphoribosylaminoimidazole carboxylase	PAICS
UP_WHL	-1.09551	-1.09768	-0.462955	0.776084	0.86581	1.01425				2	2	2	5.4	5.4	5.4	39.315	0	5.3354	506380000	14	Q9NXG2	Q9NXG2	THUMP domain-containing protein 1	THUMPD1
UP_WHL	-1.02352	-1.19217	-0.431302	0.811267	0.885953	0.949767				3	3	3	5	5	5	102.35	0	5.9172	3047100000	11	Q92973	Q92973	Transportin-1	TNPO1
UP_WHL	-0.984683	-1.20998	-0.459824	0.831354	0.94204	0.881092				5	5	5	9.8	9.8	9.8	65.309	0	11.598	625690000	21	Q07866	Q07866	Kinesin light chain 1	KLC1
UP_WHL	-1.11797	-1.12761	-0.391525	0.910412	0.91706	0.80963				4	4	4	5.9	5.9	5.9	57.548	0	9.413	2577400000	48	P49257	P49257	Protein ERGIC-53	LMAN1
UP_WHL	-0.993484	-1.15054	-0.528597	0.84573	0.799823	1.02706				4	4	4	29.4	29.4	29.4	18.565	0	22.785	6384800000	94	P46778	P46778	60S ribosomal protein L21	RPL21
UP_WHL	-1.08589	-1.12702	-0.441568	0.952627	0.848203	0.853654				13	13	13	15.8	15.8	15.8	83.165	0	64.897	8996700000	161	P41250	P41250	Glycine--tRNA ligase	GARS
UP_WHL	-1.03012	-1.11204	-0.528843	0.738482	0.895909	1.03661				11	11	11	17.5	17.5	17.5	68.303	0	22.443	2415800000	80	P38606	P38606	V-type proton ATPase catalytic subunit A	ATP6V1A
UP_WHL	-1.06073	-1.14678	-0.447031	0.817008	0.873274	0.96426				3	3	3	18.1	18.1	18.1	22.313	0	9.2405	649790000	10	P37235	P37235	Hippocalcin-like protein 1	HPCAL1
UP_WHL	-1.12535	-1.1545	-0.338604	0.875289	0.889745	0.853411				3	3	3	7.5	7.5	7.5	48.755	0	20.237	1039600000	28	P36957	P36957	Dihydrolipoyllysine-residue succinyltransferase component of 2-oxoglutarate dehydrogenase complex, mitochondrial	DLST
UP_WHL	-0.9583	-1.1579	-0.572493	0.893284	0.939504	0.855901				17	17	17	35.8	35.8	35.8	60.343	0	135.46	19068000000	400	P17987	P17987	T-complex protein 1 subunit alpha	TCP1
UP_WHL	-1.01941	-1.20588	-0.417944	0.847581	0.871462	0.924194				19	7	7	21.7	7.6	7.6	103.06	0	14.092	2618100000	56	P12814	P12814	Alpha-actinin-1	ACTN1
UP_WHL	-0.965651	-1.18248	-0.528529	0.868343	0.882918	0.925397				4	4	4	12.7	12.7	12.7	47.074	0	48.334	1616000000	61	O60664	O60664	Perilipin-3	PLIN3
UP_WHL	-1.16556	-1.10824	-0.347858	0.861393	0.85751	0.90275				8	8	8	27.5	27.5	27.5	35.936	0	102.16	3126200000	61	P08758	P08758	Annexin A5	ANXA5
UP_WHL	-1.68677	-0.730292	0.279901	0.811691	0.71697	0.608495				6	6	6	32.7	32.7	32.7	24.205	0	46.527	10577000000	91	P62241	P62241	40S ribosomal protein S8	RPS8
UP_WHL	-1.63209	-0.798292	0.27142	0.596344	0.937585	0.62503				7	7	7	14.7	14.7	14.7	72.911	0	23.899	1136400000	41	O00116	O00116	Alkyldihydroxyacetonephosphate synthase, peroxisomal	AGPS
UP_WHL	-1.69642	-0.554458	0.0161887	0.687461	1.04281	0.504417				3	3	3	6.3	6.3	6.3	56.5	0	7.7863	347710000	19	P21281;P15313	P21281	V-type proton ATPase subunit B, brain isoform	ATP6V1B2
UP_WHL	-1.20691	-1.29677	0.318353	0.85005	0.938141	0.397135				5	5	5	36.9	36.9	36.9	11.967	0	12.47	559370000	16	Q99417	Q99417	C-Myc-binding protein	MYCBP
UP_WHL	-1.21481	-1.22682	0.232207	1.16798	0.692109	0.349332				8	8	8	10.3	10.3	10.3	109.93	0	23.461	1233000000	27	Q15020	Q15020	Squamous cell carcinoma antigen recognized by T-cells 3	SART3
UP_WHL	-1.30554	-1.26062	0.447431	0.784797	0.649136	0.684791				16	5	5	38.3	13	13	46.402	0	13.964	1240600000	35	Q14240	Q14240	Eukaryotic initiation factor 4A-II;Eukaryotic initiation factor 4A-II, N-terminally processed	EIF4A2
UP_WHL	-1.11874	-1.40597	0.697317	0.944059	0.396619	0.486708				3	3	3	9.2	9.2	9.2	35.39	0	3.6648	779550000	24	P43897	P43897	Elongation factor Ts, mitochondrial	TSFM
UP_WHL	-1.37203	-1.19788	0.638374	0.78327	0.608248	0.540017				4	4	4	15.6	15.6	15.6	23.772	0	13.06	1612500000	54	O95816	O95816	BAG family molecular chaperone regulator 2	BAG2
UP_WHL	-1.18388	-1.38836	0.559785	0.64074	0.630278	0.741436				6	6	6	10.1	10.1	10.1	87.334	0	11.612	1286200000	47	P42224	P42224	Signal transducer and activator of transcription 1-alpha/beta	STAT1
UP_WHL	-1.31081	-1.19078	0.168768	0.892804	0.746565	0.693453				5	5	5	8.7	8.7	8.7	80.651	0	12.772	28401000000	31	Q9BYT8	Q9BYT8	Neurolysin, mitochondrial	NLN
UP_WHL	-1.39818	-1.07088	0.10461	0.821182	0.66626	0.877004				4	4	4	7	7	7	70.973	0	23.345	1285200000	54	Q14258	Q14258	E3 ubiquitin/ISG15 ligase TRIM25	TRIM25
UP_WHL	-1.52647	-0.988309	0.364734	0.632546	0.693162	0.824334				4	4	4	26.4	26.4	26.4	22.626	0	12.234	1022000000	13	P61758	P61758	Prefoldin subunit 3	VBP1
UP_WHL	-1.4708	-1.02442	0.214382	0.825208	0.749853	0.705773				4	4	4	11.9	11.9	11.9	40.736	0	26.93	1302800000	36	P55036	P55036	26S proteasome non-ATPase regulatory subunit 4	PSMD4
UP_WHL	-1.46681	-1.07637	0.595649	0.659654	0.456	0.831877				8	8	8	11.2	11.2	11.2	66.193	0	11.5	1118700000	33	O75083	O75083	WD repeat-containing protein 1	WDR1
UP_WHL	-1.33917	-1.07635	0.0175479	1.07639	0.749885	0.571698				4	4	4	17	17	17	30.188	0	16.856	913070000	27	P29218	P29218	Inositol monophosphatase 1	IMPA1
UP_WHL	-1.10972	-1.40127	0.282752	0.526727	0.852018	0.849492				5	5	5	20	20	20	24.211	0	17.54	709080000	34	Q9BYN8	Q9BYN8	28S ribosomal protein S26, mitochondrial	MRPS26
UP_WHL	-1.14671	-1.23453	-0.0547439	0.559516	1.14359	0.732889				4	4	4	4	4	4	146.2	0	6.675	360390000	12	O60271;Q9UPT6	O60271	C-Jun-amino-terminal kinase-interacting protein 4	SPAG9
UP_WHL	-1.19741	-1.35195	0.562505	0.472477	0.918611	0.595769				2	2	2	4.2	4.2	4.2	72.379	0	12.091	310270000	7	Q8WVM8	Q8WVM8	Sec1 family domain-containing protein 1	SCFD1
UP_WHL	-1.39128	-0.206757	-0.732137	0.736499	0.216656	1.37702				6	6	6	3.2	3.2	3.2	316.91	0	27.976	681650000	33	Q9Y520	Q9Y520	Protein PRRC2C	PRRC2C
UP_WHL	-1.30328	-0.0749303	-1.02388	0.746093	0.428194	1.22781				5	5	5	14.3	14.3	14.3	46.268	0	13.81	539340000	23	Q9BT78	Q9BT78	COP9 signalosome complex subunit 4	COPS4
UP_WHL	-1.46582	-0.343123	-0.653167	0.840186	0.432973	1.18896				17	17	17	47.3	47.3	47.3	44.965	0	201.04	21624000000	362	Q8NC51	Q8NC51	Plasminogen activator inhibitor 1 RNA-binding protein	SERBP1
UP_WHL	-1.51251	-0.19826	-0.729268	0.928529	0.494335	1.01717				6	6	6	34.6	34.6	34.6	21.634	0	71.008	8069000000	163	Q07020	Q07020	60S ribosomal protein L18	RPL18
UP_WHL	-1.50489	-0.221127	-0.717639	0.918915	0.475507	1.04923				3	3	3	5.7	5.7	5.7	60.541	0	11.693	1191900000	45	Q6DD88	Q6DD88	Atlastin-3	ATL3
UP_WHL	-1.64454	-0.507791	-0.187964	0.945096	0.437017	0.958183				2	2	2	3.2	3.2	3.2	73.2	0	4.8089	352330000	10	Q9NW82	Q9NW82	WD repeat-containing protein 70	WDR70
UP_WHL	-1.6538	-0.207343	-0.48475	1.08182	0.53795	0.726126				3	3	3	8.3	8.3	8.3	45.283	0	6.5095	768590000	25	O43813	O43813	LanC-like protein 1	LANCL1
UP_WHL	-1.48813	-0.447367	-0.380335	1.0962	0.112196	1.10745				8	7	7	23.6	21.7	21.7	39.455	0	21.795	1406800000	28	P09972	P09972	Fructose-bisphosphate aldolase C	ALDOC
UP_WHL	-1.31445	-0.80579	-0.481589	0.897428	1.1102	0.594204				14	14	14	25.5	25.5	25.5	67.567	0	87.149	14289000000	145	P27824	P27824	Calnexin	CANX
UP_WHL	-1.22343	-0.666175	-0.759067	0.931698	1.12417	0.592803				3	3	3	6.1	6.1	6.1	51.212	0	10.12	549350000	21	Q13451	Q13451	Peptidyl-prolyl cis-trans isomerase FKBP5;Peptidyl-prolyl cis-trans isomerase FKBP5, N-terminally processed	FKBP5
UP_WHL	-1.23423	-0.497657	-0.787548	1.07103	1.17848	0.269926				13	13	13	33	33	33	45.199	0	73.615	9557000000	178	P24752	P24752	Acetyl-CoA acetyltransferase, mitochondrial	ACAT1
UP_WHL	-1.37056	-0.539361	-0.709618	0.951762	0.957414	0.71036				5	5	4	15.9	15.9	13.7	43.171	0	8.3026	2330100000	69	P54727	P54727	UV excision repair protein RAD23 homolog B	RAD23B
UP_WHL	-1.53958	-0.384734	-0.524587	0.493742	1.13782	0.817342				4	3	3	8	5.8	5.8	66.121	0	22.741	574840000	20	Q9Y6M1	Q9Y6M1	Insulin-like growth factor 2 mRNA-binding protein 2	IGF2BP2
UP_WHL	-1.45484	-0.604414	-0.516776	0.757122	1.01808	0.800836				5	5	5	11.7	11.7	11.7	58.768	0	11.891	1394300000	36	Q16222	Q16222	UDP-N-acetylhexosamine pyrophosphorylase;UDP-N-acetylgalactosamine pyrophosphorylase;UDP-N-acetylglucosamine pyrophosphorylase	UAP1
UP_WHL	-1.48291	-0.563094	-0.526606	0.873796	0.843674	0.855144				8	8	8	20.9	20.9	20.9	59.271	0	19.339	2408100000	66	O15355	O15355	Protein phosphatase 1G	PPM1G
UP_WHL	-1.53842	-0.493927	-0.49905	0.896781	0.813823	0.820798				6	6	6	21.9	21.9	21.9	35.206	0	18.585	795580000	32	Q08257	Q08257	Quinone oxidoreductase	CRYZ
UP_WHL	-1.368	-0.386791	-0.825245	1.06916	0.673365	0.837511				5	5	5	22.5	22.5	22.5	25.565	0	8.8444	673030000	24	Q9UIJ7	Q9UIJ7	GTP:AMP phosphotransferase AK3, mitochondrial	AK3
UP_WHL	-1.46613	-0.318966	-0.756916	0.785224	0.788812	0.967981				7	7	7	18.8	18.8	18.8	38.449	0	37.986	1181800000	42	Q9UBE0	Q9UBE0	SUMO-activating enzyme subunit 1;SUMO-activating enzyme subunit 1, N-terminally processed	SAE1
UP_WHL	-1.58299	-0.268606	-0.6045	0.707048	0.7582	0.990849				2	2	2	13.5	13.5	13.5	25.098	0	7.513	527520000	16	Q9BY43	Q9BY43	Charged multivesicular body protein 4a	CHMP4A
UP_WHL	-1.49656	-0.374929	-0.658258	0.752632	0.745573	1.03155				9	9	9	11.4	11.4	11.4	101.27	0	20.21	1537300000	49	Q9BXJ9;Q6N069	Q9BXJ9	N-alpha-acetyltransferase 15, NatA auxiliary subunit	NAA15
UP_WHL	-1.35597	-0.333553	-0.893121	0.91242	0.723067	0.947152				3	3	3	10.3	10.3	10.3	30.025	0	4.8421	334950000	17	P05937	P05937	Calbindin	CALB1
UP_WHL	-1.44324	-0.436783	-0.70263	0.857213	0.794918	0.930524				3	3	3	4.3	4.3	4.3	51.853	0	6.4004	4319200000	59	P53634	P53634	Dipeptidyl peptidase 1;Dipeptidyl peptidase 1 exclusion domain chain;Dipeptidyl peptidase 1 heavy chain;Dipeptidyl peptidase 1 light chain	CTSC
UP_WHL	-1.29763	-0.46659	-0.874296	0.786295	0.941122	0.911095				7	7	7	17.4	17.4	17.4	61.332	0	17.516	939910000	26	Q9HCC0	Q9HCC0	Methylcrotonoyl-CoA carboxylase beta chain, mitochondrial	MCCC2
UP_WHL	-1.28632	-0.568462	-0.747371	0.503949	1.11413	0.984081				2	2	2	8.5	8.5	8.5	35.386	0	70.774	947210000	38	Q8TC12	Q8TC12	Retinol dehydrogenase 11	RDH11
UP_WHL	-1.30862	-0.526318	-0.80876	0.750062	0.925891	0.967749				9	9	9	13.5	13.5	13.5	75.378	0	29.23	3684700000	115	P54136	P54136	Arginine--tRNA ligase, cytoplasmic	RARS
UP_WHL	-1.29975	-0.407652	-0.91699	0.827909	0.850884	0.9456				7	7	7	29.1	29.1	29.1	28.768	0	37.69	6683400000	122	P12004	P12004	Proliferating cell nuclear antigen	PCNA
UP_WHL	-1.41409	-0.480782	-0.633811	0.447147	1.01694	1.0646				6	6	6	22.5	22.5	22.5	23.207	0	28.726	3992100000	67	P52565	P52565	Rho GDP-dissociation inhibitor 1	ARHGDIA
UP_WHL	-1.34798	-0.235855	-0.970947	0.902595	0.876295	0.775893				4	4	4	12.8	12.8	12.8	48.207	0	20.007	561300000	21	Q9UJU6	Q9UJU6	Drebrin-like protein	DBNL
UP_WHL	-1.57433	0.181463	-0.876226	0.702275	0.791902	0.774914				5	5	5	5.5	5.5	5.5	115.93	0	9.9226	778860000	28	Q02218;Q9ULD0	Q02218	2-oxoglutarate dehydrogenase, mitochondrial	OGDH
UP_WHL	-1.44036	-0.0200578	-0.965567	0.855992	0.667757	0.902234				4	3	3	14.4	12	12	36.938	0	27.876	564570000	21	Q00534;Q00535;P11802;P50750;Q96Q40;O94921;Q07002;Q00536;Q00537;Q9NYV4;Q14004	Q00534	Cyclin-dependent kinase 6	CDK6
UP_WHL	-1.58335	0.0969467	-0.828733	0.846648	0.763951	0.704537				4	4	4	7.8	7.8	7.8	52.384	0	8.5457	414870000	13	P48637	P48637	Glutathione synthetase	GSS
UP_WHL	-1.31877	-0.272797	-0.985574	0.831793	0.865935	0.879408				4	4	4	7	7	7	66.9	0	8.8013	1579200000	52	O95831	O95831	Apoptosis-inducing factor 1, mitochondrial	AIFM1
UP_WHL	-1.29788	-0.067816	-1.11166	0.938346	0.841343	0.697675				9	9	9	21.2	21.2	21.2	47.517	0	67.505	5017600000	97	P00505	P00505	Aspartate aminotransferase, mitochondrial	GOT2
UP_WHL	-1.17077	-0.80377	-0.654295	1.05996	0.467444	1.10143				6	5	5	17	14.5	14.5	54.12	0	13.445	2026300000	21	Q9UN86	Q9UN86	Ras GTPase-activating protein-binding protein 2	G3BP2
UP_WHL	-1.16128	-0.657584	-0.741266	0.782493	0.400318	1.37732				8	8	8	10	10	10	113.08	0	20.125	441320000	25	Q08379	Q08379	Golgin subfamily A member 2	GOLGA2
UP_WHL	-1.24263	-0.754996	-0.627065	0.896401	0.551397	1.17689				2	2	2	4.6	4.6	4.6	60.67	0	6.2626	1079200000	17	P10155	P10155	60 kDa SS-A/Ro ribonucleoprotein	TROVE2
UP_WHL	-1.28912	-1.00911	-0.0381567	0.996044	0.207535	1.13281				3	3	3	28.1	28.1	28.1	15.139	0	6.2726	618670000	16	O60783	O60783	28S ribosomal protein S14, mitochondrial	MRPS14
UP_WHL	-1.2934	-0.560076	-0.702041	1.14482	0.37752	1.03317				12	12	12	58.1	58.1	58.1	32.118	0	107.01	10359000000	128	P00491	P00491	Purine nucleoside phosphorylase	PNP
UP_WHL	-0.95638	-0.852617	-0.799583	1.23595	0.33317	1.03946				5	5	5	21.8	21.8	21.8	31.791	0	12.724	645020000	20	Q9H3N1	Q9H3N1	Thioredoxin-related transmembrane protein 1	TMX1
UP_WHL	-0.868454	-0.760142	-0.843629	1.0837	0.0547882	1.33373				6	6	6	36.7	36.7	36.7	22.222	0	20.52	1352800000	25	P30085	P30085	UMP-CMP kinase	CMPK1
UP_WHL	-0.983252	-1.04458	-0.470049	1.17206	0.178908	1.1469				2	2	2	6.9	6.9	6.9	48.275	0	4.9131	1242900000	18	P14324	P14324	Farnesyl pyrophosphate synthase	FDPS
UP_WHL	-0.662899	-1.06131	-0.803793	1.08244	0.188169	1.25739				11	11	11	41.6	41.6	41.6	31.324	0	42.566	7212400000	107	P15880	P15880	40S ribosomal protein S2	RPS2
UP_WHL	-0.687172	-1.3093	-0.594092	1.21708	0.552421	0.821061				3	3	3	27.7	27.7	27.7	16.073	0	10.44	1036900000	28	Q9P0M9	Q9P0M9	39S ribosomal protein L27, mitochondrial	MRPL27
UP_WHL	-0.714897	-1.10521	-0.782752	1.30512	0.415053	0.882684				4	4	4	9.6	9.6	9.6	64.969	0	11.666	992700000	32	P49902	P49902	Cytosolic purine 5-nucleotidase	NT5C2
UP_WHL	-0.92725	-0.975605	-0.750884	1.18986	0.469891	0.993983				6	6	6	18.6	18.6	18.6	54.416	0	69.435	2614600000	31	P26196	P26196	Probable ATP-dependent RNA helicase DDX6	DDX6
UP_WHL	-0.999883	-0.90498	-0.691295	1.32346	0.369952	0.902745				8	8	8	21.6	21.6	21.6	54.636	0	21.223	4376600000	77	P07954	P07954	Fumarate hydratase, mitochondrial	FH
UP_WHL	-0.571941	-1.40181	-0.553847	1.21253	0.475676	0.839396				26	26	22	54	54	47.1	70.897	0	323.31	109280000000	783	P11142;P54652	P11142	Heat shock cognate 71 kDa protein	HSPA8
UP_WHL	-0.612411	-0.770985	-1.21612	0.923092	0.454634	1.22179				12	12	12	60.8	60.8	60.8	18.431	0	31.318	11302000000	276	P62280	P62280	40S ribosomal protein S11	RPS11
UP_WHL	-0.573879	-0.963819	-0.945467	0.960877	0.142337	1.37995				4	4	4	24.9	24.9	24.9	23.31	0	13.719	3370000000	25	P43487;Q9C010	P43487	Ran-specific GTPase-activating protein	RANBP1
UP_WHL	-0.587824	-0.571211	-1.32207	0.808716	0.322458	1.34993				16	16	15	55.5	55.5	53.6	39.42	0	299.42	49596000000	337	P04075;P05062	P04075	Fructose-bisphosphate aldolase A	ALDOA
UP_WHL	-0.561139	-0.528473	-1.43365	0.934446	0.466424	1.12239				18	18	18	25.6	25.6	25.6	83.434	0	80.207	10174000000	237	P26639;A2RTX5	P26639	Threonine--tRNA ligase, cytoplasmic	TARS
UP_WHL	-0.417478	-0.492608	-1.52024	0.408762	1.18609	0.835479				4	4	4	4.7	4.7	4.7	126.55	0	21.769	822550000	34	Q9Y613	Q9Y613	FH1/FH2 domain-containing protein 1	FHOD1
UP_WHL	-0.6682	-0.386321	-1.4946	0.812077	0.902428	0.834617				8	8	8	16.9	16.9	16.9	61.585	0	23.357	1704800000	58	Q14247	Q14247	Src substrate cortactin	CTTN
UP_WHL	-0.252792	-0.334111	-1.7005	0.564456	1.11632	0.606624				9	9	8	28.1	28.1	25.1	45.626	0	22.204	1979000000	30	P62195	P62195	26S protease regulatory subunit 8	PSMC5
UP_WHL	-0.83818	-0.232562	-1.43216	0.693923	1.09759	0.71138				4	4	4	5.1	5.1	5.1	121.32	0	11.561	651370000	18	O00203;Q13367	O00203	AP-3 complex subunit beta-1	AP3B1
UP_WHL	-0.797171	-0.258559	-1.45016	0.862622	1.04569	0.597585				2	2	2	8.3	8.3	8.3	30.993	0	28.208	772930000	25	P20645	P20645	Cation-dependent mannose-6-phosphate receptor	M6PR
UP_WHL	-0.591441	-0.668026	-1.36362	0.723666	1.04156	0.857861				2	2	2	8.3	8.3	8.3	38.608	0	29.237	852520000	30	Q96C86	Q96C86	m7GpppX diphosphatase	DCPS
UP_WHL	-0.574681	-0.623811	-1.41449	0.821931	0.907801	0.883253				3	3	3	19.6	19.6	19.6	22.449	0	69.608	593800000	23	Q16890	Q16890	Tumor protein D53	TPD52L1
UP_WHL	-0.728122	-0.557988	-1.30482	0.589795	0.770552	1.23058				11	10	10	4.3	4	4	291.02	0	16.831	735280000	37	Q14315	Q14315	Filamin-C	FLNC
UP_WHL	-0.533398	-0.731888	-1.366	0.930492	0.821039	0.87975				3	3	3	14.7	14.7	14.7	25.65	0	5.1688	406180000	18	P82930	P82930	28S ribosomal protein S34, mitochondrial	MRPS34
UP_WHL	-0.611679	-0.767643	-1.28795	0.860762	0.852839	0.953677				6	3	3	62	39.4	39.4	15.257	0	22.409	2238500000	33	P69905	P69905	Hemoglobin subunit alpha	HBA1
UP_WHL	-0.435662	-0.70337	-1.43388	0.691969	0.864127	1.01682				6	6	6	16	16	16	46.374	0	26.919	737380000	38	P16930	P16930	Fumarylacetoacetase	FAH
UP_WHL	-0.68171	-0.558751	-1.38218	0.766794	0.891993	0.963856				4	4	4	22.6	22.6	22.6	26.182	0	24.644	1008000000	56	P15374	P15374	Ubiquitin carboxyl-terminal hydrolase isozyme L3	UCHL3
UP_WHL	-0.638755	-0.563938	-1.40882	0.793554	0.849835	0.96812				6	6	6	7.5	7.5	7.5	112.59	0	19.402	1182200000	32	O43491	O43491	Band 4.1-like protein 2	EPB41L2
UP_WHL	-0.595653	-0.557142	-1.43718	0.752271	0.832793	1.00491				6	6	4	12.6	12.6	8.4	42.981	0	15.228	1166700000	44	P10644	P10644	cAMP-dependent protein kinase type I-alpha regulatory subunit;cAMP-dependent protein kinase type I-alpha regulatory subunit, N-terminally processed	PRKAR1A
UP_WHL	-0.518948	-0.528097	-1.48233	0.743991	0.661187	1.1242				9	9	9	19.1	19.1	19.1	57.563	0	33.747	2351300000	58	Q9Y285	Q9Y285	Phenylalanine--tRNA ligase alpha subunit	FARSA
UP_WHL	-0.357494	-0.565335	-1.5728	0.841163	0.790569	0.863902				4	4	4	8	8	8	53.41	0	6.9872	797730000	18	Q9ULA0	Q9ULA0	Aspartyl aminopeptidase	DNPEP
UP_WHL	-0.491198	-0.527404	-1.52191	0.853818	0.763127	0.92357				4	4	4	4.1	4.1	4.1	129.93	0	70.041	4499400000	104	Q9NQC3	Q9NQC3	Reticulon-4	RTN4
UP_WHL	-0.339915	-0.70337	-1.48252	0.699163	0.781509	1.04513				6	2	2	26.5	14.2	14.2	35.924	0	15.551	11664000000	74	P67809;Q9Y2T7	P67809	Nuclease-sensitive element-binding protein 1;Y-box-binding protein 2	YBX1;YBX2
UP_WHL	-0.346771	-0.417278	-1.65151	0.834875	0.664103	0.916576				6	6	6	36.5	36.5	36.5	22.406	0	19.757	2318400000	82	P61086	P61086	Ubiquitin-conjugating enzyme E2 K	UBE2K
UP_WHL	-0.342079	-0.584633	-1.48869	0.401091	0.746968	1.26734				2	2	2	12.2	12.2	12.2	23.106	0	4.5242	329480000	12	Q6NXS1;P41236	Q6NXS1	Protein phosphatase inhibitor 2-like protein 3;Protein phosphatase inhibitor 2	PPP1R2P3;PPP1R2
UP_WHL	-0.416453	-0.65294	-1.48585	0.939875	0.760578	0.854785				4	4	4	21.9	21.9	21.9	24.976	0	7.5197	1024900000	19	P49755	P49755	Transmembrane emp24 domain-containing protein 10	TMED10
UP_WHL	-0.453436	-0.540744	-1.53207	0.955196	0.849752	0.721302				10	10	10	26.2	26.2	26.2	40.422	0	29.201	2502100000	71	Q9Y617	Q9Y617	Phosphoserine aminotransferase	PSAT1
UP_WHL	-0.496343	-0.520313	-1.49924	1.09323	0.829797	0.592871				5	5	5	35.6	35.6	35.6	18.697	0	7.4943	4348100000	59	Q15185	Q15185	Prostaglandin E synthase 3	PTGES3
UP_WHL	-0.300827	-0.56971	-1.58364	1.03297	0.715894	0.705322				5	5	5	42.1	42.1	42.1	17.138	0	18.182	5588400000	104	P61088;Q5JXB2	P61088	Ubiquitin-conjugating enzyme E2 N;Putative ubiquitin-conjugating enzyme E2 N-like	UBE2N;UBE2NL
UP_WHL	-0.421006	-0.494804	-1.54627	1.04499	0.921744	0.495343				6	6	6	8.9	8.9	8.9	70.389	0	11.25	1487100000	37	P49748	P49748	Very long-chain specific acyl-CoA dehydrogenase, mitochondrial	ACADVL
UP_WHL	-0.625888	-0.682755	-1.3059	1.16604	0.842558	0.605951				17	15	9	29.6	26.5	13.1	70.051	0	70.841	12263000000	177	P0DMV9;P0DMV8	P0DMV9	Heat shock 70 kDa protein 1B;Heat shock 70 kDa protein 1A	HSPA1B;HSPA1A
UP_WHL	-0.424302	-0.531661	-1.51667	1.11044	0.876243	0.485946				4	4	4	11.6	11.6	11.6	41.924	0	7.3422	1696500000	71	P42765	P42765	3-ketoacyl-CoA thiolase, mitochondrial	ACAA2
UP_WHL	-0.571904	-0.964981	-1.10802	1.03807	1.07312	0.533715				6	6	6	6.6	6.6	6.6	114.33	0	10.228	580030000	22	Q9BPX3	Q9BPX3	Condensin complex subunit 3	NCAPG
UP_WHL	-0.469553	-0.885445	-1.24925	1.00827	1.06696	0.529022				2	2	2	15.6	15.6	15.6	15.55	0	6.7101	6628600000	67	P08708	P08708	40S ribosomal protein S17	RPS17
UP_WHL	-0.545972	-0.805871	-1.28716	0.918595	1.04991	0.670502				3	3	3	14.8	14.8	14.8	25.268	0	7.716	1093200000	37	P27144	P27144	Adenylate kinase 4, mitochondrial	AK4
UP_WHL	-0.288743	-0.799904	-1.41329	0.920335	1.09217	0.489437				3	3	3	9.9	9.9	9.9	37.489	0	23.712	1704000000	65	Q9UHD1	Q9UHD1	Cysteine and histidine-rich domain-containing protein 1	CHORDC1
UP_WHL	-0.273991	-0.986971	-1.27621	0.977214	1.05423	0.505724				3	3	3	3.1	3.1	3.1	132.6	0	20.497	395940000	17	Q9BTW9	Q9BTW9	Tubulin-specific chaperone D	TBCD
UP_WHL	-0.280978	-0.937933	-1.34947	0.881086	0.944827	0.742466				6	6	6	17.3	17.3	17.3	34.746	0	17.521	953130000	29	Q99747	Q99747	Gamma-soluble NSF attachment protein	NAPG
UP_WHL	-0.0769255	-1.03687	-1.34792	0.972817	0.898247	0.590652				5	5	5	14.3	14.3	14.3	42.183	0	14.759	757740000	33	O43837	O43837	Isocitrate dehydrogenase [NAD] subunit beta, mitochondrial	IDH3B
UP_WHL	-0.300159	-0.982421	-1.28247	0.776274	1.11525	0.673528				2	2	2	8.4	8.4	8.4	41.796	0	9.0815	1194000000	21	O00154	O00154	Cytosolic acyl coenzyme A thioester hydrolase	ACOT7
UP_WHL	-0.287509	-0.884438	-1.37752	0.926794	0.987508	0.635164				2	2	2	8.4	8.4	8.4	38.287	0	7.3174	395080000	16	O14828	O14828	Secretory carrier-associated membrane protein 3	SCAMP3
UP_WHL	-1.13304	-0.878255	-0.58516	0.542456	0.711738	1.34226				2	2	2	12.9	12.9	12.9	23.225	0	11.308	1037200000	34	Q99627	Q99627	COP9 signalosome complex subunit 8	COPS8
UP_WHL	-1.15011	-1.09655	-0.283983	0.481838	0.846599	1.2022				2	2	2	23.2	23.2	23.2	12.473	0	6.4817	2805500000	27	Q15369	Q15369	Transcription elongation factor B polypeptide 1	TCEB1
UP_WHL	-1.34537	-0.822195	-0.445683	0.770243	0.81252	1.03048				6	6	6	12.7	12.7	12.7	74.403	0	33.324	1500300000	63	Q14166	Q14166	Tubulin--tyrosine ligase-like protein 12	TTLL12
UP_WHL	-1.26201	-0.778681	-0.596422	0.587912	1.02314	1.02606				12	12	12	14.1	14.1	14.1	87.301	0	62.901	3913700000	159	P54886	P54886	Delta-1-pyrroline-5-carboxylate synthase;Glutamate 5-kinase;Gamma-glutamyl phosphate reductase	ALDH18A1
UP_WHL	-1.17556	-0.807899	-0.630583	0.575947	0.737004	1.30109				8	8	8	33.9	33.9	33.9	31.35	0	83.774	8400300000	189	P47756	P47756	F-actin-capping protein subunit beta	CAPZB
UP_WHL	-1.32017	-0.784413	-0.506058	0.618582	0.898614	1.09344				15	15	15	34.3	34.3	34.3	56.166	0	53.465	5471400000	170	P28838	P28838	Cytosol aminopeptidase	LAP3
UP_WHL	-1.24024	-0.790748	-0.568009	0.463705	0.969815	1.16547				4	4	4	19.5	19.5	19.5	26.145	0	68.956	980250000	31	P36543;Q96A05	P36543	V-type proton ATPase subunit E 1	ATP6V1E1
UP_WHL	-1.07778	-0.652993	-0.937117	0.568429	1.10811	0.991349				10	10	10	14.8	14.8	14.8	95.925	0	74.113	2900300000	126	Q8NE71	Q8NE71	ATP-binding cassette sub-family F member 1	ABCF1
UP_WHL	-0.945289	-0.949214	-0.794877	0.591516	1.1566	0.941261				11	11	11	28.5	28.5	28.5	51.804	0	23.368	3754300000	68	Q02790	Q02790	Peptidyl-prolyl cis-trans isomerase FKBP4;Peptidyl-prolyl cis-trans isomerase FKBP4, N-terminally processed	FKBP4
UP_WHL	-1.01933	-0.850291	-0.759099	0.430526	1.27282	0.925374				10	10	9	82.4	82.4	77.5	15.637	0	70.82	63345000000	333	P02008	P02008	Hemoglobin subunit zeta	HBZ
UP_WHL	-1.00356	-0.828589	-0.848836	0.560016	1.16749	0.953481				16	16	16	37.6	37.6	37.6	51.294	0	54.059	8814200000	259	P55084	P55084	Trifunctional enzyme subunit beta, mitochondrial;3-ketoacyl-CoA thiolase	HADHB
UP_WHL	-1.09071	-0.91461	-0.687331	0.724891	1.12514	0.84262				10	10	10	15.2	15.2	15.2	66.726	0	36.004	2500900000	76	Q9Y262	Q9Y262	Eukaryotic translation initiation factor 3 subunit L	EIF3L
UP_WHL	-1.16313	-0.938856	-0.573386	0.713603	1.02223	0.939539				3	3	3	12	12	12	30.243	0	4.2377	300760000	9	Q9BYD2	Q9BYD2	39S ribosomal protein L9, mitochondrial	MRPL9
UP_WHL	-1.20166	-0.915431	-0.389963	0.283155	1.19227	1.03163				10	10	10	7.2	7.2	7.2	213.62	0	31.505	2567800000	105	P35658	P35658	Nuclear pore complex protein Nup214	NUP214
UP_WHL	-1.17737	-0.904442	-0.589693	0.725749	1.09191	0.853853				11	11	11	27.1	27.1	27.1	46.247	0	79.769	4494300000	124	P17174	P17174	Aspartate aminotransferase, cytoplasmic	GOT1
UP_WHL	-1.0202	-1.04408	-0.61035	0.695231	1.15432	0.825082				7	7	7	5.4	5.4	5.4	138.35	0	17.671	1132600000	37	P29144	P29144	Tripeptidyl-peptidase 2	TPP2
UP_WHL	-0.587021	-1.51676	-0.327178	0.394894	0.920319	1.11574				8	8	8	8.2	8.2	8.2	128.3	0	16.93	1995400000	67	Q93009	Q93009	Ubiquitin carboxyl-terminal hydrolase 7	USP7
UP_WHL	-0.55247	-1.45068	-0.552192	0.583349	0.967061	1.00493				4	3	3	12.3	10.1	10.1	46.659	0	28.949	2801300000	55	O75874	O75874	Isocitrate dehydrogenase [NADP] cytoplasmic	IDH1
UP_WHL	-0.475494	-1.36428	-0.605097	0.218084	1.01428	1.2125				4	4	4	20.9	20.9	20.9	23.432	0	28.097	7121400000	147	P50914	P50914	60S ribosomal protein L14	RPL14
UP_WHL	-0.771835	-1.15254	-0.770242	0.708419	0.928712	1.05749				5	5	5	41	41	41	11.438	0	29.403	3074900000	80	Q9BV40	Q9BV40	Vesicle-associated membrane protein 8	VAMP8
UP_WHL	-0.565798	-1.26386	-0.789502	0.54546	0.960749	1.11295				15	15	15	11.2	11.2	11.2	141.45	0	45.127	4370100000	190	Q00341	Q00341	Vigilin	HDLBP
UP_WHL	-0.686968	-1.23901	-0.74944	0.71943	0.99717	0.95882				3	3	3	20.3	20.3	20.3	18.042	0	19.892	1933900000	60	P24666	P24666	Low molecular weight phosphotyrosine protein phosphatase	ACP1
UP_WHL	-0.637205	-1.34247	-0.63746	0.662173	0.843392	1.11157				12	12	12	25.1	25.1	25.1	51.712	0	31.102	4548700000	87	O75390	O75390	Citrate synthase, mitochondrial	CS
UP_WHL	-0.75234	-1.21907	-0.642503	0.534652	0.830422	1.24884				6	6	6	36.1	36.1	36.1	21.225	0	17.219	1448300000	57	P02794	P02794	Ferritin heavy chain;Ferritin heavy chain, N-terminally processed	FTH1
UP_WHL	-0.67481	-1.08587	-0.918402	0.604218	1.08468	0.990185				3	3	3	12.4	12.4	12.4	26.056	0	5.463	1000200000	35	Q9BVG4	Q9BVG4	Protein PBDC1	PBDC1
UP_WHL	-0.710496	-1.14046	-0.824571	0.602685	1.07557	0.997277				17	17	12	45.6	45.6	31	50.663	0	51.301	6868000000	98	P50395	P50395	Rab GDP dissociation inhibitor beta	GDI2
UP_WHL	-0.877134	-0.940258	-0.854786	0.494361	1.09403	1.08378				14	14	13	10.1	10.1	9.4	175.49	0	54.087	4278800000	110	Q04637;REV__Q8NEG2	Q04637	Eukaryotic translation initiation factor 4 gamma 1	EIF4G1
UP_WHL	-0.937923	-0.889077	-0.651628	1.10899	1.29203	0.0776095				3	3	3	3.9	3.9	3.9	97.394	0	4.4557	725650000	28	Q9NTZ6	Q9NTZ6	RNA-binding protein 12	RBM12
UP_WHL	-1.01173	-0.944515	-0.651055	1.24794	0.978963	0.380403				18	18	18	37.7	37.7	37.7	68.569	0	81.57	8327400000	194	P04843	P04843	Dolichyl-diphosphooligosaccharide--protein glycosyltransferase subunit 1	RPN1
UP_WHL	-1.02184	-0.79653	-0.829596	0.974998	1.21273	0.460234				3	3	3	3.7	3.7	3.7	108.91	0	6.5069	370740000	15	Q9HC35	Q9HC35	Echinoderm microtubule-associated protein-like 4	EML4
UP_WHL	-0.721771	-1.09263	-0.748045	1.28214	1.0022	0.2781				2	2	2	4.9	4.9	4.9	56.44	0	5.6093	272910000	11	Q99615	Q99615	DnaJ homolog subfamily C member 7	DNAJC7
UP_WHL	-0.758676	-1.19475	-0.662196	1.10754	1.06603	0.442058				21	21	21	16.7	16.7	16.7	166.57	0	62.123	5285800000	90	Q14152	Q14152	Eukaryotic translation initiation factor 3 subunit A	EIF3A
UP_WHL	-0.686241	-1.04628	-0.937906	1.08113	1.04258	0.546708				4	4	4	21.4	21.4	21.4	25.177	0	22.328	3778300000	56	Q00688	Q00688	Peptidyl-prolyl cis-trans isomerase FKBP3	FKBP3
UP_WHL	-0.7879	-1.05068	-0.761706	1.24093	1.01971	0.339647				4	4	4	28	28	28	13.742	0	11.105	5266200000	128	P62851	P62851	40S ribosomal protein S25	RPS25
UP_WHL	-0.812233	-0.986568	-0.88971	1.13265	0.980573	0.575288				17	17	17	18.8	18.8	18.8	103.28	0	71.672	3822100000	99	P55786;A6NEC2	P55786	Puromycin-sensitive aminopeptidase	NPEPPS
UP_WHL	-0.795768	-1.08435	-0.796117	1.15159	0.947662	0.576984				14	14	14	7.2	7.2	7.2	242.98	0	52.883	1899400000	84	P27708;P31327	P27708	CAD protein;Glutamine-dependent carbamoyl-phosphate synthase;Aspartate carbamoyltransferase;Dihydroorotase	CAD
UP_WHL	-0.824202	-1.05404	-0.809705	1.14838	0.92812	0.611447				3	3	3	9.9	9.9	9.9	37.025	0	10.992	1296000000	37	P51665	P51665	26S proteasome non-ATPase regulatory subunit 7	PSMD7
UP_WHL	-0.737278	-0.883828	-1.01904	1.19554	1.00872	0.435892				5	5	5	13.2	13.2	13.2	42.315	0	15.635	343950000	17	Q9Y570	Q9Y570	Protein phosphatase methylesterase 1	PPME1
UP_WHL	-0.787063	-0.838163	-1.03259	1.11616	1.06884	0.472813				9	9	9	40.6	40.6	40.6	27.401	0	27.553	5800900000	92	Q9UL46	Q9UL46	Proteasome activator complex subunit 2	PSME2
UP_WHL	-0.897361	-0.656591	-1.05202	1.2026	1.03777	0.365608				4	4	4	12.2	12.2	12.2	41.806	0	22.821	399160000	17	Q9BRK5	Q9BRK5	45 kDa calcium-binding protein	SDF4
UP_WHL	-0.725653	-0.83041	-1.05014	1.21599	1.03868	0.351531				5	5	5	7.4	7.4	7.4	81.224	0	27.321	1046100000	51	P13798	P13798	Acylamino-acid-releasing enzyme	APEH
UP_WHL	-0.831027	-0.755178	-1.03972	1.29389	0.886	0.446033				8	8	8	53.6	53.6	53.6	21.863	0	48.125	7671700000	125	P32969	P32969	60S ribosomal protein L9	RPL9
UP_WHL	-0.99193	-0.362287	-1.26383	0.869928	0.836541	0.911579				5	5	5	22.4	22.4	22.4	23.466	0	11.49	2444200000	73	P84098	P84098	60S ribosomal protein L19	RPL19
UP_WHL	-1.00536	-0.363999	-1.22527	0.691046	0.769976	1.13361				7	7	4	45.9	45.9	24.3	20.697	0	20.024	3533700000	72	P84077;P61204	P84077	ADP-ribosylation factor 1;ADP-ribosylation factor 3	ARF1;ARF3
UP_WHL	-1.18875	-0.311315	-1.08934	0.708669	0.812859	1.06787				5	5	5	22	22	22	27.991	0	15.115	2495900000	33	P51572	P51572	B-cell receptor-associated protein 31	BCAP31
UP_WHL	-1.0581	-0.264401	-1.25386	0.956676	0.734129	0.885549				5	5	5	19.5	19.5	19.5	24.868	0	17.654	846720000	44	P51159;O00194	P51159	Ras-related protein Rab-27A	RAB27A
UP_WHL	-1.11413	-0.337368	-1.16505	0.82212	0.868334	0.926099				6	6	6	22.2	22.2	22.2	29.483	0	11.259	3328700000	67	P25789	P25789	Proteasome subunit alpha type-4	PSMA4
UP_WHL	-1.16817	-0.342573	-1.07575	0.725642	0.703647	1.1572				8	8	8	12.5	12.5	12.5	97.016	0	40.828	2577300000	119	P11171	P11171	Protein 4.1	EPB41
UP_WHL	-1.03534	-0.285889	-1.26532	0.804946	0.819032	0.962573				8	8	8	32.7	32.7	32.7	35.079	0	28.581	4287200000	59	P13804	P13804	Electron transfer flavoprotein subunit alpha, mitochondrial	ETFA
UP_WHL	-0.943178	-0.264837	-1.26543	0.472534	1.32744	0.673468				4	4	4	13.2	13.2	13.2	31.282	0	8.514	691680000	29	Q9UBX3	Q9UBX3	Mitochondrial dicarboxylate carrier	SLC25A10
UP_WHL	-1.02853	-0.336334	-1.24437	0.876978	0.940626	0.791631				3	3	3	17.1	17.1	17.1	20.266	0	6.2844	530490000	14	Q9P032	Q9P032	NADH dehydrogenase [ubiquinone] 1 alpha subcomplex assembly factor 4	NDUFAF4
UP_WHL	-1.07144	-0.231937	-1.25995	0.749687	0.951778	0.861868				2	2	2	9.2	9.2	9.2	28.087	0	10.598	410870000	28	Q969T9	Q969T9	WW domain-binding protein 2	WBP2
UP_WHL	-1.08722	-0.365003	-1.16953	0.74362	0.950912	0.927217				5	5	5	11.1	11.1	11.1	44.468	0	14.788	2099000000	43	Q16543	Q16543	Hsp90 co-chaperone Cdc37;Hsp90 co-chaperone Cdc37, N-terminally processed	CDC37
UP_WHL	-1.13513	-0.32401	-1.0897	0.473238	1.18102	0.894582				5	5	5	11.9	11.9	11.9	51.691	0	20.585	798800000	27	P63151;Q9Y2T4	P63151	Serine/threonine-protein phosphatase 2A 55 kDa regulatory subunit B alpha isoform	PPP2R2A
UP_WHL	-0.986407	-0.313981	-1.27636	0.623337	1.01454	0.938874				4	4	4	11.7	11.7	11.7	49.973	0	48.876	1566100000	24	P13489	P13489	Ribonuclease inhibitor	RNH1
UP_WHL	-0.928996	-0.422307	-1.26964	0.679019	0.967647	0.974279				4	4	4	4.9	4.9	4.9	117.97	0	7.7622	741520000	22	P14735	P14735	Insulin-degrading enzyme	IDE
UP_WHL	-0.989834	-0.467654	-1.1808	1.0231	0.975086	0.640102				12	12	11	2.7	2.7	2.6	531.78	0	23.974	1030400000	58	Q15149	Q15149	Plectin	PLEC
UP_WHL	-1.1397	-0.443146	-1.06451	1.01974	0.873311	0.754304				12	12	12	47	47	47	29.945	0	103.88	12702000000	352	P61247	P61247	40S ribosomal protein S3a	RPS3A
UP_WHL	-1.0613	-0.406506	-1.15312	1.10363	0.827877	0.689424				3	3	3	5.9	5.9	5.9	55.52	0	6.1297	704690000	19	P43490	P43490	Nicotinamide phosphoribosyltransferase	NAMPT
UP_WHL	-1.07551	-0.562898	-1.04708	1.02118	0.865885	0.798427				3	3	2	7.1	7.1	4.6	52.642	0	29.398	436790000	5	O75688	O75688	Protein phosphatase 1B	PPM1B
UP_WHL	-1.11121	-0.520785	-1.0331	1.0862	0.803645	0.775252				19	19	19	24	24	24	96.557	0	97.672	10047000000	301	P33991;Q9UJA3	P33991	DNA replication licensing factor MCM4	MCM4
UP_WHL	-1.07517	-0.617262	-0.999001	0.990438	0.987115	0.713881				5	5	5	6	6	6	113.37	0	16.516	1577700000	46	Q8WWM7	Q8WWM7	Ataxin-2-like protein	ATXN2L
UP_WHL	-1.15693	-0.564016	-0.945422	1.04712	0.954761	0.664495				2	2	2	10.4	10.4	10.4	22.761	0	5.6979	534550000	30	Q15363	Q15363	Transmembrane emp24 domain-containing protein 2	TMED2
UP_WHL	-1.16256	-0.334306	-1.11042	0.843691	1.0173	0.746299				4	4	4	6.6	6.6	6.6	80.852	0	16.111	414610000	15	P43304	P43304	Glycerol-3-phosphate dehydrogenase, mitochondrial	GPD2
UP_WHL	-1.1968	-0.323713	-1.0856	0.890656	0.956956	0.7585				2	2	2	3.1	3.1	3.1	72.453	0	5.7308	522600000	38	O00178	O00178	GTP-binding protein 1	GTPBP1
UP_WHL	-1.17541	-0.534115	-0.954984	0.963246	1.00252	0.698746				6	6	6	18.8	18.8	18.8	46.637	0	57.915	2324100000	49	P43034	P43034	Platelet-activating factor acetylhydrolase IB subunit alpha	PAFAH1B1
UP_WHL	-0.714893	-0.457716	-1.41327	1.05007	0.775051	0.760758				6	6	6	20.4	20.4	20.4	37.551	0	28.181	1456300000	42	Q9NZL9	Q9NZL9	Methionine adenosyltransferase 2 subunit beta	MAT2B
UP_WHL	-0.865287	-0.436765	-1.3105	1.08352	0.772691	0.756338				2	2	2	5.3	5.3	5.3	41.943	0	11.306	410650000	37	Q9H7Z7	Q9H7Z7	Prostaglandin E synthase 2;Prostaglandin E synthase 2 truncated form	PTGES2
UP_WHL	-0.820378	-0.460693	-1.34602	0.91594	0.856158	0.854995				12	12	12	46.2	46.2	46.2	33.296	0	115.47	14929000000	364	Q99623	Q99623	Prohibitin-2	PHB2
UP_WHL	-0.694539	-0.551605	-1.36797	1.03508	0.680123	0.898917				8	8	8	6.6	6.6	6.6	168.59	0	23.762	1136800000	43	Q8TEQ6	Q8TEQ6	Gem-associated protein 5	GEMIN5
UP_WHL	-0.744239	-0.360407	-1.45756	0.90004	0.820105	0.842066				9	9	9	37.6	37.6	37.6	27.843	0	34.536	4732400000	153	P38117	P38117	Electron transfer flavoprotein subunit beta	ETFB
UP_WHL	-0.710859	-0.600526	-1.32216	1.00519	0.65643	0.97192				5	5	5	10.9	10.9	10.9	49.184	0	21.441	1058500000	35	P62191	P62191	26S protease regulatory subunit 4	PSMC1
UP_WHL	-0.873655	-0.530837	-1.24337	0.822999	1.09488	0.729985				8	8	6	24	24	18.4	46.513	0	56.801	5569400000	139	Q9Y383	Q9Y383	Putative RNA-binding protein Luc7-like 2	LUC7L2
UP_WHL	-0.841531	-0.517126	-1.27863	0.940478	1.02926	0.667549				2	2	2	6.1	6.1	6.1	35.668	0	7.9288	378480000	11	Q9UBQ7	Q9UBQ7	Glyoxylate reductase/hydroxypyruvate reductase	GRHPR
UP_WHL	-0.747709	-0.705787	-1.21871	0.824167	1.11199	0.736054				7	7	7	5.9	5.9	5.9	152.1	0	37.115	1728200000	80	Q13428	Q13428	Treacle protein	TCOF1
UP_WHL	-0.905767	-0.373499	-1.32454	0.830106	0.995473	0.778227				2	2	2	18.6	18.6	18.6	15.805	0	30.607	603830000	17	Q6GMV3	Q6GMV3	Putative peptidyl-tRNA hydrolase PTRHD1	PTRHD1
UP_WHL	-1.00418	-0.62159	-1.05494	1.03304	0.63975	1.00792				6	6	6	44.8	44.8	44.8	14.463	0	39.91	4846400000	106	P62899	P62899	60S ribosomal protein L31	RPL31
UP_WHL	-0.949414	-0.706111	-1.02059	1.04738	0.554525	1.07421				17	17	17	30	30	30	62.639	0	42.316	10512000000	169	P31948	P31948	Stress-induced-phosphoprotein 1	STIP1
UP_WHL	-1.04148	-0.546654	-1.07978	1.0335	0.664216	0.970188				7	7	7	6.1	6.1	6.1	144.73	0	13.883	995250000	27	O15067	O15067	Phosphoribosylformylglycinamidine synthase	PFAS
UP_WHL	-0.945445	-0.51745	-1.18894	0.993759	0.65207	1.00601				10	10	10	58.6	58.6	58.6	23.356	0	89.03	11832000000	92	P09211	P09211	Glutathione S-transferase P	GSTP1
UP_WHL	-0.987125	-0.575342	-1.13014	0.91779	0.886191	0.888631				31	31	27	14.4	14.4	12.6	269.76	0	133.66	6456700000	161	Q9Y490	Q9Y490	Talin-1	TLN1
UP_WHL	-0.953693	-0.588814	-1.14133	0.735866	1.00815	0.939818				3	3	3	3.8	3.8	3.8	93.532	0	4.0892	969510000	11	Q8TD16	Q8TD16	Protein bicaudal D homolog 2	BICD2
UP_WHL	-1.10303	-0.562922	-1.01837	0.828917	1.03016	0.825243				15	12	11	63.3	53.1	49.4	27.745	0	121.21	21624000000	351	P63104	P63104	14-3-3 protein zeta/delta	YWHAZ
UP_WHL	-0.948113	-0.643413	-1.11196	0.855261	0.998994	0.84923				8	8	8	18.2	18.2	18.2	57.21	0	44.491	1890000000	97	P48444	P48444	Coatomer subunit delta	ARCN1
UP_WHL	-0.958353	-0.620172	-1.12282	0.877321	0.873182	0.950838				7	7	7	14	14	14	60.586	0	24.252	1831600000	58	P35520	P35520	Cystathionine beta-synthase	CBS
UP_WHL	-0.979578	-0.700721	-1.03027	0.869171	1.05697	0.784424				2	2	2	7.7	7.7	7.7	28.048	0	14.25	1282500000	36	P35270	P35270	Sepiapterin reductase	SPR
UP_WHL	-1.0158	-0.529557	-1.13396	0.92628	0.816109	0.936926				10	10	10	50.8	50.8	50.8	28.804	0	147.75	14908000000	185	P18669;P15259;Q8N0Y7	P18669	Phosphoglycerate mutase 1	PGAM1
UP_WHL	-1.06852	-0.507638	-1.09757	0.806677	0.966969	0.900084				25	25	25	17.3	17.3	17.3	170.59	0	177.67	8745900000	256	P07814	P07814	Bifunctional glutamate/proline--tRNA ligase;Glutamate--tRNA ligase;Proline--tRNA ligase	EPRS
UP_WHL	-0.960091	-0.553407	-1.16925	0.952479	0.883925	0.84634				13	13	10	13.1	13.1	10.8	114.76	0	45.395	1998000000	87	P16615;O14983	P16615	Sarcoplasmic/endoplasmic reticulum calcium ATPase 2	ATP2A2
UP_WHL	-1.00463	-0.622166	-1.0734	0.875731	0.811794	1.01268				3	3	3	10.6	10.6	10.6	29.396	0	20.145	1356400000	48	Q969U7	Q969U7	Proteasome assembly chaperone 2	PSMG2
UP_WHL	-1.02917	-0.597731	-1.06216	0.778148	0.845798	1.06511				2	2	2	19.6	19.6	19.6	6.0352	0	6.6917	654810000	20	Q8N4H5	Q8N4H5	Mitochondrial import receptor subunit TOM5 homolog	TOMM5
UP_WHL	-1.09894	-0.65615	-0.92963	0.725876	0.817903	1.14094				19	19	19	25.3	25.3	25.3	97.169	0	169.78	20822000000	451	Q14974	Q14974	Importin subunit beta-1	KPNB1
UP_WHL	-0.988214	-0.63079	-1.08305	0.801369	0.905361	0.995325				3	3	3	8.5	8.5	8.5	46.75	0	10.895	1006200000	42	Q13685	Q13685	Angio-associated migratory cell protein	AAMP
UP_WHL	-1.14136	-0.532241	-0.987468	0.86304	0.702011	1.09602				3	3	3	9.2	9.2	9.2	41.465	0	31.567	1274200000	34	P30533	P30533	Alpha-2-macroglobulin receptor-associated protein	LRPAP1
UP_WHL	-1.11322	-0.567616	-1.0064	0.796767	0.900871	0.989599				5	5	5	11.2	11.2	11.2	67.454	0	41.426	1848800000	56	O94826	O94826	Mitochondrial import receptor subunit TOM70	TOMM70A
UP_WHL	-1.09355	-0.676257	-0.942774	0.893052	0.859232	0.9603				2	2	2	7	7	7	33.824	0	4.2231	1079200000	27	P19623	P19623	Spermidine synthase	SRM
UP_WHL	-0.952131	-0.63482	-1.10323	1.06659	0.905824	0.717766				4	4	4	4.9	4.9	4.9	97.717	0	7.4852	852870000	17	Q9Y678	Q9Y678	Coatomer subunit gamma-1	COPG1
UP_WHL	-0.932658	-0.607615	-1.14983	1.02865	0.846919	0.814537				6	6	6	43.8	43.8	43.8	22.127	0	35.529	7521600000	147	P62081	P62081	40S ribosomal protein S7	RPS7
UP_WHL	-0.938609	-0.761528	-1.00956	1.07524	0.935598	0.698852				6	6	6	36.1	36.1	36.1	19.608	0	31.37	3181600000	107	P07741	P07741	Adenine phosphoribosyltransferase	APRT
UP_WHL	-0.95481	-0.724455	-1.0378	1.03492	0.858759	0.823387				9	9	9	6.8	6.8	6.8	141.35	0	15.835	2414600000	107	O60610	O60610	Protein diaphanous homolog 1	DIAPH1
UP_WHL	-0.894609	-0.718873	-1.08973	1.09425	0.846993	0.761967				20	20	20	30.7	30.7	30.7	84.87	0	114.69	8816100000	207	P02786	P02786	Transferrin receptor protein 1;Transferrin receptor protein 1, serum form	TFRC
UP_WHL	-0.765752	-0.67385	-1.24351	0.981723	0.883083	0.818304				4	4	4	22.2	22.2	22.2	20.576	0	8.5901	436400000	22	Q9H0U6	Q9H0U6	39S ribosomal protein L18, mitochondrial	MRPL18
UP_WHL	-0.809544	-0.738632	-1.15673	1.00168	0.911528	0.791704				5	4	4	5.9	4.7	4.7	102.38	0	16.943	856250000	45	P52789	P52789	Hexokinase-2	HK2
UP_WHL	-0.815837	-0.647485	-1.21727	0.967444	0.979139	0.734009				11	11	11	37.8	37.8	37.8	38.604	0	43.053	5409700000	130	P07355;A6NMY6	P07355	Annexin A2;Putative annexin A2-like protein	ANXA2;ANXA2P2
UP_WHL	-0.823863	-0.644856	-1.21384	1.02229	0.764292	0.895979				5	5	5	13.3	13.3	13.3	47.355	0	34.262	1324500000	71	O75955	O75955	Flotillin-1	FLOT1
UP_WHL	-0.769366	-0.637456	-1.26803	0.954442	0.898785	0.821621				3	3	3	4.8	4.8	4.8	76.868	0	6.9524	1121900000	27	P05771;P17252	P05771	Protein kinase C beta type	PRKCB
UP_WHL	-0.832959	-0.556444	-1.2739	0.858717	0.838826	0.965762				2	2	2	10.8	10.8	10.8	19.458	0	2.9805	635080000	17	Q9Y3C8	Q9Y3C8	Ubiquitin-fold modifier-conjugating enzyme 1	UFC1
UP_WHL	-0.841412	-0.618824	-1.22144	0.799337	0.883545	0.998791				4	4	4	14.4	14.4	14.4	29.965	0	10.442	2714000000	97	Q99436	Q99436	Proteasome subunit beta type-7	PSMB7
UP_WHL	-0.822824	-0.605194	-1.24749	0.848459	0.837653	0.9894				7	3	3	27.5	13.8	13.8	28.302	0	47.174	10172000000	121	P61981	P61981	14-3-3 protein gamma;14-3-3 protein gamma, N-terminally processed	YWHAG
UP_WHL	-0.739238	-0.678646	-1.25797	0.796771	0.868295	1.01079				19	19	19	25.8	25.8	25.8	76.613	0	197.87	58409000000	692	P19338	P19338	Nucleolin	NCL
UP_WHL	-0.857468	-0.677133	-1.16904	0.899337	0.863422	0.940887				3	3	3	14.2	14.2	14.2	28.315	0	44.327	2271400000	71	P04632	P04632	Calpain small subunit 1	CAPNS1
UP_WHL	-0.835906	-0.69543	-1.15798	0.83701	0.752067	1.10024				20	20	20	63.8	63.8	63.8	47.168	0	163.27	110570000000	732	P06733;P13929;P09104	P06733	Alpha-enolase	ENO1
UP_WHL	-0.955364	-0.746427	-1.02379	0.947072	0.847548	0.930964				10	10	10	17.3	17.3	17.3	66.115	0	33.15	7202600000	202	Q9NSD9	Q9NSD9	Phenylalanine--tRNA ligase beta subunit	FARSB
UP_WHL	-0.936803	-0.750483	-1.03648	0.951641	0.818786	0.953338				4	4	4	15.8	15.8	15.8	30.845	0	14.327	1224700000	52	Q15274	Q15274	Nicotinate-nucleotide pyrophosphorylase [carboxylating]	QPRT
UP_WHL	-0.989666	-0.6096	-1.09918	0.943801	0.804499	0.950145				8	8	8	17.5	17.5	17.5	58.252	0	25.448	1903900000	55	Q10713	Q10713	Mitochondrial-processing peptidase subunit alpha	PMPCA
UP_WHL	-0.932739	-0.746399	-1.04271	1.00266	0.824143	0.895048				17	17	17	43.1	43.1	43.1	49.541	0	59.77	15509000000	279	P49411	P49411	Elongation factor Tu, mitochondrial	TUFM
UP_WHL	-0.876063	-0.7896	-1.05554	0.946546	0.777256	0.9974				26	26	18	40.9	40.9	31.4	67.819	0	210.64	14563000000	411	P26038	P26038	Moesin	MSN
UP_WHL	-0.924551	-0.745279	-1.05526	0.906437	0.889092	0.92956				13	13	13	27.2	27.2	27.2	63.146	0	109.89	17840000000	309	P06744;CON__Q3ZBD7	P06744	Glucose-6-phosphate isomerase	GPI
UP_WHL	-0.996401	-0.593193	-1.10334	0.98623	0.786697	0.920005				24	24	24	22.6	22.6	22.6	123.8	0	125.83	6865800000	152	P18206	P18206	Vinculin	VCL
UP_WHL	-0.814603	-0.839887	-1.07085	0.839842	0.916255	0.969243				2	2	2	4	4	4	54.141	0	14.175	561100000	17	Q6NXE6	Q6NXE6	Armadillo repeat-containing protein 6	ARMC6
UP_WHL	-0.787871	-0.774037	-1.14606	0.86618	0.820108	1.02168				5	5	5	10	10	10	56.94	0	12.204	1943600000	78	Q16851	Q16851	UTP--glucose-1-phosphate uridylyltransferase	UGP2
UP_WHL	-0.741761	-0.864217	-1.11258	0.884897	0.937727	0.895937				62	62	62	31.3	31.3	31.3	273.42	0	317.96	36504000000	736	P49327	P49327	Fatty acid synthase;[Acyl-carrier-protein] S-acetyltransferase;[Acyl-carrier-protein] S-malonyltransferase;3-oxoacyl-[acyl-carrier-protein] synthase;3-oxoacyl-[acyl-carrier-protein] reductase;3-hydroxyacyl-[acyl-carrier-protein] dehydratase;Enoyl-[acyl-carrier-protein] reductase;Oleoyl-[acyl-carrier-protein] hydrolase	FASN
UP_WHL	-0.740168	-0.799985	-1.16833	0.889284	0.93806	0.881137				5	5	5	11.7	11.7	11.7	42.621	0	13.398	906300000	32	P35237;P50452	P35237	Serpin B6	SERPINB6
UP_WHL	-0.71949	-0.849449	-1.13912	0.828547	0.867551	1.01196				7	7	7	27	27	27	28.48	0	93.353	4455900000	119	P28074	P28074	Proteasome subunit beta type-5	PSMB5
UP_WHL	-0.783925	-0.856448	-1.07967	0.862696	0.83607	1.02128				16	16	16	16.2	16.2	16.2	107.77	0	54.734	5357600000	148	P22102	P22102	Trifunctional purine biosynthetic protein adenosine-3;Phosphoribosylamine--glycine ligase;Phosphoribosylformylglycinamidine cyclo-ligase;Phosphoribosylglycinamide formyltransferase	GART
UP_WHL	-0.793919	-0.841409	-1.08903	0.878295	0.936479	0.909583				24	24	23	11.2	11.2	10.8	280.74	0	62.258	6013400000	196	P21333	P21333	Filamin-A	FLNA
UP_WHL	-0.776259	-0.795206	-1.14351	0.8883	0.911294	0.915381				7	7	7	14.2	14.2	14.2	55.755	0	31.528	1803100000	72	P15170;Q8IYD1	P15170	Eukaryotic peptide chain release factor GTP-binding subunit ERF3A;Eukaryotic peptide chain release factor GTP-binding subunit ERF3B	GSPT1;GSPT2
UP_WHL	-0.800981	-0.805913	-1.11037	0.852921	0.859254	1.00509				5	5	5	20.4	20.4	20.4	38.274	0	18.057	1366100000	59	O95433	O95433	Activator of 90 kDa heat shock protein ATPase homolog 1	AHSA1
UP_WHL	-0.84891	-0.800912	-1.07541	0.851919	0.958494	0.914823				3	3	3	6.5	6.5	6.5	44.882	0	24.264	2403600000	66	P11279	P11279	Lysosome-associated membrane glycoprotein 1	LAMP1
UP_WHL	-0.875439	-0.788236	-1.06267	0.96611	0.865424	0.894813				11	11	11	38.3	38.3	38.3	38.438	0	48.403	5475600000	173	Q9Y3F4	Q9Y3F4	Serine-threonine kinase receptor-associated protein	STRAP
UP_WHL	-0.825684	-0.821674	-1.07398	1.01516	0.895453	0.810722				6	6	6	15	15	15	45.884	0	14.341	1390600000	51	Q03154	Q03154	Aminoacylase-1	ACY1
UP_WHL	-0.854472	-0.793034	-1.07714	0.963288	0.909104	0.852257				10	10	10	23.8	23.8	23.8	52.22	0	20.499	3521500000	96	P60228	P60228	Eukaryotic translation initiation factor 3 subunit E	EIF3E
UP_WHL	-0.791615	-0.826773	-1.10336	0.942412	0.864882	0.914454				11	11	11	14.7	14.7	14.7	92.48	0	34.148	5396500000	123	P55884	P55884	Eukaryotic translation initiation factor 3 subunit B	EIF3B
UP_WHL	-0.85846	-0.790922	-1.0739	0.900243	0.833942	0.989101				19	19	19	39	39	39	57.924	0	94.344	29459000000	451	P50991	P50991	T-complex protein 1 subunit delta	CCT4
UP_WHL	-0.888363	-0.725567	-1.10423	0.885892	0.944732	0.887536				12	12	12	22.4	22.4	22.4	75.872	0	80.718	3104000000	78	P08133	P08133	Annexin A6	ANXA6
UP_WHL	-0.840444	-0.819945	-1.06763	0.917889	0.886319	0.923811				13	13	12	32.7	32.7	31.1	55.804	0	93.775	9847800000	143	P12268	P12268	Inosine-5-monophosphate dehydrogenase 2	IMPDH2
UP_WHL	-0.92601	-1.07132	-0.710507	1.06744	0.870526	0.769876				9	9	9	23.1	23.1	23.1	42.945	0	35.234	2652700000	52	Q9UNM6	Q9UNM6	26S proteasome non-ATPase regulatory subunit 13	PSMD13
UP_WHL	-0.860455	-0.989842	-0.882571	0.997761	0.873549	0.861558				5	5	5	6.5	6.5	6.5	113.67	0	39.619	779490000	50	Q9HCE1	Q9HCE1	Putative helicase MOV-10	MOV10
UP_WHL	-0.799274	-1.13197	-0.782242	0.998538	0.869899	0.845047				4	4	4	9.1	9.1	9.1	52.878	0	14.552	3078900000	75	Q96KP4	Q96KP4	Cytosolic non-specific dipeptidase	CNDP2
UP_WHL	-0.936675	-1.00545	-0.779925	1.05676	0.825735	0.839548				2	2	2	2.2	2.2	2.2	103.71	0	3.1542	235660000	12	Q6P3W7	Q6P3W7	SCY1-like protein 2	SCYL2
UP_WHL	-0.829441	-1.12066	-0.760848	1.03659	0.859569	0.814784				22	22	11	48.5	48.5	23.2	46.153	0	323.31	33211000000	435	P60842	P60842	Eukaryotic initiation factor 4A-I	EIF4A1
UP_WHL	-0.718216	-1.1113	-0.877035	1.05628	0.78936	0.860912				8	8	8	37.9	37.9	37.9	27.887	0	29.095	8762200000	151	O14818;Q8TAA3	O14818	Proteasome subunit alpha type-7;Proteasome subunit alpha type-7-like	PSMA7;PSMA8
UP_WHL	-0.779277	-1.10695	-0.820126	1.07122	0.889847	0.74528				13	13	13	29.8	29.8	29.8	55.992	0	56.242	4515300000	130	P34897;P34896	P34897	Serine hydroxymethyltransferase, mitochondrial	SHMT2
UP_WHL	-0.766245	-1.1287	-0.822425	0.904818	0.930109	0.882448				14	14	14	44.7	44.7	44.7	38.242	0	41.812	16118000000	250	Q9Y266	Q9Y266	Nuclear migration protein nudC	NUDC
UP_WHL	-0.847227	-1.13126	-0.735319	0.894236	0.967612	0.851958				9	9	9	59.3	59.3	59.3	19.891	0	116.93	6091200000	107	Q99497	Q99497	Protein deglycase DJ-1	PARK7
UP_WHL	-0.920425	-1.02734	-0.782232	0.930808	0.916541	0.882644				15	15	15	26.1	26.1	26.1	68.047	0	34.84	6931300000	164	Q15046	Q15046	Lysine--tRNA ligase	KARS
UP_WHL	-0.819477	-1.08578	-0.819716	0.948838	0.887521	0.888609				6	6	6	59.8	59.8	59.8	10.932	0	38.152	29603000000	359	P61604	P61604	10 kDa heat shock protein, mitochondrial	HSPE1
UP_WHL	-0.830028	-1.07875	-0.81363	0.968941	0.944487	0.808982				2	2	2	2.5	2.5	2.5	83.308	0	4.8392	310110000	17	P48449	P48449	Lanosterol synthase	LSS
UP_WHL	-0.858003	-1.04891	-0.82252	0.899494	0.9578	0.872135				5	5	5	16.9	16.9	16.9	32.816	0	7.0543	794590000	16	P42126	P42126	Enoyl-CoA delta isomerase 1, mitochondrial	ECI1
UP_WHL	-0.848491	-1.05138	-0.827271	0.853876	0.994156	0.87911				9	9	9	10.2	10.2	10.2	102.49	0	24.241	3646000000	135	P35606	P35606	Coatomer subunit beta	COPB2
UP_WHL	-0.756778	-1.07069	-0.896694	0.917787	0.941983	0.864394				8	7	7	32.8	27.3	27.3	21.892	0	20.668	8978900000	125	P32119	P32119	Peroxiredoxin-2	PRDX2
UP_WHL	-0.811656	-1.11918	-0.785971	0.821771	0.948149	0.94689				16	16	16	38.9	38.9	38.9	47.716	0	103.83	20059000000	329	P23526	P23526	Adenosylhomocysteinase	AHCY
UP_WHL	-0.794059	-1.07575	-0.85168	0.949016	0.974033	0.798439				3	3	3	9.9	9.9	9.9	35.102	0	7.2593	490750000	32	O00764	O00764	Pyridoxal kinase	PDXK
UP_WHL	-0.763232	-1.0649	-0.890823	0.920521	1.0118	0.786638				25	25	25	30.3	30.3	30.3	101.53	0	110.29	10791000000	360	P11586	P11586	C-1-tetrahydrofolate synthase, cytoplasmic;Methylenetetrahydrofolate dehydrogenase;Methenyltetrahydrofolate cyclohydrolase;Formyltetrahydrofolate synthetase;C-1-tetrahydrofolate synthase, cytoplasmic, N-terminally processed	MTHFD1
UP_WHL	-0.724352	-1.30426	-0.635311	0.89435	0.834512	0.935059				13	13	13	29.5	29.5	29.5	51.901	0	50.426	6666000000	186	Q01518;P40123	Q01518	Adenylyl cyclase-associated protein 1	CAP1
UP_WHL	-0.73165	-1.21986	-0.731461	1.04429	0.884215	0.75447				9	9	9	48	48	48	17.718	0	49.466	8628200000	186	P62269	P62269	40S ribosomal protein S18	RPS18
UP_WHL	-0.690289	-1.20843	-0.795841	0.975854	0.876243	0.842463				8	8	8	45.2	45.2	45.2	16.445	0	51.343	17480000000	334	P62249	P62249	40S ribosomal protein S16	RPS16
UP_WHL	-0.689431	-1.23657	-0.761608	0.966574	0.872356	0.84868				3	3	3	6.4	6.4	6.4	53.944	0	12.123	1407200000	33	P53985	P53985	Monocarboxylate transporter 1	SLC16A1
UP_WHL	-0.649126	-1.21106	-0.829608	0.984242	0.868937	0.836618				5	5	4	9.9	9.9	8.3	56.381	0	17.247	1115400000	41	P05091;P00352;P30837	P05091	Aldehyde dehydrogenase, mitochondrial	ALDH2
UP_WHL	-0.787959	-1.18691	-0.725624	0.99305	0.853896	0.853549				6	6	6	19.7	19.7	19.7	42.644	0	20.003	4515300000	64	P12277	P12277	Creatine kinase B-type	CKB
UP_WHL	-0.886964	-1.0687	-0.75397	0.849186	0.770601	1.08985				7	7	7	12.5	12.5	12.5	71.289	0	15.526	1246000000	36	Q9UG63	Q9UG63	ATP-binding cassette sub-family F member 2	ABCF2
UP_WHL	-0.811723	-1.06717	-0.837872	0.92243	0.75662	1.03772				16	16	13	61.2	61.2	51.4	29.174	0	164.16	16655000000	270	P62258	P62258	14-3-3 protein epsilon	YWHAE
UP_WHL	-0.794555	-1.10019	-0.814983	0.944811	0.734233	1.03068				13	13	13	66.3	66.3	66.3	26.669	0	158.17	39722000000	290	P60174	P60174	Triosephosphate isomerase	TPI1
UP_WHL	-0.773839	-1.11912	-0.818194	0.854543	0.815284	1.04133				10	10	10	34.1	34.1	34.1	36.426	0	65.638	14769000000	212	P40925	P40925	Malate dehydrogenase, cytoplasmic	MDH1
UP_WHL	-0.801924	-1.1743	-0.707059	0.843769	0.727235	1.11228				5	5	5	33.5	33.5	33.5	24.636	0	32.984	3949100000	87	P22061	P22061	Protein-L-isoaspartate(D-aspartate) O-methyltransferase	PCMT1
UP_WHL	-0.820104	-1.14379	-0.696169	0.942988	0.566041	1.15104				4	4	4	26.1	26.1	26.1	21.397	0	20.525	7178000000	161	P18621	P18621	60S ribosomal protein L17	RPL17
UP_WHL	-0.720974	-1.17356	-0.799943	0.939314	0.735404	1.01976				10	10	10	50.5	50.5	50.5	32.854	0	323.31	12648000000	307	P08865	P08865	40S ribosomal protein SA	RPSA
UP_WHL	-0.892457	-1.04586	-0.772576	0.925925	0.715789	1.06918				4	4	4	19.5	19.5	19.5	31.462	0	50.989	4379900000	110	P10768	P10768	S-formylglutathione hydrolase	ESD
UP_WHL	-0.700617	-1.10501	-0.882087	0.704594	0.837983	1.14514				10	10	9	13.6	13.6	12	96.864	0	59.305	2796300000	72	Q92598	Q92598	Heat shock protein 105 kDa	HSPH1
UP_WHL	-0.732614	-1.1255	-0.853234	0.852579	0.845437	1.01334				23	23	23	28.3	28.3	28.3	101.89	0	192.22	17612000000	339	P49736	P49736	DNA replication licensing factor MCM2	MCM2
UP_WHL	-0.615545	-1.16287	-0.908956	0.759685	0.902484	1.0252				2	2	2	12.8	12.8	12.8	13.293	0	2.9836	4219400000	89	P49207	P49207	60S ribosomal protein L34	RPL34
UP_WHL	-0.709646	-1.12315	-0.880234	0.848728	0.900799	0.963505				5	5	5	14.9	14.9	14.9	43.66	0	40.773	4761400000	102	P31153;Q00266	P31153	S-adenosylmethionine synthase isoform type-2	MAT2A
UP_WHL	-0.677784	-1.17717	-0.844372	0.816466	0.904635	0.978228				11	11	11	20	20	20	72.691	0	63.354	5120200000	110	P31040	P31040	Succinate dehydrogenase [ubiquinone] flavoprotein subunit, mitochondrial	SDHA
UP_WHL	-0.697197	-1.18831	-0.814942	0.875369	0.857837	0.967241				9	9	7	19.4	19.4	15.5	57.41	0	18.984	3088700000	81	P12081	P12081	Histidine--tRNA ligase, cytoplasmic	HARS
UP_WHL	-0.645639	-1.14036	-0.915702	0.850673	0.864528	0.986496				14	14	14	42.9	42.9	42.9	48.141	0	108.87	36486000000	290	P27797	P27797	Calreticulin	CALR
UP_WHL	-0.492051	-1.2338	-0.930391	0.9312	0.949058	0.775984				6	6	6	21.1	21.1	21.1	35.619	0	29.122	2510100000	67	Q9H9B4	Q9H9B4	Sideroflexin-1	SFXN1
UP_WHL	-0.512589	-1.22188	-0.930918	0.965561	0.868104	0.831717				2	2	2	4.2	4.2	4.2	59.345	0	6.2872	302770000	9	Q15813	Q15813	Tubulin-specific chaperone E	TBCE
UP_WHL	-0.559018	-1.28077	-0.821033	0.931783	0.935253	0.793789				13	13	13	14.7	14.7	14.7	112.89	0	61.074	6419900000	177	P05023;P13637;P50993;Q13733;P20648;P54707	P05023	Sodium/potassium-transporting ATPase subunit alpha-1	ATP1A1
UP_WHL	-0.619551	-1.17301	-0.902024	0.962921	0.864438	0.867227				13	13	13	32.7	32.7	32.7	53.139	0	100.65	17865000000	234	P52209	P52209	6-phosphogluconate dehydrogenase, decarboxylating	PGD
UP_WHL	-0.446195	-1.19616	-0.987872	0.950967	1.03952	0.639746				3	3	3	6.7	6.7	6.7	48.55	0	20.697	516560000	12	Q15645	Q15645	Pachytene checkpoint protein 2 homolog	TRIP13
UP_WHL	-0.486362	-1.10429	-1.07524	0.922863	0.963965	0.779067				6	6	6	16.3	16.3	16.3	40.228	0	11.354	890090000	31	Q12907	Q12907	Vesicular integral-membrane protein VIP36	LMAN2
UP_WHL	-0.582666	-1.06523	-1.0389	0.985626	0.968949	0.732222				6	4	4	23.3	11.6	11.6	28.585	0	19.552	5025500000	215	P39687;O95626;O43423	P39687	Acidic leucine-rich nuclear phosphoprotein 32 family member A	ANP32A
UP_WHL	-0.566348	-1.01247	-1.1042	0.907114	1.02052	0.755383				6	6	6	10.3	10.3	10.3	65.443	0	21.368	1891400000	70	P23368	P23368	NAD-dependent malic enzyme, mitochondrial	ME2
UP_WHL	-0.633984	-1.05231	-0.988285	1.05422	1.02213	0.598216				3	3	3	35.9	35.9	35.9	11.428	0	7.5408	723250000	16	O75964	O75964	ATP synthase subunit g, mitochondrial	ATP5L
UP_WHL	-0.453934	-1.03604	-1.12608	1.18819	0.817184	0.610679				5	5	5	39.3	39.3	39.3	14.716	0	51.089	4840100000	118	P09382	P09382	Galectin-1	LGALS1
UP_WHL	-0.64948	-1.33596	-0.640152	0.962651	1.0241	0.638837				3	3	3	5.5	5.5	5.5	57.557	0	11.881	493760000	22	Q9UI10	Q9UI10	Translation initiation factor eIF-2B subunit delta	EIF2B4
UP_WHL	-0.529368	-1.23036	-0.886127	0.763679	1.12309	0.759091				6	6	6	8.8	8.8	8.8	70.729	0	19.584	1154800000	49	Q9UHB9	Q9UHB9	Signal recognition particle subunit SRP68	SRP68
UP_WHL	-0.645523	-1.28831	-0.715173	0.967112	1.0176	0.664287				4	4	4	20.9	20.9	20.9	28.97	0	23.043	2132500000	76	O95721	O95721	Synaptosomal-associated protein 29	SNAP29
UP_WHL	-0.695798	-1.2325	-0.739292	0.755479	1.11641	0.795696				2	2	2	2.5	2.5	2.5	129.63	0	20.797	221270000	11	P11498	P11498	Pyruvate carboxylase, mitochondrial	PC
UP_WHL	-0.675112	-0.881981	-1.12978	1.12373	0.833837	0.729298				3	3	3	8.9	8.9	8.9	47.346	0	27.887	652940000	15	Q7L0Y3	Q7L0Y3	Mitochondrial ribonuclease P protein 1	TRMT10C
UP_WHL	-0.70118	-0.882726	-1.12457	1.00488	0.894168	0.809421				8	8	8	20.3	20.3	20.3	40.763	0	13.301	1274800000	40	Q08752	Q08752	Peptidyl-prolyl cis-trans isomerase D	PPID
UP_WHL	-0.660693	-0.864932	-1.16923	1.03028	0.805803	0.858775				16	16	16	35.8	35.8	35.8	59.75	0	323.31	32566000000	487	P25705	P25705	ATP synthase subunit alpha, mitochondrial	ATP5A1
UP_WHL	-0.713355	-0.891921	-1.09701	1.09481	0.775563	0.831905				11	11	11	24.9	24.9	24.9	47.463	0	28.098	3285700000	96	O00231	O00231	26S proteasome non-ATPase regulatory subunit 11	PSMD11
UP_WHL	-0.598832	-0.805821	-1.2622	1.0248	0.804802	0.837253				2	2	2	7.7	7.7	7.7	35.422	0	54.518	1468900000	47	P08574	P08574	Cytochrome c1, heme protein, mitochondrial	CYC1
UP_WHL	-0.616025	-0.943501	-1.13365	0.852018	0.810408	1.03075				7	7	7	10.5	10.5	10.5	71.223	0	28.187	2568400000	83	Q9UBT2	Q9UBT2	SUMO-activating enzyme subunit 2	UBA2
UP_WHL	-0.475558	-0.865695	-1.29261	0.835997	0.76013	1.03773				3	3	3	10.6	10.6	10.6	34.234	0	7.9177	1093300000	40	P00387	P00387	NADH-cytochrome b5 reductase 3;NADH-cytochrome b5 reductase 3 membrane-bound form;NADH-cytochrome b5 reductase 3 soluble form	CYB5R3
UP_WHL	-0.63438	-0.965038	-1.10102	0.852562	0.824306	1.02357				21	21	21	26.4	26.4	26.4	96.022	0	67.033	5072700000	150	Q8WUM4	Q8WUM4	Programmed cell death 6-interacting protein	PDCD6IP
UP_WHL	-0.564856	-1.00314	-1.11791	0.98375	0.785842	0.916309				7	7	6	20	20	17.4	52.164	0	19.525	2324200000	37	Q13283	Q13283	Ras GTPase-activating protein-binding protein 1	G3BP1
UP_WHL	-0.644018	-0.852811	-1.18524	0.913769	0.718671	1.04962				6	6	6	32.7	32.7	32.7	17.695	0	14.846	6271700000	191	P62750	P62750	60S ribosomal protein L23a	RPL23A
UP_WHL	-0.654082	-0.893716	-1.14688	0.938175	0.745454	1.01105				8	8	7	8.6	8.6	7.4	102.48	0	48.352	2055200000	87	P19367;Q2TB90	P19367	Hexokinase-1	HK1
UP_WHL	-0.595187	-1.09046	-1.00661	0.894983	0.781752	1.01551				6	6	6	18.1	18.1	18.1	35.611	0	38.248	2180500000	54	O75821	O75821	Eukaryotic translation initiation factor 3 subunit G	EIF3G
UP_WHL	-0.626486	-0.952306	-1.11488	0.942999	0.741204	1.00947				21	21	18	42.7	42.7	37.1	53.651	0	191.43	11594000000	181	P08670;P41219;Q16352;P07196;P12036	P08670	Vimentin	VIM
UP_WHL	-0.409541	-0.9829	-1.24197	0.916181	0.92297	0.795259				6	6	6	12	12	12	63.472	0	44.474	3584400000	120	Q8N1G4	Q8N1G4	Leucine-rich repeat-containing protein 47	LRRC47
UP_WHL	-0.566386	-0.910836	-1.20358	0.924686	0.922645	0.833467				2	2	2	4.5	4.5	4.5	39.724	0	4.0356	1301600000	34	P11766	P11766	Alcohol dehydrogenase class-3	ADH5
UP_WHL	-0.609256	-0.945863	-1.13735	0.793007	1.01196	0.887499				16	16	16	19.4	19.4	19.4	100.2	0	36.025	3284400000	92	Q13200	Q13200	26S proteasome non-ATPase regulatory subunit 2	PSMD2
UP_WHL	-0.632101	-1.0733	-0.995195	0.881235	1.02466	0.7947				2	2	2	7.6	7.6	7.6	34.856	0	15.395	949810000	31	Q9UNE7	Q9UNE7	E3 ubiquitin-protein ligase CHIP	STUB1
UP_WHL	-0.60952	-1.13261	-0.951529	0.788192	0.995232	0.910238				7	7	7	4.7	4.7	4.7	151.66	0	13.482	1220100000	62	Q6P2E9	Q6P2E9	Enhancer of mRNA-decapping protein 4	EDC4
UP_WHL	-0.618755	-1.07855	-1.00504	0.852949	0.98009	0.8693				6	5	5	7.5	6.5	6.5	85.595	0	14.688	973950000	20	Q01813	Q01813	ATP-dependent 6-phosphofructokinase, platelet type	PFKP
UP_WHL	-0.626143	-1.06306	-1.00136	0.71938	1.07174	0.899442				8	8	8	23.2	23.2	23.2	34.362	0	62.243	20481000000	421	P46777	P46777	60S ribosomal protein L5	RPL5
UP_WHL	-0.592057	-1.05393	-1.04289	0.75945	1.04524	0.884186				6	6	6	18.2	18.2	18.2	39.93	0	15.363	1591900000	36	O15372	O15372	Eukaryotic translation initiation factor 3 subunit H	EIF3H
UP_WHL	-0.429032	-1.14663	-1.06924	0.774346	1.00165	0.868906				15	15	15	33.8	33.8	33.8	59.256	0	84.312	8629900000	158	P11413	P11413	Glucose-6-phosphate 1-dehydrogenase	G6PD
UP_WHL	-0.694341	-1.0405	-0.979221	0.787796	0.947385	0.978882				8	8	8	26.5	26.5	26.5	40.572	0	99.288	3824800000	108	Q9UNZ2	Q9UNZ2	NSFL1 cofactor p47	NSFL1C
UP_WHL	-0.720754	-0.934828	-1.06621	0.921497	0.892633	0.907664				4	4	4	24.7	24.7	24.7	20.505	0	12.79	901500000	29	Q9UBQ0	Q9UBQ0	Vacuolar protein sorting-associated protein 29	VPS29
UP_WHL	-0.680912	-0.939248	-1.0924	0.836024	0.962993	0.913539				24	24	24	46	46	46	59.62	0	111.5	43834000000	603	P50990	P50990	T-complex protein 1 subunit theta	CCT8
UP_WHL	-0.732645	-0.971354	-1.01372	0.774512	0.925999	1.01721				16	16	16	21.4	21.4	21.4	106.81	0	107.6	10467000000	243	P49588	P49588	Alanine--tRNA ligase, cytoplasmic	AARS
UP_WHL	-0.728187	-0.97953	-1.01397	0.84107	0.883879	0.996738				85	85	70	45.2	45.2	37.5	226.53	0	323.31	95535000000	1687	P35579;REV__Q9UKV3;P12883;Q9UKX3;Q9Y623;P13533;P11055;A7E2Y1	P35579	Myosin-9	MYH9
UP_WHL	-0.640378	-1.01392	-1.05512	0.870517	0.914405	0.92449				11	7	7	48.2	34.3	34.3	27.764	0	83.213	5521400000	137	P27348	P27348	14-3-3 protein theta	YWHAQ
UP_WHL	-0.659254	-1.00756	-1.04447	0.847033	0.977422	0.88683				10	10	10	56.8	56.8	56.8	26.922	0	80.996	5171300000	114	O00299	O00299	Chloride intracellular channel protein 1	CLIC1
UP_WHL	-0.71142	-1.01468	-0.996565	0.898621	0.905561	0.918481				4	4	4	11.2	11.2	11.2	48.534	0	11.338	1347400000	27	P04181	P04181	Ornithine aminotransferase, mitochondrial;Ornithine aminotransferase, hepatic form;Ornithine aminotransferase, renal form	OAT
UP_WHL	-0.741046	-0.98813	-0.987877	0.855162	1.06119	0.800697				18	18	18	41.8	41.8	41.8	59.366	0	64.898	19766000000	322	Q99832	Q99832	T-complex protein 1 subunit eta	CCT7
UP_WHL	-0.812374	-0.951914	-0.968777	0.861912	0.966232	0.904921				13	13	13	21.3	21.3	21.3	80.109	0	69.024	32521000000	121	Q12931	Q12931	Heat shock protein 75 kDa, mitochondrial	TRAP1
UP_WHL	-0.77821	-0.989148	-0.963363	0.945651	0.878173	0.906897				35	35	35	23.6	23.6	23.6	191.61	0	233.9	16476000000	370	Q00610;P53675	Q00610	Clathrin heavy chain 1	CLTC
UP_WHL	-0.746237	-0.982334	-0.997392	0.920268	0.958527	0.847167				3	3	3	5.1	5.1	5.1	64.149	0	4.3462	592030000	5	P48163	P48163	NADP-dependent malic enzyme	ME1
UP_WHL	-0.795598	-0.968566	-0.960654	0.796534	1.04301	0.88527				10	10	10	39.2	39.2	39.2	22.591	0	106.76	22533000000	301	P46781	P46781	40S ribosomal protein S9	RPS9
UP_WHL	-0.827664	-0.92377	-0.98344	0.893145	0.940567	0.901163				39	39	39	26.6	26.6	26.6	157.9	0	222.04	18484000000	520	P42704;Q9NP80	P42704	Leucine-rich PPR motif-containing protein, mitochondrial	LRPPRC
UP_WHL	-0.813097	-0.936479	-0.982312	0.900183	0.98309	0.848616				4	4	4	10.5	10.5	10.5	56.256	0	12.334	739830000	28	P00390	P00390	Glutathione reductase, mitochondrial	GSR
UP_WHL	-0.783882	-0.969321	-0.974488	0.939613	0.980165	0.807912				17	17	17	15.6	15.6	15.6	144.5	0	49.49	6780200000	176	P41252	P41252	Isoleucine--tRNA ligase, cytoplasmic	IARS
UP_WHL	-0.707787	-0.761664	-1.17818	0.538865	1.14652	0.962243				3	3	3	7	7	7	51.596	0	5.1362	1075500000	21	P61201	P61201	COP9 signalosome complex subunit 2	COPS2
UP_WHL	-0.616522	-0.900161	-1.16557	0.706349	0.992082	0.983821				18	18	13	37.5	37.5	28.4	58.024	0	90.804	9028300000	143	P40227	P40227	T-complex protein 1 subunit zeta	CCT6A
UP_WHL	-0.569802	-0.838257	-1.24893	0.719778	1.06433	0.872887				12	12	11	68.7	68.7	64.5	18.502	0	269.78	34567000000	477	P23528;Q9Y281	P23528	Cofilin-1	CFL1
UP_WHL	-0.46273	-0.855566	-1.28123	0.548045	0.963746	1.08774				14	14	14	39.5	39.5	39.5	46.108	0	159.1	19175000000	430	P39023;Q92901	P39023	60S ribosomal protein L3	RPL3
UP_WHL	-1.24089	-0.794241	-0.636058	1.04141	0.736843	0.892937				2	2	2	6.4	6.4	6.4	34.793	0	5.905	748480000	24	Q9HC38	Q9HC38	Glyoxalase domain-containing protein 4	GLOD4
UP_WHL	-1.12682	-0.879939	-0.706885	0.912133	0.872531	0.928979				13	13	13	17.3	17.3	17.3	105.34	0	148.38	5697100000	155	Q99613;B5ME19	Q99613	Eukaryotic translation initiation factor 3 subunit C;Eukaryotic translation initiation factor 3 subunit C-like protein	EIF3C;EIF3CL
UP_WHL	-1.14766	-0.882562	-0.669512	1.01988	0.887922	0.791929				6	6	6	12.9	12.9	12.9	48.043	0	15.432	1929600000	77	Q7L1Q6	Q7L1Q6	Basic leucine zipper and W2 domain-containing protein 1	BZW1
UP_WHL	-1.08448	-0.898519	-0.735416	0.992111	0.836887	0.889418				8	5	5	34.3	25.1	25.1	30.54	0	16.464	2475300000	83	Q13162	Q13162	Peroxiredoxin-4	PRDX4
UP_WHL	-1.09184	-0.92367	-0.68775	1.05375	0.750914	0.89859				4	4	4	13.5	13.5	13.5	31.73	0	15.213	890230000	44	P27105	P27105	Erythrocyte band 7 integral membrane protein	STOM
UP_WHL	-1.17975	-0.815036	-0.709799	0.933684	0.87348	0.897419				21	21	21	38.5	38.5	38.5	81.307	0	162.02	13189000000	267	P33993	P33993	DNA replication licensing factor MCM7	MCM7
UP_WHL	-1.17098	-0.902828	-0.623099	0.892892	0.923986	0.880028				9	9	9	24.2	24.2	24.2	45.531	0	28.949	4132300000	113	Q15008	Q15008	26S proteasome non-ATPase regulatory subunit 6	PSMD6
UP_WHL	-1.19127	-0.945192	-0.540791	0.838727	0.892109	0.946418				13	13	13	11.4	11.4	11.4	138.34	0	49.233	3636100000	155	P53621	P53621	Coatomer subunit alpha;Xenin;Proxenin	COPA
UP_WHL	-1.07902	-0.941482	-0.693705	0.851949	0.866746	0.99551				20	20	20	50.5	50.5	50.5	56.782	0	323.31	18645000000	331	P30101	P30101	Protein disulfide-isomerase A3	PDIA3
UP_WHL	-1.13942	-1.01671	-0.521466	0.950552	0.888222	0.838818				3	3	3	16.9	16.9	16.9	15.649	0	4.8695	688450000	18	P26885	P26885	Peptidyl-prolyl cis-trans isomerase FKBP2	FKBP2
UP_WHL	-1.23551	-0.893042	-0.54347	0.891094	0.871434	0.909496				23	23	23	49.8	49.8	49.8	57.116	0	217.7	29596000000	356	P07237	P07237	Protein disulfide-isomerase	P4HB
UP_WHL	-1.16406	-0.990432	-0.517183	0.882199	0.802189	0.98729				14	14	14	16.4	16.4	16.4	117.85	0	190.79	7315200000	172	P22314	P22314	Ubiquitin-like modifier-activating enzyme 1	UBA1
UP_WHL	-1.40126	-0.59474	-0.624871	0.900405	0.832214	0.88825				7	7	7	17.7	17.7	17.7	48.162	0	29.245	3992100000	142	Q9Y6E2	Q9Y6E2	Basic leucine zipper and W2 domain-containing protein 2	BZW2
UP_WHL	-1.26532	-0.746133	-0.664554	0.9862	0.857097	0.832712				15	15	15	24.1	24.1	24.1	76.715	0	29.597	5676600000	131	P49915	P49915	GMP synthase [glutamine-hydrolyzing]	GMPS
UP_WHL	-1.30242	-0.780518	-0.572474	0.848365	0.818873	0.988175				8	8	8	11.9	11.9	11.9	85.472	0	30.258	2695300000	69	P49589	P49589	Cysteine--tRNA ligase, cytoplasmic	CARS
UP_WHL	-1.36867	-0.678973	-0.58814	0.909316	0.89956	0.826905				10	10	10	11.9	11.9	11.9	107.89	0	26.287	1571600000	51	O60763	O60763	General vesicular transport factor p115	USO1
UP_WHL	-1.29936	-0.758496	-0.607061	0.89062	0.870768	0.903533				2	2	2	4.4	4.4	4.4	54.812	0	4.9314	578950000	23	O75844	O75844	CAAX prenyl protease 1 homolog	ZMPSTE24
UP_WHL	-1.19555	-0.75153	-0.737261	0.931316	0.705638	1.04739				11	11	11	7.5	7.5	7.5	177.19	0	24.609	1479200000	42	Q9NYU2	Q9NYU2	UDP-glucose:glycoprotein glucosyltransferase 1	UGGT1
UP_WHL	-1.00836	-0.83417	-0.884913	0.892634	0.807304	1.0275				23	23	23	58.9	58.9	58.9	57.488	0	178.84	34600000000	512	P78371	P78371	T-complex protein 1 subunit beta	CCT2
UP_WHL	-1.06608	-0.796642	-0.858132	0.817258	0.872189	1.03141				6	6	6	7.4	7.4	7.4	102.36	0	12.272	530050000	10	P78344	P78344	Eukaryotic translation initiation factor 4 gamma 2	EIF4G2
UP_WHL	-1.13283	-0.784223	-0.781879	0.866295	0.742234	1.0904				4	4	4	21.8	21.8	21.8	28.024	0	28.795	13577000000	234	P62917	P62917	60S ribosomal protein L8	RPL8
UP_WHL	-1.02105	-0.894016	-0.812799	0.874854	0.838858	1.01415				13	13	13	18.5	18.5	18.5	87.798	0	56.467	2751800000	107	P47897	P47897	Glutamine--tRNA ligase	QARS
UP_WHL	-1.04669	-0.771287	-0.906056	0.963372	0.807634	0.953027				4	4	4	10.8	10.8	10.8	50.151	0	21.595	1351600000	50	P36551	P36551	Oxygen-dependent coproporphyrinogen-III oxidase, mitochondrial	CPOX
UP_WHL	-0.962076	-0.777664	-0.980321	0.890684	0.769794	1.05958				14	14	14	24.5	24.5	24.5	72.932	0	89.173	12724000000	313	P13667	P13667	Protein disulfide-isomerase A4	PDIA4
UP_WHL	-1.03552	-0.817301	-0.870592	0.843597	0.832014	1.0478				7	7	7	59.3	59.3	59.3	15.054	0	107.07	49411000000	235	P07737;CON__P02584	P07737	Profilin-1	PFN1
UP_WHL	-1.05518	-0.79915	-0.860975	0.820061	0.809444	1.0858				13	13	11	22.9	22.9	18.9	80.419	0	36.861	2666600000	64	O95573	O95573	Long-chain-fatty-acid--CoA ligase 3	ACSL3
UP_WHL	-1.14021	-0.822782	-0.746116	0.843299	0.84778	1.01803				7	7	7	38.8	38.8	38.8	32.251	0	32.688	4092800000	47	O43396	O43396	Thioredoxin-like protein 1	TXNL1
UP_WHL	-1.0366	-0.806848	-0.883035	0.884028	0.832139	1.01032				5	5	5	9.5	9.5	9.5	51.355	0	21.925	1198000000	36	O43615	O43615	Mitochondrial import inner membrane translocase subunit TIM44	TIMM44
UP_WHL	-1.15853	-0.633202	-0.908776	0.907933	0.895211	0.897359				8	8	8	17.2	17.2	17.2	72.595	0	99.421	1234400000	45	Q9H4A4	Q9H4A4	Aminopeptidase B	RNPEP
UP_WHL	-1.2108	-0.624941	-0.853153	0.865404	0.866754	0.956738				2	2	2	5.7	5.7	5.7	39.149	0	19.684	805180000	43	Q9BV20	Q9BV20	Methylthioribose-1-phosphate isomerase	MRI1
UP_WHL	-1.198	-0.70531	-0.793014	0.798465	0.94873	0.949125				5	5	5	14.7	14.7	14.7	33.526	0	33.159	1328200000	74	Q99614	Q99614	Tetratricopeptide repeat protein 1	TTC1
UP_WHL	-1.23604	-0.635117	-0.806837	0.854503	0.799708	1.02378				4	4	4	19.7	19.7	19.7	25.835	0	32.583	2210100000	114	Q96CT7	Q96CT7	Coiled-coil domain-containing protein 124	CCDC124
UP_WHL	-1.10813	-0.784521	-0.826141	0.855177	0.987601	0.876009				7	7	7	14.2	14.2	14.2	68.259	0	44.854	1966500000	82	Q14677	Q14677	Clathrin interactor 1	CLINT1
UP_WHL	-1.20416	-0.584844	-0.891874	0.801991	0.985432	0.893452				4	4	4	21.2	21.2	21.2	33.325	0	32.487	1226800000	36	Q04323	Q04323	UBX domain-containing protein 1	UBXN1
UP_WHL	-1.24117	-0.690428	-0.755054	0.840672	0.890198	0.955781				6	6	6	3	3	3	274.37	0	14.012	1111700000	42	P11717	P11717	Cation-independent mannose-6-phosphate receptor	IGF2R
UP_WHL	-1.25161	-0.585458	-0.837273	0.897207	0.835529	0.941599				7	7	7	20.4	20.4	20.4	40.094	0	29.369	8612900000	256	Q00325	Q00325	Phosphate carrier protein, mitochondrial	SLC25A3
UP_WHL	-1.11094	-0.706206	-0.877956	0.778355	1.12189	0.794858				13	13	13	10.9	10.9	10.9	147.18	0	32.404	2893500000	88	Q9NTJ3	Q9NTJ3	Structural maintenance of chromosomes protein 4	SMC4
UP_WHL	-0.911187	-0.908519	-0.89152	0.746105	1.15863	0.806485				6	6	6	30	30	30	33.488	0	67.64	20551000000	215	Q01105;P0DME0	Q01105	Protein SET;Protein SETSIP	SET;SETSIP
UP_WHL	-0.952924	-0.820785	-0.934543	0.717564	1.15116	0.839526				6	6	6	39.8	39.8	39.8	12.855	0	19.023	4158300000	71	O75347	O75347	Tubulin-specific chaperone A	TBCA
UP_WHL	-0.936121	-0.866513	-0.915556	0.850314	1.11708	0.750801				16	16	16	71.2	71.2	71.2	26.688	0	68.17	32153000000	650	P23396	P23396	40S ribosomal protein S3	RPS3
UP_WHL	-0.816054	-0.997179	-0.903655	0.851381	1.10333	0.76218				2	2	2	8.9	8.9	8.9	35.618	0	3.8848	527040000	22	Q9BYB4	Q9BYB4	Guanine nucleotide-binding protein subunit beta-like protein 1	GNB1L
UP_WHL	-0.844854	-0.963791	-0.887514	0.989577	1.1123	0.594285				21	21	21	8.7	8.7	8.7	292.75	0	43.052	3057000000	101	Q92616	Q92616	Translational activator GCN1	GCN1L1
UP_WHL	-0.806547	-0.957304	-0.892596	0.728521	1.31548	0.612444				5	5	5	52	52	52	14.395	0	17.721	8496900000	123	P53999	P53999	Activated RNA polymerase II transcriptional coactivator p15	SUB1
UP_WHL	-0.843964	-0.943553	-0.928327	0.882944	1.11176	0.721144				7	7	7	24.5	24.5	24.5	32.996	0	38.169	9833600000	250	P36542	P36542	ATP synthase subunit gamma, mitochondrial	ATP5C1
UP_WHL	-0.849897	-0.910653	-0.950407	0.923413	1.11145	0.676094				17	17	17	38.7	38.7	38.7	64.615	0	160.6	7367800000	193	P31939	P31939	Bifunctional purine biosynthesis protein PURH;Phosphoribosylaminoimidazolecarboxamide formyltransferase;IMP cyclohydrolase	ATIC
UP_WHL	-0.917432	-0.913222	-0.854659	0.924505	1.18779	0.573019				5	5	4	15.1	15.1	11.6	32.95	0	29.594	10702000000	164	P06753	P06753	Tropomyosin alpha-3 chain	TPM3
UP_WHL	-0.686346	-1.05132	-0.931733	0.912918	1.17782	0.578656				17	17	13	23.7	23.7	19.3	70.67	0	38.739	6261200000	117	P11940;Q9H361;Q4VXU2;Q5JQF8;Q96DU9	P11940	Polyadenylate-binding protein 1	PABPC1
UP_WHL	-0.920286	-0.917248	-0.887105	1.01819	0.979868	0.726578				8	8	8	10.4	10.4	10.4	105.84	0	30.285	3048100000	124	Q99460	Q99460	26S proteasome non-ATPase regulatory subunit 1	PSMD1
UP_WHL	-0.897845	-0.826692	-1.00324	0.961939	0.981759	0.784081				12	8	8	18.2	12.4	12.4	70.782	0	21.226	1625900000	37	Q13310;P0CB38	Q13310	Polyadenylate-binding protein 4	PABPC4
UP_WHL	-0.834497	-0.829985	-1.02979	0.99826	1.09246	0.603555				10	10	10	39.8	39.8	39.8	28.723	0	53.035	11537000000	171	Q06323	Q06323	Proteasome activator complex subunit 1	PSME1
UP_WHL	-0.858173	-0.845037	-1.02357	0.891957	1.0244	0.810424				10	10	10	48	48	48	27.399	0	48.192	4489000000	107	P60900	P60900	Proteasome subunit alpha type-6	PSMA6
UP_WHL	-0.866615	-0.851771	-1.01064	0.933711	0.99428	0.801037				6	6	6	20.3	20.3	20.3	37.404	0	26.491	1276800000	51	O95218	O95218	Zinc finger Ran-binding domain-containing protein 2	ZRANB2
UP_WHL	-0.934618	-0.848673	-0.925956	0.91895	1.12076	0.669541				24	24	24	34	34	34	90.98	0	236.57	15391000000	516	P25205	P25205	DNA replication licensing factor MCM3	MCM3
UP_WHL	-1.06652	-0.893329	-0.760833	0.977988	0.944383	0.798315				4	4	4	6.5	6.5	6.5	73.953	0	19.832	643080000	25	Q9UNN5	Q9UNN5	FAS-associated factor 1	FAF1
UP_WHL	-1.05855	-0.98471	-0.669948	0.968161	0.895348	0.849703				4	4	4	9.9	9.9	9.9	48.586	0	13.891	914570000	39	Q9BXS5	Q9BXS5	AP-1 complex subunit mu-1	AP1M1
UP_WHL	-1.10366	-0.808869	-0.7917	1.03537	0.969228	0.699627				5	5	5	9.9	9.9	9.9	74.324	0	15.428	890780000	43	Q96SB4;Q9UPE1;P78362	Q96SB4	SRSF protein kinase 1	SRPK1
UP_WHL	-1.02914	-0.895938	-0.804923	0.937093	0.945727	0.847183				3	3	3	12.8	12.8	12.8	34.352	0	6.3905	1928900000	40	Q12904	Q12904	Aminoacyl tRNA synthase complex-interacting multifunctional protein 1;Endothelial monocyte-activating polypeptide 2	AIMP1
UP_WHL	-1.0416	-0.838952	-0.831657	1.07459	0.928203	0.709411				4	4	4	17.9	17.9	17.9	31.512	0	15.026	1275500000	37	P54709	P54709	Sodium/potassium-transporting ATPase subunit beta-3	ATP1B3
UP_WHL	-1.015	-0.92888	-0.773562	0.893807	1.06484	0.758803				5	5	5	21.5	21.5	21.5	27.692	0	50.29	5851000000	195	P30048	P30048	Thioredoxin-dependent peroxide reductase, mitochondrial	PRDX3
UP_WHL	-1.01672	-0.967052	-0.738502	1.00878	0.852216	0.861277				11	9	9	77.6	64.6	64.6	16.203	0	288.27	19447000000	181	P02100	P02100	Hemoglobin subunit epsilon	HBE1
UP_WHL	-0.988297	-0.952318	-0.787226	0.935921	0.983135	0.808784				5	5	5	28.2	28.2	28.2	19.81	0	23.464	1189700000	46	O43324	O43324	Eukaryotic translation elongation factor 1 epsilon-1	EEF1E1
UP_WHL	-1.10849	-0.962749	-0.629358	0.955374	0.952122	0.793098				4	4	4	4.7	4.7	4.7	119.52	0	10.257	1255000000	30	O95373	O95373	Importin-7	IPO7
UP_WHL	-0.923313	-1.08724	-0.692932	0.952811	1.0253	0.725376				9	9	9	10.4	10.4	10.4	109	0	14.623	1328500000	32	Q9Y2L1	Q9Y2L1	Exosome complex exonuclease RRP44	DIS3
UP_WHL	-0.912339	-0.935887	-0.85925	1.04312	1.03256	0.631799				14	14	14	14.8	14.8	14.8	134.46	0	54.918	4445900000	105	Q9P2J5	Q9P2J5	Leucine--tRNA ligase, cytoplasmic	LARS
UP_WHL	-1.0078	-0.956801	-0.723081	0.995856	1.09406	0.597767				4	4	4	34.6	34.6	34.6	15.423	0	25.349	3702900000	17	P62847	P62847	40S ribosomal protein S24	RPS24
UP_WHL	-0.898977	-1.09747	-0.716817	0.973634	0.948776	0.790849				12	11	11	5.7	5.4	5.4	278.16	0	31.842	1350100000	48	O75369	O75369	Filamin-B	FLNB
UP_WHL	-0.880079	-1.07821	-0.747989	0.954164	1.04644	0.705676				6	6	6	15.9	15.9	15.9	44.172	0	25.161	2487700000	56	P62333	P62333	26S protease regulatory subunit 10B	PSMC6
UP_WHL	-0.951586	-0.965105	-0.794614	0.953593	0.681972	1.07574				9	9	9	50.8	50.8	50.8	22.391	0	87.419	13540000000	133	P37802;Q9UI15	P37802	Transgelin-2	TAGLN2
UP_WHL	-0.911396	-1.01879	-0.748916	1.05373	0.548804	1.07657				6	6	6	14.3	14.3	14.3	52.739	0	15.586	2439800000	46	P20073	P20073	Annexin A7	ANXA7
UP_WHL	-0.949463	-0.83455	-0.931146	1.0204	0.677536	1.01723				3	3	3	22.6	22.6	22.6	17.49	0	38.87	5356800000	118	P30049	P30049	ATP synthase subunit delta, mitochondrial	ATP5D
UP_WHL	-0.825458	-0.985654	-0.910017	1.02784	0.72643	0.966863				13	13	13	18.2	18.2	18.2	91.706	0	41.937	4262300000	102	Q96QK1	Q96QK1	Vacuolar protein sorting-associated protein 35	VPS35
UP_WHL	-0.83163	-0.89744	-0.997038	0.953967	0.766457	1.00568				11	11	11	55.2	55.2	55.2	26.477	0	53.646	6019500000	155	P54819	P54819	Adenylate kinase 2, mitochondrial;Adenylate kinase 2, mitochondrial, N-terminally processed	AK2
UP_WHL	-0.781411	-0.921109	-0.980637	1.02126	0.552213	1.10968				7	7	7	20.9	20.9	20.9	41.331	0	26.958	6249400000	132	P50502;Q8NFI4;Q8IZP2	P50502	Hsc70-interacting protein;Putative protein FAM10A5;Putative protein FAM10A4	ST13;ST13P5;ST13P4
UP_WHL	-0.803754	-0.898447	-0.998122	1.02654	0.617842	1.05594				13	13	13	30.7	30.7	30.7	62.942	0	56.979	4657700000	119	O43776	O43776	Asparagine--tRNA ligase, cytoplasmic	NARS
UP_WHL	-0.782189	-0.908309	-1.02147	0.980612	0.693377	1.03798				32	32	17	48.8	48.8	30.8	83.263	0	247.44	66058000000	518	P08238;Q58FF7	P08238	Heat shock protein HSP 90-beta	HSP90AB1
UP_WHL	-0.874747	-0.832633	-0.991376	0.767064	0.737145	1.19455				5	5	5	18.9	18.9	18.9	25.913	0	11.295	1029500000	41	Q7Z4W1	Q7Z4W1	L-xylulose reductase	DCXR
UP_WHL	-1.07393	-0.682294	-0.927594	0.62728	0.949041	1.1075				6	6	6	21.2	21.2	21.2	39.548	0	33.041	1141000000	54	Q6IBS0	Q6IBS0	Twinfilin-2	TWF2
UP_WHL	-0.891578	-0.80938	-0.990651	0.686057	0.794437	1.21111				19	19	19	28.7	28.7	28.7	82.285	0	123.22	10786000000	263	P33992	P33992	DNA replication licensing factor MCM5	MCM5
UP_WHL	-0.82984	-0.70035	-1.12503	0.653185	0.751547	1.25049				7	7	7	20.8	20.8	20.8	44.877	0	33.086	1012100000	49	P31350;Q7LG56	P31350	Ribonucleoside-diphosphate reductase subunit M2	RRM2
UP_WHL	-0.968325	-0.803328	-0.924668	0.60607	0.974055	1.1162				3	3	3	2.4	2.4	2.4	146.67	0	8.2142	517120000	34	O75153	O75153	Clustered mitochondria protein homolog	CLUH
UP_WHL	-0.956278	-0.66228	-1.02391	0.46311	1.02164	1.15771				13	13	13	28.1	28.1	28.1	59.755	0	64.47	3677100000	85	P04040	P04040	Catalase	CAT
UP_WHL	-0.88807	-0.98938	-0.803363	0.663086	0.772459	1.24527				11	11	11	10.9	10.9	10.9	141.69	0	43.845	1553100000	51	Q14203	Q14203	Dynactin subunit 1	DCTN1
UP_WHL	-0.99672	-0.97617	-0.736979	0.710997	0.939259	1.05961				7	7	7	16.4	16.4	16.4	56.068	0	24.544	3219100000	120	P54578	P54578	Ubiquitin carboxyl-terminal hydrolase 14	USP14
UP_WHL	-0.961004	-0.967533	-0.792568	0.795924	0.849606	1.07557				4	4	4	4.3	4.3	4.3	118.32	0	47.755	1602700000	45	P53992	P53992	Protein transport protein Sec24C	SEC24C
UP_WHL	-1.07003	-0.943354	-0.683786	0.688882	0.947644	1.06065				4	4	4	3.4	3.4	3.4	119.16	0	6.2226	2531100000	19	P52732	P52732	Kinesin-like protein KIF11	KIF11
UP_WHL	-0.969578	-0.901604	-0.843791	0.678155	0.99792	1.0389				2	2	2	9	9	9	22.836	0	8.0816	1891000000	53	P49721	P49721	Proteasome subunit beta type-2	PSMB2
UP_WHL	-0.973684	-0.892945	-0.847284	0.802424	0.774195	1.13729				10	6	5	48	34.1	30.5	28.082	0	24.59	2658600000	70	P31946	P31946	14-3-3 protein beta/alpha;14-3-3 protein beta/alpha, N-terminally processed	YWHAB
UP_WHL	-0.957407	-0.956032	-0.812327	0.826302	0.843097	1.05637				7	7	7	26.2	26.2	26.2	28.908	0	49.501	7823400000	78	P24539	P24539	ATP synthase F(0) complex subunit B1, mitochondrial	ATP5F1
UP_WHL	-0.961951	-0.986192	-0.767494	0.718564	0.962859	1.03421				7	7	7	18.6	18.6	18.6	54.366	0	25.517	1471800000	49	O75439	O75439	Mitochondrial-processing peptidase subunit beta	PMPCB
UP_WHL	-0.997656	-0.880218	-0.836275	0.710314	0.906206	1.09763				15	15	15	12.5	12.5	12.5	147.48	0	52.351	2852200000	83	P08575	P08575	Receptor-type tyrosine-protein phosphatase C	PTPRC
UP_WHL	-0.958342	-1.12144	-0.61902	0.809577	0.964036	0.925193				4	4	4	12.5	12.5	12.5	37.606	0	12.696	1409400000	30	Q9Y5K5	Q9Y5K5	Ubiquitin carboxyl-terminal hydrolase isozyme L5	UCHL5
UP_WHL	-0.943582	-1.06309	-0.709812	0.92952	0.806796	0.980169				18	18	18	25	25	25	94.33	0	96.495	13892000000	166	P34932	P34932	Heat shock 70 kDa protein 4	HSPA4
UP_WHL	-0.964678	-1.01346	-0.746977	0.843046	0.905573	0.976492				5	5	5	32.5	32.5	32.5	22.119	0	29.503	3087900000	79	P30043	P30043	Flavin reductase (NADPH)	BLVRB
UP_WHL	-0.982918	-1.07858	-0.640643	0.863645	0.809203	1.02929				4	4	4	18.6	18.6	18.6	31.629	0	25.899	2651000000	64	P21912	P21912	Succinate dehydrogenase [ubiquinone] iron-sulfur subunit, mitochondrial	SDHB
UP_WHL	-0.943703	-1.02712	-0.756971	0.924245	0.881631	0.92192				14	13	13	47.9	44.3	44.3	36.638	0	95.077	85760000000	559	P07195	P07195	L-lactate dehydrogenase B chain	LDHB
UP_WHL	-0.880228	-1.07809	-0.765607	0.882513	0.885042	0.956368				16	16	16	54	54	54	38.714	0	129.05	31655000000	239	P04083	P04083	Annexin A1	ANXA1
UP_WHL	-0.960029	-1.1229	-0.606789	0.768817	0.879085	1.04182				7	7	7	17.1	17.1	17.1	56.65	0	60.508	5498800000	112	O43175	O43175	D-3-phosphoglycerate dehydrogenase	PHGDH
UP_WHL	-0.967924	-1.07475	-0.66957	0.867373	0.869487	0.975383				20	20	20	57.8	57.8	57.8	44.614	0	284.08	34059000000	395	P00558;P07205	P00558	Phosphoglycerate kinase 1	PGK1
UP_WHL	-0.947464	-0.860759	-0.924132	0.845202	0.865004	1.02215				12	12	12	18.8	18.8	18.8	85.424	0	122.31	4127200000	98	Q99798	Q99798	Aconitate hydratase, mitochondrial	ACO2
UP_WHL	-0.925916	-0.787173	-1.0107	0.871715	0.810842	1.04123				6	6	6	28.1	28.1	28.1	26.183	0	25.89	1575500000	58	Q15631	Q15631	Translin	TSN
UP_WHL	-1.05319	-0.783959	-0.8874	0.811228	0.967246	0.946077				4	4	4	17.7	17.7	17.7	35.816	0	11.248	1236900000	31	Q13011	Q13011	Delta(3,5)-Delta(2,4)-dienoyl-CoA isomerase, mitochondrial	ECH1
UP_WHL	-0.929496	-0.817267	-0.983146	0.852827	0.859463	1.01762				19	19	19	38.5	38.5	38.5	60.533	0	121.67	19755000000	384	P49368	P49368	T-complex protein 1 subunit gamma	CCT3
UP_WHL	-0.96576	-0.764132	-0.998158	0.84474	0.93547	0.947839				6	6	6	13.6	13.6	13.6	47.366	0	47.441	2296200000	71	P43686	P43686	26S protease regulatory subunit 6B	PSMC4
UP_WHL	-0.941633	-0.829258	-0.962359	0.83457	0.933138	0.965542				14	14	14	41.4	41.4	41.4	42.741	0	66.179	7389600000	188	P30740	P30740	Leukocyte elastase inhibitor	SERPINB1
UP_WHL	-1.05827	-0.699712	-0.960714	0.87682	0.955927	0.885945				8	8	8	32.3	32.3	32.3	29.555	0	20.13	8055400000	142	P25786	P25786	Proteasome subunit alpha type-1	PSMA1
UP_WHL	-0.886402	-0.853323	-0.99513	0.872319	0.945206	0.917329				30	18	18	39.6	25.8	25.8	84.659	0	230.99	38035000000	422	P07900;Q58FG0;Q14568	P07900	Heat shock protein HSP 90-alpha	HSP90AA1
UP_WHL	-0.902443	-0.819522	-1.0106	0.873354	0.957841	0.901368				7	7	7	30.3	30.3	30.3	26.489	0	23.822	7636000000	175	P20618	P20618	Proteasome subunit beta type-1	PSMB1
UP_WHL	-0.957075	-0.920171	-0.858182	0.971357	0.856452	0.907618				6	6	6	7.1	7.1	7.1	87.996	0	21.357	736070000	40	Q9UGP8	Q9UGP8	Translocation protein SEC63 homolog	SEC63
UP_WHL	-0.944216	-0.819684	-0.967252	0.990737	0.820633	0.919782				12	12	12	35.6	35.6	35.6	44.743	0	48.947	5493200000	75	Q9NTK5	Q9NTK5	Obg-like ATPase 1	OLA1
UP_WHL	-1.04762	-0.738583	-0.936694	0.978337	0.890992	0.85357				3	3	3	18.1	18.1	18.1	15.641	0	8.3291	669990000	15	Q96C01	Q96C01	Protein FAM136A	FAM136A
UP_WHL	-0.886328	-0.845873	-1.00227	0.924571	0.876008	0.933893				5	5	5	51.9	51.9	51.9	17.861	0	62.373	3306300000	48	P68036;A0A1B0GUS4	P68036	Ubiquitin-conjugating enzyme E2 L3	UBE2L3
UP_WHL	-0.997751	-0.829558	-0.90468	0.940778	0.830032	0.961179				23	23	23	43.3	43.3	43.3	59.67	0	131.94	22004000000	377	P48643	P48643	T-complex protein 1 subunit epsilon	CCT5
UP_WHL	-0.977665	-0.872368	-0.883963	0.987068	0.90152	0.845407				3	3	3	7.7	7.7	7.7	39.611	0	20.905	5119200000	87	P48556	P48556	26S proteasome non-ATPase regulatory subunit 8	PSMD8
UP_WHL	-0.927898	-0.860303	-0.948632	0.950658	0.889626	0.896548				3	3	3	21.1	21.1	21.1	14.551	0	43.19	3711500000	63	P42766	P42766	60S ribosomal protein L35	RPL35
UP_WHL	-0.959097	-0.791889	-0.981385	0.937867	0.886927	0.907576				9	9	9	17.2	17.2	17.2	59.425	0	76.543	10656000000	150	P14314	P14314	Glucosidase 2 subunit beta	PRKCSH
UP_WHL	-0.910104	-0.858836	-0.967669	0.936322	0.916196	0.88409				4	4	4	23	23	23	24.75	0	22.2	1859900000	83	P04179	P04179	Superoxide dismutase [Mn], mitochondrial	SOD2
UP_WHL	-0.873546	-0.893533	-0.969422	0.942356	0.921814	0.872331				12	12	12	23.1	23.1	23.1	61.397	0	41.431	6518700000	138	P00367;P49448	P00367	Glutamate dehydrogenase 1, mitochondrial;Glutamate dehydrogenase 2, mitochondrial	GLUD1;GLUD2
UP_WHL	-0.894836	-0.927037	-0.914257	0.973966	0.843778	0.918386				15	15	14	45.2	45.2	41.6	36.688	0	113.51	50518000000	396	P00338;Q6ZMR3;P07864	P00338	L-lactate dehydrogenase A chain	LDHA
UP_WHL	-0.971325	-0.811467	-0.944402	1.00519	0.78008	0.941927				2	2	2	14	14	14	19.206	0	11.718	972010000	38	O95881	O95881	Thioredoxin domain-containing protein 12	TXNDC12
UP_WHL	-0.921185	-0.882266	-0.931476	0.995006	0.898922	0.840999				8	8	8	8.5	8.5	8.5	131.7	0	18.152	1529200000	57	O43847	O43847	Nardilysin	NRD1
UP_WHL	-0.930249	-0.90504	-0.902687	0.947831	0.896267	0.893878				4	4	4	14.9	14.9	14.9	36.071	0	15.561	687900000	21	O00151	O00151	PDZ and LIM domain protein 1	PDLIM1
UP_WHL	-0.94829	-0.836689	-0.949453	0.927928	0.960085	0.846419				31	31	18	41.2	41.2	26.1	104.85	0	245.07	11720000000	223	O43707;P35609;Q08043	O43707	Alpha-actinin-4	ACTN4
UP_WHL	-0.949335	-0.912301	-0.874206	0.842598	0.940606	0.952639				2	2	2	43.1	43.1	43.1	6.4575	0	4.9828	1216200000	9	Q96IX5	Q96IX5	Up-regulated during skeletal muscle growth protein 5	USMG5
UP_WHL	-0.893754	-0.997775	-0.842602	0.871148	0.958149	0.904833				5	5	5	23.6	23.6	23.6	31.284	0	23.933	1619300000	56	Q96FW1	Q96FW1	Ubiquitin thioesterase OTUB1	OTUB1
UP_WHL	-0.902198	-0.966179	-0.866076	0.848373	0.897955	0.988125				11	11	11	41.5	41.5	41.5	27.566	0	74.89	9410400000	198	P78417	P78417	Glutathione S-transferase omega-1	GSTO1
UP_WHL	-0.995028	-0.949544	-0.782857	0.952876	0.806887	0.967667				24	24	24	35.7	35.7	35.7	89.321	0	172.41	13063000000	226	P55072	P55072	Transitional endoplasmic reticulum ATPase	VCP
UP_WHL	-0.972106	-0.960341	-0.799458	0.892682	0.867805	0.971419				10	10	10	22.2	22.2	22.2	54.389	0	97.702	4054700000	139	P50995;P27216	P50995	Annexin A11	ANXA11
UP_WHL	-0.967095	-0.884106	-0.884548	0.869767	0.892859	0.973122				12	12	12	33.5	33.5	33.5	37.54	0	72.215	22672000000	416	P37837	P37837	Transaldolase	TALDO1
UP_WHL	-0.94686	-0.935139	-0.854151	0.892681	0.880946	0.962523				6	6	6	17.3	17.3	17.3	49.203	0	11.854	2392300000	33	P17980	P17980	26S protease regulatory subunit 6A	PSMC3
UP_WHL	-0.971821	-0.915734	-0.84814	0.936243	0.867417	0.932035				10	10	5	69.7	69.7	39.5	17.149	0	84.638	7036000000	104	P15531	P15531	Nucleoside diphosphate kinase A	NME1
UP_WHL	-0.99005	-0.922482	-0.821564	0.881534	0.906705	0.945856				25	24	24	30.6	29.1	29.1	92.468	0	174.72	29315000000	597	P14625;Q58FF3	P14625	Endoplasmin	HSP90B1
UP_WHL	-1.0697	-0.87676	-0.779355	0.867039	0.915575	0.943195				3	3	3	17.9	17.9	17.9	24.579	0	17.647	1251100000	29	P00492	P00492	Hypoxanthine-guanine phosphoribosyltransferase	HPRT1
UP_WHL	-0.933647	-1.00125	-0.797345	0.877981	0.93134	0.922925				38	38	37	51.4	51.4	50.2	95.337	0	221.44	74265000000	970	P13639	P13639	Elongation factor 2	EEF2
UP_WHL	-0.789464	-0.906249	-1.00451	0.75639	0.765682	1.17815				3	3	3	8.8	8.8	8.8	43.447	0	8.8689	1143800000	27	Q92734	Q92734	Protein TFG	TFG
UP_WHL	-0.898031	-0.934076	-0.888103	0.698663	0.989999	1.03155				13	13	13	6.1	6.1	6.1	265.55	0	34.165	2200800000	75	Q13085	Q13085	Acetyl-CoA carboxylase 1;Biotin carboxylase	ACACA
UP_WHL	-0.881896	-0.911737	-0.936251	0.774155	0.941301	1.01443				18	18	18	20.1	20.1	20.1	120.84	0	142.87	8369100000	282	P53396	P53396	ATP-citrate synthase	ACLY
UP_WHL	-0.882088	-0.929315	-0.918027	0.78475	0.906011	1.03867				3	3	3	18.4	18.4	18.4	25.097	0	15.969	1495700000	65	P06730	P06730	Eukaryotic translation initiation factor 4E	EIF4E
UP_WHL	-0.896917	-0.963913	-0.860766	0.755945	0.877598	1.08805				8	8	8	38.3	38.3	38.3	26.458	0	56.464	3099600000	85	P41227;Q9BSU3	P41227	N-alpha-acetyltransferase 10;N-alpha-acetyltransferase 11	NAA10;NAA11
UP_WHL	-0.866652	-0.953696	-0.913156	0.888797	0.838409	1.0063				15	15	15	38.9	38.9	38.9	54.529	0	79.012	17532000000	288	Q16658	Q16658	Fascin	FSCN1
UP_WHL	-0.837502	-0.95339	-0.942972	0.842561	0.913865	0.977438				22	22	22	28.3	28.3	28.3	106.87	0	60.74	10208000000	288	Q14697	Q14697	Neutral alpha-glucosidase AB	GANAB
UP_WHL	-0.887451	-0.905712	-0.942045	0.834544	0.919149	0.981514				16	16	16	21.8	21.8	21.8	92.888	0	111.23	13136000000	289	Q14566	Q14566	DNA replication licensing factor MCM6	MCM6
UP_WHL	-0.861992	-0.949528	-0.920489	0.910511	0.810482	1.01102				9	9	9	37.6	37.6	37.6	33.232	0	47.284	6039300000	167	P54920;Q9H115	P54920	Alpha-soluble NSF attachment protein	NAPA
UP_WHL	-0.853037	-0.893493	-0.980272	0.870179	0.801171	1.05545				7	7	7	21.2	21.2	21.2	28.433	0	33.711	7970000000	160	P25788	P25788	Proteasome subunit alpha type-3	PSMA3
UP_WHL	-0.849902	-0.976873	-0.901598	0.89168	0.798572	1.03812				5	5	5	9.6	9.6	9.6	72.683	0	15.912	1301700000	34	O14744	O14744	Protein arginine N-methyltransferase 5;Protein arginine N-methyltransferase 5, N-terminally processed	PRMT5
UP_WHL	-0.876897	-0.895059	-0.964102	0.909014	0.863145	0.963899				26	26	26	61.2	61.2	61.2	57.936	0	323.31	49829000000	636	P14618;P30613	P14618	Pyruvate kinase PKM	PKM
UP_WHL	-0.922276	-0.785627	-1.00845	0.726202	0.933825	1.05633				10	10	10	32.1	32.1	32.1	41.024	0	41.971	2633300000	68	Q9Y2Z0	Q9Y2Z0	Suppressor of G2 allele of SKP1 homolog	SUGT1
UP_WHL	-0.85388	-0.835768	-1.03841	0.815622	0.947828	0.964607				20	20	20	35.8	35.8	35.8	85.237	0	256.36	13638000000	343	P49321	P49321	Nuclear autoantigenic sperm protein	NASP
UP_WHL	-0.810103	-0.864238	-1.038	0.694542	1.03364	0.984163				27	27	27	66.3	66.3	66.3	61.054	0	323.31	70229000000	836	P10809	P10809	60 kDa heat shock protein, mitochondrial	HSPD1
UP_WHL	-0.866528	-0.83904	-1.015	0.729293	0.980375	1.0109				3	3	3	13.1	13.1	13.1	28.17	0	10.69	1626600000	64	P0DPI2;A0A0B4J2D5	P0DPI2
UP_WHL	-0.875302	-0.769648	-1.07751	0.826445	0.949268	0.946749				4	4	4	22.3	22.3	22.3	22.237	0	24.812	2695500000	67	O43399	O43399	Tumor protein D54	TPD52L2
UP_WHL	-0.85042	-0.886641	-0.995413	0.828131	0.971444	0.932899				9	9	9	31.1	31.1	31.1	36.501	0	52.831	5693900000	134	Q13347	Q13347	Eukaryotic translation initiation factor 3 subunit I	EIF3I
UP_WHL	-0.822797	-0.961944	-0.944267	0.788464	0.997627	0.942917				12	12	12	35.1	35.1	35.1	32.728	0	51.986	14704000000	331	Q02878	Q02878	60S ribosomal protein L6	RPL6
UP_WHL	-0.858829	-0.968427	-0.904475	0.798014	0.962987	0.97073				20	20	20	38.1	38.1	38.1	59.143	0	82.558	14973000000	461	P54577	P54577	Tyrosine--tRNA ligase, cytoplasmic;Tyrosine--tRNA ligase, cytoplasmic, N-terminally processed	YARS
UP_WHL	-0.92662	-0.908951	-0.899496	0.863238	1.00313	0.868696				30	30	30	60.8	60.8	60.8	70.288	0	323.31	35568000000	409	P13796;P13797;Q14651	P13796	Plastin-2	LCP1
UP_WHL	-0.930455	-0.913589	-0.881488	0.751457	1.05564	0.918435				25	24	24	45.6	43.1	43.1	72.332	0	171.07	29076000000	401	P11021	P11021	78 kDa glucose-regulated protein	HSPA5
UP_WHL	-0.93341	-0.860488	-0.93855	0.799624	0.974399	0.958424				16	16	16	33.8	33.8	33.8	46.836	0	91.266	14914000000	299	P05455	P05455	Lupus La protein	SSB
UP_WHL	-0.879366	-0.926062	-0.927281	0.833103	1.02383	0.875775				19	19	19	52	52	52	56.559	0	270.36	49387000000	461	P06576	P06576	ATP synthase subunit beta, mitochondrial	ATP5B
UP_WHL	-0.851597	-0.871859	-1.00092	1.06807	0.815066	0.841241				20	20	20	25.3	25.3	25.3	111.33	0	54.32	3848800000	120	Q9Y4L1;Q9BXT5	Q9Y4L1	Hypoxia up-regulated protein 1	HYOU1
UP_WHL	-0.985391	-0.873919	-0.851482	1.14935	0.770983	0.790457				14	14	14	27.7	27.7	27.7	60.977	0	49.302	6402200000	171	O43242	O43242	26S proteasome non-ATPase regulatory subunit 3	PSMD3
UP_WHL	-0.901406	-0.919827	-0.877289	1.20438	0.697156	0.796985				3	3	3	8.6	8.6	8.6	43.359	0	7.2242	1104300000	24	Q9BRX2	Q9BRX2	Protein pelota homolog	PELO
UP_WHL	-0.893956	-0.647243	-1.07814	1.3438	0.648972	0.626564				3	3	3	9.7	9.7	9.7	33.303	0	20.948	287690000	9	Q9BQT8	Q9BQT8	Mitochondrial 2-oxodicarboxylate carrier	SLC25A21
UP_WHL	-0.790586	-0.91147	-0.965302	1.2771	0.781723	0.608537				5	5	5	34.1	34.1	34.1	14.582	0	12.291	1207400000	34	O15212	O15212	Prefoldin subunit 6	PFDN6
UP_WHL	-0.77958	-0.909193	-1.00358	1.20531	0.747579	0.739463				12	12	12	46	46	46	29.597	0	78.71	12676000000	300	P62701;P22090;Q8TD47	P62701	40S ribosomal protein S4, X isoform	RPS4X
UP_WHL	-0.386066	-1.13404	-0.977634	0.293768	1.3189	0.885064				11	11	11	9	9	9	152.45	0	48.14	1363100000	63	Q9P2E9;Q8N4C6	Q9P2E9	Ribosome-binding protein 1	RRBP1
UP_WHL	-0.319033	-1.32049	-0.664114	0.0363537	1.39998	0.867304				4	4	4	9.8	9.8	9.8	49.797	0	28.226	1411800000	42	Q9Y4P3	Q9Y4P3	Transducin beta-like protein 2	TBL2
UP_WHL	-0.556477	-1.0984	-0.994366	1.02044	0.562103	1.0667				7	4	4	28.5	18.3	18.3	28.218	0	61.815	3456200000	80	Q04917	Q04917	14-3-3 protein eta	YWHAH
UP_WHL	-0.505303	-1.06598	-1.06848	0.802575	0.658853	1.17834				5	5	5	13	13	13	45.143	0	7.3725	1066800000	21	P68400;Q8NEV1	P68400	Casein kinase II subunit alpha;Casein kinase II subunit alpha 3	CSNK2A1;CSNK2A3
UP_WHL	-0.382285	-1.10249	-1.06952	1.1107	0.390988	1.0526				3	3	3	15.7	15.7	15.7	25.206	0	9.4628	615130000	22	P62993	P62993	Growth factor receptor-bound protein 2	GRB2
UP_WHL	-0.403053	-1.14458	-1.06662	0.895838	0.623812	1.0946				6	6	5	14.1	14.1	11.9	58.47	0	26.501	423290000	19	O60749	O60749	Sorting nexin-2	SNX2
UP_WHL	-0.572444	-1.02185	-1.0501	1.05691	0.52142	1.06606				4	4	4	19.9	19.9	19.9	30.037	0	12.667	927290000	27	P21964	P21964	Catechol O-methyltransferase	COMT
UP_WHL	-0.633915	-1.12772	-0.914099	1.09597	0.645217	0.934544				7	7	7	6.8	6.8	6.8	133.94	0	27.031	1045300000	40	Q7L2E3	Q7L2E3	Putative ATP-dependent RNA helicase DHX30	DHX30
UP_WHL	-0.565725	-1.27127	-0.801201	0.872421	0.657291	1.10849				11	11	11	20.5	20.5	20.5	65.308	0	40.612	3193600000	92	P30153	P30153	Serine/threonine-protein phosphatase 2A 65 kDa regulatory subunit A alpha isoform	PPP2R1A
UP_WHL	-0.550715	-1.15577	-0.95531	1.00116	0.647114	1.01352				5	5	5	41.5	41.5	41.5	13.133	0	20.275	1723100000	70	Q15370	Q15370	Transcription elongation factor B polypeptide 2	TCEB2
UP_WHL	-0.0123092	-1.29123	-1.08764	0.810397	0.44152	1.13926				7	7	7	2.2	2.2	2.2	573.83	0	28.286	809810000	17	Q5T4S7	Q5T4S7	E3 ubiquitin-protein ligase UBR4	UBR4
UP_WHL	-0.0749817	-1.49171	-0.837099	0.948918	0.493244	0.961624				15	15	15	63.1	63.1	63.1	35.076	0	70.404	12761000000	260	P63244	P63244	Guanine nucleotide-binding protein subunit beta-2-like 1;Guanine nucleotide-binding protein subunit beta-2-like 1, N-terminally processed	GNB2L1
UP_WHL	-0.28381	-1.24267	-0.970841	0.612112	0.567764	1.31744				3	3	3	10.7	10.7	10.7	36.249	0	16.619	1002700000	44	P53597	P53597	Succinyl-CoA ligase [ADP/GDP-forming] subunit alpha, mitochondrial	SUCLG1
UP_WHL	-0.333772	-1.25008	-0.980536	0.855893	0.560621	1.14787				3	3	3	1.6	1.6	1.6	206.26	0	11.431	658980000	21	P16157	P16157	Ankyrin-1	ANK1
UP_WHL	-0.275705	-1.45057	-0.788869	0.954509	0.595034	0.965597				23	23	23	39.1	39.1	39.1	82.999	0	155.57	16132000000	349	P40939	P40939	Trifunctional enzyme subunit alpha, mitochondrial;Long-chain enoyl-CoA hydratase;Long chain 3-hydroxyacyl-CoA dehydrogenase	HADHA
UP_WHL	-0.305571	-1.2231	-1.0719	0.855036	0.812952	0.932581				6	6	6	12.1	12.1	12.1	59.058	0	31.072	3658000000	115	Q99829	Q99829	Copine-1	CPNE1
UP_WHL	-0.381803	-1.19481	-1.05416	0.888154	0.807311	0.935315				6	6	6	5.3	5.3	5.3	118.71	0	10.778	698700000	28	Q8TEX9	Q8TEX9	Importin-4	IPO4
UP_WHL	-0.366812	-1.19681	-1.0606	0.82855	0.829018	0.966663				3	3	3	3.8	3.8	3.8	97.668	0	4.5354	566580000	17	Q5H9R7	Q5H9R7	Serine/threonine-protein phosphatase 6 regulatory subunit 3	PPP6R3
UP_WHL	-0.211957	-1.32969	-0.998463	0.729174	0.809	1.00194				2	2	2	2.9	2.9	2.9	114.53	0	24.03	827780000	20	Q14157	Q14157	Ubiquitin-associated protein 2-like	UBAP2L
UP_WHL	-0.402114	-1.36875	-0.834969	0.855231	0.830985	0.919618				22	22	21	46.4	46.4	44.6	67.877	0	287.04	39911000000	364	P29401	P29401	Transketolase	TKT
UP_WHL	-0.395058	-1.28771	-0.940683	0.836388	0.846038	0.941024				10	10	10	22.8	22.8	22.8	46.588	0	76.156	5032200000	99	P11310	P11310	Medium-chain specific acyl-CoA dehydrogenase, mitochondrial	ACADM
UP_WHL	-0.398649	-1.3719	-0.811764	0.775838	0.721022	1.08545				20	20	20	18.6	18.6	18.6	140.47	0	128.5	11940000000	337	P26640	P26640	Valine--tRNA ligase	VARS
UP_WHL	-0.0916697	-1.40437	-0.94505	1.1187	0.647398	0.674996				6	6	6	12.6	12.6	12.6	55.738	0	40.566	3019900000	152	Q9UNF0	Q9UNF0	Protein kinase C and casein kinase substrate in neurons protein 2	PACSIN2
UP_WHL	-0.259764	-1.22088	-1.06159	1.09437	0.909926	0.537947				2	2	2	2.4	2.4	2.4	97.621	0	4.3342	249250000	12	Q9UBF2	Q9UBF2	Coatomer subunit gamma-2	COPG2
UP_WHL	-0.0740349	-1.28622	-1.11573	0.895598	0.939148	0.641245				7	7	7	28.8	28.8	28.8	26.697	0	33.546	2617100000	69	Q96C19;Q9BUP0	Q96C19	EF-hand domain-containing protein D2	EFHD2
UP_WHL	-0.0421561	-1.19115	-1.19578	1.09157	0.846943	0.49057				4	4	4	11.3	11.3	11.3	44.868	0	15.112	5875100000	108	P31689	P31689	DnaJ homolog subfamily A member 1	DNAJA1
UP_WHL	-0.285291	-1.29624	-0.995146	0.844846	0.997595	0.734235				12	12	12	16.1	16.1	16.1	81.889	0	26.842	2187500000	60	P07384	P07384	Calpain-1 catalytic subunit	CAPN1
UP_WHL	-0.268453	-1.27322	-0.993151	0.86582	1.13288	0.53613				9	9	8	15.1	15.1	14.1	85.018	0	17.982	1210000000	25	P17858;P08237	P17858	ATP-dependent 6-phosphofructokinase, liver type	PFKL
UP_WHL	-0.241335	-1.16078	-1.16998	0.965173	0.840951	0.765977				5	5	5	19.2	19.2	19.2	27.131	0	48.124	2074100000	54	Q9NR28	Q9NR28	Diablo homolog, mitochondrial	DIABLO
UP_WHL	-0.348246	-1.10945	-1.16425	0.854007	0.873046	0.894891				4	4	4	6.4	6.4	6.4	63.836	0	27.425	2056000000	84	Q86UE4	Q86UE4	Protein LYRIC	MTDH
UP_WHL	-0.192732	-1.16728	-1.1916	0.896262	0.768437	0.886914				3	3	3	7	7	7	52.562	0	14.294	1072400000	35	Q13867	Q13867	Bleomycin hydrolase	BLMH
UP_WHL	-0.0167378	-1.14027	-1.29753	0.783348	0.781434	0.889751				13	13	13	14.6	14.6	14.6	101.11	0	37.693	3314800000	84	P56192	P56192	Methionine--tRNA ligase, cytoplasmic	MARS
UP_WHL	-0.215087	-1.01299	-1.3235	0.836036	0.909876	0.805667				6	6	6	13	13	13	53.801	0	18.094	1231600000	47	P49189	P49189	4-trimethylaminobutyraldehyde dehydrogenase	ALDH9A1
UP_WHL	-0.108132	-1.1731	-1.22831	0.831362	0.793894	0.884288				5	5	5	24.9	24.9	24.9	23.277	0	47.478	4383900000	72	P48047	P48047	ATP synthase subunit O, mitochondrial	ATP5O
UP_WHL	0.031545	-1.26403	-1.19354	0.89879	0.799882	0.727358				8	8	8	10.1	10.1	10.1	119.41	0	38.845	1576100000	45	P46379	P46379	Large proline-rich protein BAG6	BAG6
UP_WHL	-0.0594356	-1.31849	-1.10033	0.822205	0.825095	0.830965				3	3	3	9.7	9.7	9.7	39.383	0	6.8947	722350000	21	P46976	P46976	Glycogenin-1	GYG1
UP_WHL	-0.368032	-1.00678	-1.1481	0.323873	1.02876	1.17028				15	15	15	42.4	42.4	42.4	43.786	0	128.51	26717000000	572	Q9UQ80	Q9UQ80	Proliferation-associated protein 2G4	PA2G4
UP_WHL	-0.012172	-1.24663	-1.16357	0.572655	0.761753	1.08796				3	3	3	7.9	7.9	7.9	45.338	0	9.884	328830000	15	Q9BSL1	Q9BSL1	Ubiquitin-associated domain-containing protein 1	UBAC1
UP_WHL	-0.179537	-1.09043	-1.25959	0.663888	1.00716	0.858514				5	5	5	36.4	36.4	36.4	17.222	0	42.507	11789000000	131	P62277	P62277	40S ribosomal protein S13	RPS13
UP_WHL	-0.209704	-1.10879	-1.1874	0.454456	1.08024	0.9712				4	4	4	27.7	27.7	27.7	16.561	0	15.974	6365900000	98	P46776	P46776	60S ribosomal protein L27a	RPL27A
UP_WHL	-0.359699	-1.02848	-1.21006	0.695008	0.786663	1.11657				10	10	10	28.6	28.6	28.6	44.552	0	25.632	7754200000	115	P07339	P07339	Cathepsin D;Cathepsin D light chain;Cathepsin D heavy chain	CTSD
UP_WHL	-0.138398	-1.17667	-1.19629	0.633788	0.959754	0.917811				6	6	6	10.6	10.6	10.6	67.993	0	23.824	1265300000	33	P08195	P08195	4F2 cell-surface antigen heavy chain	SLC3A2
UP_WHL	0.0019011	-1.59733	-0.649414	0.454643	0.56521	1.225				12	12	12	13.9	13.9	13.9	106.49	0	41.699	3340200000	88	P36776	P36776	Lon protease homolog, mitochondrial	LONP1
UP_WHL	-0.198379	-1.50741	-0.757983	0.684426	0.713142	1.06621				6	6	6	10	10	10	74.605	0	18.125	1323500000	40	O76094	O76094	Signal recognition particle subunit SRP72	SRP72
UP_WHL	-0.0108781	-1.54091	-0.799868	0.530404	0.759151	1.0621				7	7	7	10.2	10.2	10.2	90.069	0	29.822	1290400000	35	P23921	P23921	Ribonucleoside-diphosphate reductase large subunit	RRM1
UP_WHL	0.0521187	-1.44962	-0.991365	0.73132	0.781274	0.876274				2	2	2	12	12	12	17.27	0.0032621	2.2881	395960000	5	Q96K17	Q96K17	Transcription factor BTF3 homolog 4	BTF3L4
UP_WHL	-0.0112165	-1.64653	-0.67827	0.832828	0.699839	0.803353				7	7	7	9.2	9.2	9.2	85.95	0	18.438	1040000000	45	Q8TCS8	Q8TCS8	Polyribonucleotide nucleotidyltransferase 1, mitochondrial	PNPT1
UP_WHL	-0.0705588	-1.62391	-0.673257	0.634534	0.872532	0.860656				11	11	11	13.7	13.7	13.7	121	0	27.758	4516700000	73	P27816	P27816	Microtubule-associated protein 4	MAP4
UP_WHL	0.162145	-1.57779	-0.853129	0.593343	0.85867	0.816758				13	13	13	40.3	40.3	40.3	34.333	0	113.37	16002000000	434	O15144	O15144	Actin-related protein 2/3 complex subunit 2	ARPC2
UP_WHL	0.0524757	-1.51759	-0.893714	0.623428	0.845729	0.889673				2	2	2	10.2	10.2	10.2	35.716	0	5.0301	316370000	4	P04818	P04818	Thymidylate synthase	TYMS
UP_WHL	-0.0436806	-1.81883	-0.284622	0.668274	0.924939	0.553921				6	6	6	3.2	3.2	3.2	266.94	0	10.48	769170000	19	A5YKK6	A5YKK6	CCR4-NOT transcription complex subunit 1	CNOT1
UP_WHL	-0.103273	-1.70521	-0.472459	0.606776	1.04776	0.626412				7	7	6	11.3	11.3	9.3	66.69	0	15.6	788800000	24	P17812	P17812	CTP synthase 1	CTPS1
UP_WHL	-0.281025	-1.51932	-0.707363	0.816663	0.933762	0.757283				5	5	5	8.9	8.9	8.9	66.966	0	13.469	524190000	20	Q9NTJ5	Q9NTJ5	Phosphatidylinositide phosphatase SAC1	SACM1L
UP_WHL	-0.299329	-1.41779	-0.844214	0.855456	0.872179	0.833703				2	2	2	7.5	7.5	7.5	37.92	0	26.717	625800000	27	Q9H2U2	Q9H2U2	Inorganic pyrophosphatase 2, mitochondrial	PPA2
UP_WHL	-0.287445	-1.54743	-0.65748	0.816603	0.936943	0.738813				4	4	4	2.8	2.8	2.8	211.33	0	7.4813	451630000	16	Q14997	Q14997	Proteasome activator complex subunit 4	PSME4
UP_WHL	-0.304109	-1.49297	-0.732291	0.790319	0.816931	0.922125				5	5	5	37.3	37.3	37.3	21.768	0	18.612	3843000000	96	P61586;P08134;P62745	P61586	Transforming protein RhoA;Rho-related GTP-binding protein RhoC	RHOA;RHOC
UP_WHL	-0.125106	-1.4469	-0.895923	0.715854	1.0189	0.733179				5	5	5	22.6	22.6	22.6	23.819	0	12.881	1907400000	43	P23919	P23919	Thymidylate kinase	DTYMK
UP_WHL	-0.468959	-1.4792	-0.620423	0.813056	0.928339	0.827189				7	7	7	8.5	8.5	8.5	107.14	0	23.483	2793200000	63	P53618	P53618	Coatomer subunit beta	COPB1
UP_WHL	-0.451401	-1.49754	-0.579019	0.812631	1.066	0.649332				2	2	2	10.2	10.2	10.2	28.462	0	7.6915	676850000	24	Q9UMS0	Q9UMS0	NFU1 iron-sulfur cluster scaffold homolog, mitochondrial	NFU1
UP_WHL	-0.539238	-1.52151	-0.481953	0.865015	0.895271	0.782419				2	2	2	19.3	19.3	19.3	13.373	0	51.069	9080100000	148	P60866	P60866	40S ribosomal protein S20	RPS20
UP_WHL	-0.604761	-1.47415	-0.475019	0.979883	0.922168	0.651877				5	5	5	29.1	29.1	29.1	18.898	0	98.637	5889800000	112	P46783;Q9NQ39	P46783	40S ribosomal protein S10;Putative 40S ribosomal protein S10-like	RPS10;RPS10P5
UP_WHL	-0.592336	-1.48072	-0.47356	1.03738	0.847571	0.661666				3	3	3	45.9	45.9	45.9	11.139	0	22.068	2073000000	50	P04080	P04080	Cystatin-B	CSTB
UP_WHL	-0.653726	-1.48621	-0.407913	0.956768	0.705437	0.885648				6	6	6	22.8	22.8	22.8	31.387	0	10.901	4139200000	107	P30084	P30084	Enoyl-CoA hydratase, mitochondrial	ECHS1
UP_WHL	-0.299748	-1.64541	-0.479117	0.894146	0.725804	0.804325				4	4	4	9.6	9.6	9.6	54.392	0	35.871	940210000	26	Q96HE7;Q86YB8	Q96HE7	ERO1-like protein alpha	ERO1L
UP_WHL	-0.324669	-1.6477	-0.440615	0.681164	0.970617	0.761208				5	5	5	9.8	9.8	9.8	53.879	0	9.0893	383040000	22	Q02818	Q02818	Nucleobindin-1	NUCB1
UP_WHL	-0.597047	-1.55264	-0.354275	0.727096	0.893423	0.883441				4	4	4	6.7	6.7	6.7	65.853	0	4.1924	402480000	9	Q86X55	Q86X55	Histone-arginine methyltransferase CARM1	CARM1
UP_WHL	-0.014965	-0.803742	-1.56689	0.784544	0.827228	0.773827				9	7	7	5.7	4.6	4.6	180.58	0	17.254	627230000	35	Q13576	Q13576	Ras GTPase-activating-like protein IQGAP2	IQGAP2
UP_WHL	0.119692	-0.900576	-1.53354	0.896552	0.792371	0.625497				8	8	8	13.3	13.3	13.3	78.806	0	16.554	1493900000	45	Q06210;O94808	Q06210	Glutamine--fructose-6-phosphate aminotransferase [isomerizing] 1	GFPT1
UP_WHL	0.0552353	-0.844175	-1.53006	0.765945	1.0509	0.502153				5	5	5	22.3	22.3	22.3	20.777	0	7.2257	1200200000	23	Q04760	Q04760	Lactoylglutathione lyase	GLO1
UP_WHL	0.062086	-1.06906	-1.38564	0.723012	0.743351	0.926252				6	6	6	4.8	4.8	4.8	134.32	0	12.979	1360700000	45	Q15155;P69849;Q5JPE7	Q15155	Nodal modulator 1;Nodal modulator 3;Nodal modulator 2	NOMO1;NOMO3;NOMO2
UP_WHL	0.276825	-0.875158	-1.57272	0.528105	0.988062	0.654883				4	4	4	5.3	5.3	5.3	85.852	0	5.9796	851900000	27	O43719	O43719	HIV Tat-specific factor 1	HTATSF1
UP_WHL	0.19707	-0.952936	-1.52219	0.811444	0.765679	0.700934				4	4	4	42.6	42.6	42.6	13.015	0	18.951	3319800000	53	P62854;Q5JNZ5	P62854	40S ribosomal protein S26;Putative 40S ribosomal protein S26-like 1	RPS26;RPS26P11
UP_WHL	0.277613	-1.46685	-1.03209	0.8156	0.865379	0.540351				2	2	2	2.8	2.8	2.8	100.69	0	9.0668	365050000	7	Q01433	Q01433	AMP deaminase 2	AMPD2
UP_WHL	0.54817	-1.35272	-1.21434	0.705943	0.788264	0.524691				5	5	5	30.4	30.4	30.4	18.007	0	11.286	1956900000	40	P63279	P63279	SUMO-conjugating enzyme UBC9	UBE2I
UP_WHL	0.38846	-1.00995	-1.40744	0.95652	0.959432	0.112981				5	4	4	11.1	9.5	9.5	55.405	0	13.787	727690000	25	P20839	P20839	Inosine-5-monophosphate dehydrogenase 1	IMPDH1
UP_WHL	0.397287	-1.39244	-1.16138	0.669319	0.726185	0.761023				7	7	7	29.5	29.5	29.5	28.993	0	10.81	5928700000	95	P30040	P30040	Endoplasmic reticulum resident protein 29	ERP29
UP_WHL	-0.254324	-1.07148	-0.903102	1.31231	1.10228	-0.185679				14	14	14	48.3	48.3	48.3	36.112	0	100.73	12017000000	323	P05198	P05198	Eukaryotic translation initiation factor 2 subunit 1	EIF2S1
UP_WHL	-0.456749	-1.23981	-0.590672	1.48196	0.841343	-0.036074				15	15	15	59.2	59.2	59.2	35.503	0	84.995	33802000000	436	P40926	P40926	Malate dehydrogenase, mitochondrial	MDH2
UP_WHL	-0.127909	-1.82635	-0.214554	0.868975	0.68249	0.617352				2	2	2	2.1	2.1	2.1	104.07	0	5.8036	512270000	40	Q96KP1	Q96KP1	Exocyst complex component 2	EXOC2
UP_WHL	-0.11034	-1.94145	0.185901	0.518397	0.734727	0.612763				17	17	17	17.4	17.4	17.4	117.36	0	74.834	5184300000	188	Q7L014	Q7L014	Probable ATP-dependent RNA helicase DDX46	DDX46
UP_WHL	-0.037593	-1.86732	-0.0641685	0.959744	0.701001	0.308337				2	2	2	7.8	7.8	7.8	43.603	0	5.6547	294310000	14	Q53HC9	Q53HC9	Protein TSSC1	TSSC1
UP_WHL	0.166393	-1.7167	-0.379694	1.29612	0.328767	0.305113				2	2	2	10.8	10.8	10.8	23.545	0	4.4613	413880000	15	P61019;Q8WUD1	P61019	Ras-related protein Rab-2A;Ras-related protein Rab-2B	RAB2A;RAB2B
UP_WHL	-0.122768	-1.85069	-0.166597	0.763241	0.718269	0.658543				7	7	7	38.2	38.2	38.2	23.489	0	34.46	5228000000	118	P51149	P51149	Ras-related protein Rab-7a	RAB7A
UP_WHL	0.319124	-1.7741	-0.386746	1.07712	0.109679	0.654923				8	8	8	55.6	55.6	55.6	16.93	0	71.681	11336000000	253	P60660;P14649	P60660	Myosin light polypeptide 6	MYL6
UP_WHL	0.16387	-1.63771	-0.306727	0.833025	1.19976	-0.252214				7	7	7	2.5	2.5	2.5	319.1	0	15.427	497350000	27	P50851	P50851	Lipopolysaccharide-responsive and beige-like anchor protein	LRBA
UP_WHL	-0.206296	-1.59043	-0.532378	1.12603	0.87805	0.32502				3	3	3	16.6	16.6	16.6	24.279	0	8.8418	780160000	24	Q9HAV7	Q9HAV7	GrpE protein homolog 1, mitochondrial	GRPEL1
UP_WHL	0.916948	-1.8085	-0.325414	0.0269795	0.402802	0.787186				3	3	3	8.4	8.4	8.4	54.283	0	9.5827	718200000	11	Q9Y6W5	Q9Y6W5	Wiskott-Aldrich syndrome protein family member 2	WASF2
UP_WHL	0.0859198	-1.75947	-0.32682	0.36695	0.415831	1.21758				3	3	3	7.2	7.2	7.2	55.882	0	4.6078	192990000	7	Q9UI12	Q9UI12	V-type proton ATPase subunit H	ATP6V1H
UP_WHL	0.405385	-1.88309	-0.332383	0.366346	0.684625	0.759113				3	3	3	3.6	3.6	3.6	107.23	0	11.61	332660000	13	Q9NZ08	Q9NZ08	Endoplasmic reticulum aminopeptidase 1	ERAP1
UP_WHL	0.353581	-1.74264	-0.369946	0.431994	0.100366	1.22664				2	2	2	24.1	24.1	24.1	9.8602	0	14.872	669790000	31	P33552	P33552	Cyclin-dependent kinases regulatory subunit 2	CKS2
UP_WHL	0.0193164	-1.84571	-0.150683	0.474753	0.422233	1.08009				3	3	3	6.7	6.7	6.7	57.81	0	10.821	1634700000	76	O00505	O00505	Importin subunit alpha-4	KPNA3
UP_WHL	0.204389	-1.59637	-0.625826	0.342775	0.338603	1.33643				3	3	3	32.5	32.5	32.5	15.936	0	37.389	2135400000	24	P00441	P00441	Superoxide dismutase [Cu-Zn]	SOD1
UP_WHL	-0.0923751	-1.28094	-0.659096	1.41317	-0.293487	0.912723				4	4	4	10.2	10.2	10.2	60.593	0	12.537	441060000	13	Q9H3P7	Q9H3P7	Golgi resident protein GCP60	ACBD3
UP_WHL	-0.231746	-1.40487	-0.601415	0.773426	0.046654	1.41795				6	6	6	22.1	22.1	22.1	32.004	0	21.869	1340000000	48	Q96HS1	Q96HS1	Serine/threonine-protein phosphatase PGAM5, mitochondrial	PGAM5
UP_WHL	0.308342	-1.00972	-1.23495	0.408467	0.0475998	1.48026				6	6	6	18.8	18.8	18.8	41.949	0	7.2639	460780000	23	O60547	O60547	GDP-mannose 4,6 dehydratase	GMDS
UP_WHL	-0.323645	-1.3843	-0.674301	0.929169	0.17643	1.27664				10	10	10	33.8	33.8	33.8	29.995	0	50.397	16947000000	250	P62424	P62424	60S ribosomal protein L7a	RPL7A
UP_WHL	-0.174359	-0.834424	-1.32221	1.46688	0.431334	0.432782				6	6	6	12.1	12.1	12.1	75.472	0	18.834	1136100000	46	Q9Y450	Q9Y450	HBS1-like protein	HBS1L
UP_WHL	0.183594	-1.11153	-0.938101	1.36002	-0.407708	0.913726				6	6	6	9.5	9.5	9.5	69.837	0	12.783	1022100000	25	Q9UJV9	Q9UJV9	Probable ATP-dependent RNA helicase DDX41	DDX41
UP_WHL	0.308377	-1.0645	-1.35131	1.24808	0.332892	0.52647				8	8	8	11.3	11.3	11.3	74.175	0	16.807	1987300000	72	Q9UJS0;O75746	Q9UJS0	Calcium-binding mitochondrial carrier protein Aralar2	SLC25A13
UP_WHL	-0.0844719	-1.02216	-1.29565	1.26514	0.463173	0.673974				9	9	9	19.1	19.1	19.1	53.165	0	17.02	778780000	22	P23381	P23381	Tryptophan--tRNA ligase, cytoplasmic;T1-TrpRS;T2-TrpRS	WARS
UP_WHL	-0.0418338	-1.13505	-1.21422	1.0823	0.332115	0.976682				7	7	7	34.9	34.9	34.9	32.66	0	33.476	1731500000	27	Q15181	Q15181	Inorganic pyrophosphatase	PPA1
UP_WHL	0.170676	-1.63064	-0.291102	1.44104	-0.0713843	0.381412				8	8	8	38.7	38.7	38.7	24.831	0	20.025	4428900000	92	P62906	P62906	60S ribosomal protein L10a	RPL10A
UP_WHL	0.907443	-1.09558	-1.15107	0.603995	-0.345201	1.08042				6	6	6	12.1	12.1	12.1	61.89	0	11.927	888380000	21	P40222	P40222	Alpha-taxilin	TXLNA
UP_WHL	1.00085	-1.31931	-0.760326	1.26151	-0.280468	0.0977514				16	16	4	51.6	51.6	16	49.67	0	323.31	28617000000	185	P07437;Q9BVA1	P07437	Tubulin beta chain;Tubulin beta-2B chain	TUBB;TUBB2B
UP_WHL	0.50249	-1.40504	-1.03827	1.18725	0.34619	0.407383				27	16	15	13.4	7.6	7.2	229	0	76.009	2545600000	100	P35580	P35580	Myosin-10	MYH10

## Sheet: UpNUC_DAVID_GO_CC
Category	Term	Count	%	PValue	Genes	List Total	Pop Hits	Pop Total	Fold Enrichment	Bonferroni	Benjamini	FDR
GOTERM_CC_ALL	GO:0044428~nuclear part	496	81.5789	2.19235e-180	65123, 9188, 23607, 25909, 22992, 9184, 54475, 3516, 55201, 2547, 10659, 10658, 29028, 201161, 1452, 4841, 10651, 10772, 92856, 284695, 3875, 23613, 55696, 6917, 51096, 79882, 1104, 5822, 10664, 4735, 1108, 22974, 10514, 1479, 1478, 26097, 1477, 55226, 10992, 4869, 9092, 22984, 22985, 55234, 54386, 10528, 5965, 10521, 10642, 705, 4998, 57418, 10762, 5725, 4999, 10523, 10885, 6830, 5982, 5983, 270…	607	5426	20164	3.03662	1.78896e-177	1.78896e-177	1.3746e-177
GOTERM_CC_ALL	GO:0031981~nuclear lumen	480	78.9474	5.66011e-179	65123, 9188, 23607, 25909, 22992, 9184, 54475, 3516, 55201, 2547, 10659, 10658, 29028, 201161, 1452, 4841, 10651, 10772, 92856, 284695, 3875, 23613, 55696, 6917, 51096, 79882, 1104, 5822, 10664, 4735, 1108, 22974, 10514, 1479, 1478, 26097, 1477, 55226, 10992, 4869, 9092, 22984, 22985, 55234, 54386, 10528, 5965, 10521, 10642, 705, 4998, 57418, 10762, 5725, 4999, 10523, 10885, 6830, 5982, 5983, 270…	607	5009	20164	3.1833	4.61865e-176	2.30932e-176	1.77444e-176
GOTERM_CC_ALL	GO:0005654~nucleoplasm	437	71.875	2.05923e-167	65123, 9188, 25909, 22992, 9184, 54475, 3516, 55201, 2547, 10659, 10658, 29028, 201161, 1452, 4841, 10772, 92856, 284695, 23613, 55696, 6917, 51096, 79882, 1104, 5822, 10664, 4735, 1108, 22974, 10514, 1479, 1478, 26097, 1477, 55226, 10992, 4869, 9092, 22984, 22985, 55234, 54386, 10528, 5965, 10521, 10642, 705, 4998, 57418, 10762, 5725, 4999, 10523, 10885, 6830, 5982, 5983, 27043, 6829, 79577, 553…	607	4187	20164	3.4671	1.68033e-164	5.60111e-165	4.30379e-165
GOTERM_CC_ALL	GO:0070013~intracellular organelle lumen	502	82.5658	3.66111e-161	65123, 9188, 23607, 25909, 22992, 9184, 54475, 387338, 3516, 55201, 2547, 10659, 10658, 29028, 201161, 1452, 4841, 10651, 10772, 92856, 284695, 3875, 23613, 55696, 6917, 51096, 79882, 1104, 5822, 10664, 4735, 1108, 22974, 10514, 1479, 1478, 26097, 1477, 55226, 10992, 4869, 9092, 22984, 22985, 55234, 54386, 2335, 10528, 5965, 10521, 10642, 705, 4998, 57418, 10762, 5725, 4999, 10523, 10885, 6830, 5…	607	6145	20164	2.71375	2.98746e-158	4.97911e-159	3.82586e-159
GOTERM_CC_ALL	GO:0043233~organelle lumen	502	82.5658	3.66111e-161	65123, 9188, 23607, 25909, 22992, 9184, 54475, 387338, 3516, 55201, 2547, 10659, 10658, 29028, 201161, 1452, 4841, 10651, 10772, 92856, 284695, 3875, 23613, 55696, 6917, 51096, 79882, 1104, 5822, 10664, 4735, 1108, 22974, 10514, 1479, 1478, 26097, 1477, 55226, 10992, 4869, 9092, 22984, 22985, 55234, 54386, 2335, 10528, 5965, 10521, 10642, 705, 4998, 57418, 10762, 5725, 4999, 10523, 10885, 6830, 5…	607	6145	20164	2.71375	2.98746e-158	4.97911e-159	3.82586e-159
GOTERM_CC_ALL	GO:0031974~membrane-enclosed lumen	502	82.5658	3.66111e-161	65123, 9188, 23607, 25909, 22992, 9184, 54475, 387338, 3516, 55201, 2547, 10659, 10658, 29028, 201161, 1452, 4841, 10651, 10772, 92856, 284695, 3875, 23613, 55696, 6917, 51096, 79882, 1104, 5822, 10664, 4735, 1108, 22974, 10514, 1479, 1478, 26097, 1477, 55226, 10992, 4869, 9092, 22984, 22985, 55234, 54386, 2335, 10528, 5965, 10521, 10642, 705, 4998, 57418, 10762, 5725, 4999, 10523, 10885, 6830, 5…	607	6145	20164	2.71375	2.98746e-158	4.97911e-159	3.82586e-159
GOTERM_CC_ALL	GO:0005634~nucleus	539	88.6513	8.46982e-135	65123, 9188, 23607, 25909, 22992, 9184, 54475, 3516, 55201, 2547, 10659, 10658, 29028, 201161, 1452, 4841, 10651, 10772, 92856, 284695, 3875, 23616, 23613, 55696, 6917, 51096, 79882, 1104, 5822, 10664, 4735, 1108, 22974, 10514, 55342, 1479, 1478, 26097, 1477, 55226, 10992, 4869, 9092, 22984, 22985, 55234, 54386, 10528, 5965, 10521, 10642, 705, 4998, 57418, 10762, 5725, 4999, 10523, 64062, 10885, …	607	8364	20164	2.14073	6.91137e-132	9.87339e-133	7.58654e-133
GOTERM_CC_ALL	GO:0044446~intracellular organelle part	568	93.4211	2.80745e-109	23603, 65123, 9188, 23607, 25909, 399687, 22992, 9181, 9184, 54475, 387338, 3516, 55201, 2547, 10659, 10658, 29028, 201161, 1452, 4841, 10651, 10772, 92856, 284695, 3875, 4723, 23613, 55696, 6917, 51096, 79882, 1104, 5822, 10664, 4735, 1108, 22974, 10514, 55342, 1479, 1478, 26097, 1477, 55226, 10992, 4869, 9092, 22984, 22985, 55234, 54386, 2335, 10528, 4513, 5965, 10521, 10642, 705, 4998, 57418, …	607	10760	20164	1.75357	2.29088e-106	2.8636e-107	2.20034e-107
GOTERM_CC_ALL	GO:0032991~macromolecular complex	437	71.875	7.31171e-103	23603, 65123, 23607, 25909, 399687, 9181, 9184, 387338, 3516, 55201, 2547, 10659, 10658, 201161, 1452, 4841, 10651, 92856, 284695, 3875, 4723, 55696, 6917, 51096, 79882, 1104, 5822, 4735, 1108, 10514, 1478, 26097, 1477, 55226, 10992, 4869, 9092, 22984, 22985, 55234, 54386, 2335, 10528, 4513, 10521, 10642, 705, 4998, 57418, 10762, 4999, 10885, 829, 6830, 5982, 5983, 83706, 27043, 6829, 2107, 79577…	607	6081	20164	2.38723	5.96635e-100	6.62928e-101	5.09382e-101
GOTERM_CC_ALL	GO:0044422~organelle part	568	93.4211	1.6149e-102	23603, 65123, 9188, 23607, 25909, 399687, 22992, 9181, 9184, 54475, 387338, 3516, 55201, 2547, 10659, 10658, 29028, 201161, 1452, 4841, 10651, 10772, 92856, 284695, 3875, 4723, 23613, 55696, 6917, 51096, 79882, 1104, 5822, 10664, 4735, 1108, 22974, 10514, 55342, 1479, 1478, 26097, 1477, 55226, 10992, 4869, 9092, 22984, 22985, 55234, 54386, 2335, 10528, 4513, 5965, 10521, 10642, 705, 4998, 57418, …	607	11077	20164	1.70339	1.31775e-99	1.31775e-100	1.01254e-100
GOTERM_CC_ALL	GO:0043231~intracellular membrane-bounded organelle	574	94.4079	2.66665e-86	65123, 9188, 23607, 25909, 399687, 22992, 9181, 9184, 54475, 387338, 3516, 55201, 2547, 10659, 10658, 29028, 201161, 1452, 4841, 10651, 10772, 92856, 284695, 3875, 4723, 23616, 23613, 55696, 6917, 51096, 79882, 1104, 5822, 10664, 4735, 1108, 22974, 10514, 55342, 1479, 1478, 26097, 1477, 55226, 10992, 4869, 9092, 22984, 22985, 55234, 54386, 2335, 10528, 4513, 5965, 10521, 10642, 705, 4998, 57418, …	607	12213	20164	1.56127	2.17598e-83	1.97817e-84	1.51999e-84
GOTERM_CC_ALL	GO:0043232~intracellular non-membrane-bounded organelle	401	65.9539	2.54083e-85	23603, 65123, 9188, 23607, 25909, 399687, 9181, 9184, 54475, 387338, 3516, 55201, 2547, 10658, 201161, 1452, 4841, 10651, 92856, 3875, 6917, 51096, 79882, 1104, 5822, 10664, 4735, 1108, 22974, 10514, 55342, 26097, 55226, 4869, 22984, 22985, 54386, 10528, 5965, 10521, 10642, 705, 4998, 57418, 5725, 4999, 10885, 829, 6830, 5982, 5983, 83706, 27043, 55003, 79577, 10735, 10856, 55127, 3796, 5977, 791…	607	5710	20164	2.3329	2.07332e-82	1.72777e-83	1.32759e-83
GOTERM_CC_ALL	GO:0043228~non-membrane-bounded organelle	401	65.9539	4.04779e-85	23603, 65123, 9188, 23607, 25909, 399687, 9181, 9184, 54475, 387338, 3516, 55201, 2547, 10658, 201161, 1452, 4841, 10651, 92856, 3875, 6917, 51096, 79882, 1104, 5822, 10664, 4735, 1108, 22974, 10514, 55342, 26097, 55226, 4869, 22984, 22985, 54386, 10528, 5965, 10521, 10642, 705, 4998, 57418, 5725, 4999, 10885, 829, 6830, 5982, 5983, 83706, 27043, 55003, 79577, 10735, 10856, 55127, 3796, 5977, 791…	607	5718	20164	2.32964	3.30299e-82	2.54077e-83	1.95228e-83
GOTERM_CC_ALL	GO:1990904~ribonucleoprotein complex	170	27.9605	2.05326e-80	9221, 9343, 22913, 9987, 6233, 9349, 6632, 8896, 10492, 25983, 9582, 387338, 84844, 10813, 10659, 10658, 26155, 84324, 26156, 92856, 51645, 6625, 6627, 65083, 1736, 6628, 220988, 10262, 25873, 23212, 24148, 25879, 55696, 51096, 79882, 10946, 23450, 23451, 6634, 8539, 6633, 8899, 6636, 5822, 9128, 9129, 6136, 285855, 27340, 26097, 1994, 55226, 23020, 79954, 10594, 5436, 10992, 10199, 6129, 4869, 1…	607	1012	20164	5.58029	1.67546e-77	1.19676e-78	9.19567e-79
GOTERM_CC_ALL	GO:0043227~membrane-bounded organelle	591	97.2039	6.14097e-76	23603, 65123, 9188, 23607, 25909, 399687, 22992, 9181, 9184, 54475, 387338, 3516, 55201, 2547, 10659, 10658, 29028, 201161, 1452, 4841, 10651, 10772, 92856, 284695, 3875, 4723, 23616, 23613, 55696, 6917, 51096, 79882, 1104, 5822, 10664, 4735, 1108, 22974, 10514, 55342, 1479, 1478, 26097, 1477, 55226, 10992, 4869, 9092, 22984, 22985, 55234, 54386, 2335, 10528, 4513, 5965, 10521, 10642, 705, 4998, …	607	13824	20164	1.42017	5.01103e-73	3.34069e-74	2.56693e-74
GOTERM_CC_ALL	GO:0043229~intracellular organelle	593	97.5329	1.45658e-74	23603, 65123, 9188, 23607, 25909, 399687, 22992, 9181, 9184, 54475, 387338, 3516, 55201, 2547, 10659, 10658, 29028, 201161, 1452, 4841, 10651, 10772, 92856, 284695, 3875, 4723, 23616, 23613, 55696, 6917, 51096, 79882, 1104, 5822, 10664, 4735, 1108, 22974, 10514, 55342, 1479, 1478, 26097, 1477, 55226, 10992, 4869, 9092, 22984, 22985, 55234, 54386, 2335, 10528, 4513, 5965, 10521, 10642, 705, 4998, …	607	14042	20164	1.40286	1.18857e-71	7.42854e-73	5.70796e-73
GOTERM_CC_ALL	GO:0005694~chromosome	217	35.6908	9.05961e-74	65123, 10093, 6595, 9188, 6597, 8655, 9984, 25909, 10097, 6599, 8896, 10096, 6598, 23047, 57187, 24137, 9184, 4292, 3516, 2547, 23160, 201161, 1452, 4841, 84321, 51406, 11073, 79080, 1104, 6117, 8899, 6119, 10664, 4735, 1108, 11284, 6015, 23028, 55226, 51663, 11168, 10199, 51548, 8563, 7112, 9656, 8568, 23157, 23279, 142, 54386, 23394, 11177, 5965, 705, 4998, 4999, 53615, 6830, 5982, 5983, 23122,…	607	1870	20164	3.85484	7.39264e-71	4.34861e-72	3.3414e-72
GOTERM_CC_ALL	GO:0044451~nucleoplasm part	178	29.2763	2.54329e-72	9221, 65123, 9584, 9343, 9984, 92105, 57187, 56252, 64318, 1060, 84844, 1059, 84324, 1452, 79811, 118, 4841, 10772, 6625, 9219, 84321, 57109, 6627, 1736, 6749, 9112, 5430, 5431, 11073, 24148, 6917, 79882, 10946, 123169, 23451, 6117, 6634, 8539, 11198, 8899, 6239, 6877, 1108, 9128, 9129, 6651, 6015, 55183, 80145, 1478, 26097, 1477, 10915, 10594, 5436, 10992, 54815, 11325, 2967, 9410, 9774, 57092, …	607	1257	20164	4.70406	2.07533e-69	1.15296e-70	8.85914e-71
GOTERM_CC_ALL	GO:0030529~intracellular ribonucleoprotein complex	152	25	4.16689e-69	9221, 9343, 22913, 9987, 6233, 9349, 6632, 8896, 10492, 25983, 9582, 387338, 84844, 10813, 10658, 26155, 84324, 26156, 92856, 51645, 6625, 6627, 65083, 1736, 6628, 220988, 10262, 25873, 23212, 24148, 25879, 55696, 51096, 10946, 23450, 23451, 6634, 8539, 6633, 8899, 6636, 5822, 9128, 9129, 6136, 285855, 27340, 26097, 1994, 55226, 23020, 79954, 10594, 5436, 10992, 10199, 6129, 10236, 9410, 6142, 91…	607	935	20164	5.40033	3.40018e-66	1.78957e-67	1.37507e-67
GOTERM_CC_ALL	GO:0005730~nucleolus	186	30.5921	8.49401e-69	9221, 9188, 23607, 6597, 7443, 6233, 9349, 134510, 6598, 92105, 25983, 64318, 57062, 55201, 3516, 54475, 27000, 2547, 10813, 23160, 26155, 56254, 1730, 54512, 23560, 26156, 4841, 10651, 92856, 3875, 57109, 65083, 1736, 6749, 51406, 22803, 10262, 9875, 79080, 25873, 23212, 25879, 6917, 51096, 55299, 79882, 23450, 79009, 123169, 84154, 6239, 5822, 10664, 7343, 10592, 11284, 6136, 285855, 5160, 1051…	607	1450	20164	4.26121	6.93111e-66	3.46556e-67	2.66287e-67
GOTERM_CC_ALL	GO:0043226~organelle	596	98.0263	4.2188e-62	23603, 65123, 9188, 23607, 25909, 399687, 22992, 9181, 9184, 54475, 387338, 3516, 55201, 2547, 10659, 10658, 29028, 201161, 1452, 4841, 10651, 10772, 92856, 284695, 3875, 4723, 23616, 23613, 55696, 6917, 51096, 79882, 1104, 5822, 10664, 4735, 1108, 22974, 10514, 55342, 1479, 1478, 26097, 1477, 55226, 10992, 4869, 9092, 22984, 22985, 55234, 54386, 2335, 10528, 4513, 5965, 10521, 10642, 705, 4998, …	607	14989	20164	1.32087	3.44254e-59	1.63931e-60	1.25961e-60
GOTERM_CC_ALL	GO:0043234~protein complex	268	44.0789	1.059e-60	23603, 8894, 65123, 10093, 6595, 23607, 10095, 6597, 8655, 9984, 25909, 10097, 6599, 399687, 10096, 6598, 57187, 9184, 4292, 55201, 3516, 2547, 84324, 201161, 23165, 1452, 118, 4841, 92856, 10651, 284695, 84321, 4723, 9631, 11073, 6917, 55696, 51096, 51773, 23176, 6117, 11198, 6119, 5822, 54927, 4735, 1108, 6015, 23028, 10514, 1478, 26097, 1477, 10197, 1915, 10199, 54815, 8563, 9774, 11051, 9775,…	607	3280	20164	2.71424	8.64147e-58	3.92794e-59	3.01816e-59
GOTERM_CC_ALL	GO:0044424~intracellular part	603	99.1776	2.65573e-57	23603, 65123, 9188, 23607, 25909, 399687, 22992, 9181, 9184, 54475, 387338, 3516, 55201, 2547, 10659, 10658, 29028, 201161, 1452, 4841, 10651, 10772, 92856, 284695, 3875, 4723, 23616, 23613, 55696, 6917, 51096, 79882, 1104, 5822, 10664, 4735, 1108, 22974, 10514, 55342, 1479, 1478, 26097, 1477, 55226, 10992, 4869, 9092, 22984, 22985, 55234, 54386, 2335, 10528, 4513, 5965, 10521, 10642, 705, 4998, …	607	15870	20164	1.2622	2.16707e-54	9.42206e-56	7.23974e-56
GOTERM_CC_ALL	GO:0005622~intracellular	603	99.1776	3.45845e-57	23603, 65123, 9188, 23607, 25909, 399687, 22992, 9181, 9184, 54475, 387338, 3516, 55201, 2547, 10659, 10658, 29028, 201161, 1452, 4841, 10651, 10772, 92856, 284695, 3875, 4723, 23616, 23613, 55696, 6917, 51096, 79882, 1104, 5822, 10664, 4735, 1108, 22974, 10514, 55342, 1479, 1478, 26097, 1477, 55226, 10992, 4869, 9092, 22984, 22985, 55234, 54386, 2335, 10528, 4513, 5965, 10521, 10642, 705, 4998, …	607	15877	20164	1.26164	2.8221e-54	1.17587e-55	9.0352e-56
GOTERM_CC_ALL	GO:0005681~spliceosomal complex	70	11.5132	5.91304e-55	10291, 22913, 9343, 9987, 6434, 6632, 8896, 10492, 23524, 84844, 1655, 7919, 51645, 9416, 6625, 6426, 9939, 6627, 6628, 220988, 51729, 10262, 5356, 3178, 24148, 55131, 27339, 55696, 1665, 26121, 10946, 23450, 23451, 6634, 84991, 8539, 6633, 8899, 10189, 6636, 3181, 4670, 9128, 9129, 22938, 3189, 3187, 3185, 3183, 23020, 5511, 10594, 9716, 10992, 51747, 10236, 9410, 3192, 3190, 9775, 5411, 27316, …	607	196	20164	11.864	4.82504e-52	1.93002e-53	1.48299e-53
GOTERM_CC_ALL	GO:0098687~chromosomal region	90	14.8026	2.35057e-53	8655, 7520, 9984, 25909, 23122, 25983, 23047, 57187, 81929, 25942, 1060, 9184, 2547, 79577, 4928, 10735, 1059, 201161, 55920, 1452, 7756, 11143, 9219, 7515, 84321, 3835, 5591, 7175, 9793, 5431, 7014, 23332, 23137, 9031, 5905, 1788, 2237, 1786, 6117, 328, 10189, 10664, 113130, 4735, 1108, 3181, 259282, 9126, 3066, 57122, 23468, 23347, 23028, 55183, 891, 80145, 84148, 55226, 51143, 55746, 10111, 51…	607	385	20164	7.76551	1.91807e-50	7.37718e-52	5.66849e-52
GOTERM_CC_ALL	GO:0016604~nuclear body	126	20.7237	5.61655e-52	9221, 9584, 9343, 9984, 57187, 56252, 64318, 1060, 84844, 1059, 84324, 1452, 79811, 118, 4841, 10772, 6625, 84321, 57109, 6627, 1736, 11073, 24148, 79882, 10946, 23451, 6117, 6634, 8539, 8899, 6239, 9128, 9129, 6651, 6015, 55183, 80145, 1478, 26097, 10915, 10594, 10992, 54815, 11325, 9410, 9774, 57092, 8683, 6421, 4000, 9656, 11051, 9775, 9092, 10919, 83759, 23435, 22985, 142, 55234, 54386, 546, …	607	848	20164	4.93586	4.5831e-49	1.69745e-50	1.30429e-50
GOTERM_CC_ALL	GO:0071013~catalytic step 2 spliceosome	49	8.05921	3.76998e-50	10291, 22913, 9343, 6632, 8896, 10492, 23524, 1655, 51645, 9416, 6426, 9939, 6627, 6628, 220988, 5356, 3178, 24148, 27339, 55696, 10946, 23450, 23451, 6634, 6633, 8899, 10189, 6636, 3181, 4670, 22938, 3187, 3185, 3183, 23020, 10594, 9716, 10992, 10236, 9410, 3192, 3190, 9775, 5411, 27316, 9092, 10286, 988, 7307	607	87	20164	18.7096	3.0763e-47	1.09868e-48	8.44206e-49
GOTERM_CC_ALL	GO:0044427~chromosomal part	173	28.4539	5.58825e-49	65123, 10093, 6595, 6597, 8655, 9984, 25909, 10097, 6599, 10096, 8896, 6598, 25983, 23047, 57187, 1060, 9184, 4292, 3516, 2547, 23160, 1059, 56254, 201161, 54512, 1452, 4204, 9219, 84321, 7175, 5431, 23332, 79366, 1104, 6117, 8019, 6119, 6877, 10664, 113130, 4735, 1108, 2956, 10592, 9126, 11284, 6015, 57122, 23028, 55183, 891, 80145, 1997, 55226, 51143, 11168, 55746, 10111, 51548, 8563, 8289, 711…	607	1691	20164	3.39853	4.56001e-46	1.57242e-47	1.20822e-47
GOTERM_CC_ALL	GO:0016607~nuclear speck	85	13.9803	2.66544e-45	6430, 10291, 9584, 9343, 6432, 9984, 56252, 57187, 64318, 23524, 84844, 7919, 84324, 114034, 1452, 4841, 10772, 6625, 6426, 84321, 57109, 9939, 6627, 58517, 10212, 3835, 5356, 24148, 23137, 27339, 5073, 79882, 1665, 26121, 10946, 23451, 27332, 328, 8539, 8899, 10189, 6239, 9320, 9128, 9129, 6651, 22938, 50809, 6015, 80145, 57602, 26097, 55269, 10915, 5511, 10594, 10992, 91746, 10432, 54815, 51747…	607	417	20164	6.77128	2.175e-42	7.24999e-44	5.57076e-44
GOTERM_CC_ALL	GO:0030684~preribosome	44	7.23684	2.42418e-44	2091, 7520, 79050, 25983, 23246, 27340, 10436, 10813, 84549, 26155, 23481, 117246, 55127, 79954, 26156, 8602, 92856, 10199, 51602, 65083, 5591, 9136, 9277, 3692, 8568, 23212, 22984, 25879, 51096, 10969, 23195, 51077, 51154, 10528, 23076, 54663, 10607, 55759, 55813, 134430, 5822, 705, 84294, 10885	607	80	20164	18.2705	1.97813e-41	6.38106e-43	4.90309e-43
GOTERM_CC_ALL	GO:0032040~small-subunit processome	28	4.60526	1.24634e-32	2091, 7520, 79050, 25983, 27340, 10436, 10813, 55127, 79954, 8602, 92856, 10199, 51602, 65083, 5591, 9136, 9277, 22984, 25879, 51096, 51077, 10528, 10607, 55813, 134430, 5822, 84294, 10885	607	39	20164	23.8496	1.01701e-29	3.17817e-31	2.44205e-31
GOTERM_CC_ALL	GO:0005684~U2-type spliceosomal complex	38	6.25	6.14194e-32	10291, 9343, 9128, 9129, 22938, 6632, 8896, 23524, 84844, 23020, 10594, 9716, 6625, 10992, 51645, 9939, 6627, 51747, 6628, 9410, 10262, 9775, 5356, 9092, 24148, 27339, 55234, 55696, 10946, 26121, 83443, 23450, 23451, 6634, 10286, 988, 6633, 6636	607	94	20164	13.429	5.01183e-29	1.51873e-30	1.16697e-30
GOTERM_CC_ALL	GO:1902494~catalytic complex	135	22.2039	2.10494e-31	9221, 65123, 9343, 22913, 8655, 6632, 8896, 92105, 10492, 2547, 56254, 54512, 51645, 9219, 4723, 6627, 1737, 1736, 6628, 220988, 7175, 9112, 5430, 5431, 24148, 25879, 6917, 55696, 10946, 23450, 123169, 23451, 6634, 6633, 8899, 6636, 6877, 1108, 6015, 5160, 891, 51143, 23020, 27101, 10594, 10197, 5436, 10992, 54815, 2967, 10236, 9410, 9810, 9775, 9092, 2186, 55197, 23314, 51434, 51433, 53615, 8454…	607	1501	20164	2.98773	1.71763e-28	5.05185e-30	3.88175e-30
GOTERM_CC_ALL	GO:0000775~chromosome, centromeric region	53	8.71711	2.04597e-30	8655, 25909, 23122, 25983, 23047, 81929, 25942, 1060, 9184, 4928, 10735, 1059, 201161, 55920, 1452, 7756, 11143, 3835, 7175, 9793, 23332, 23137, 9031, 5905, 1788, 1786, 10664, 113130, 4735, 259282, 9126, 57122, 23468, 891, 84148, 51143, 55746, 11004, 3192, 7153, 3070, 8243, 7158, 23157, 23279, 222229, 79980, 546, 5885, 989, 10320, 11335, 4999	607	234	20164	7.52399	1.66951e-27	4.77002e-29	3.6652e-29
GOTERM_CC_ALL	GO:0000793~condensed chromosome	50	8.22368	3.4159e-28	25909, 23122, 81929, 1060, 9184, 4292, 10735, 1059, 201161, 1452, 7756, 84365, 65083, 9793, 11073, 8467, 23332, 23212, 23137, 9031, 5905, 1104, 10664, 4735, 259282, 9126, 10592, 57122, 55183, 891, 51143, 55746, 10111, 11004, 3192, 7153, 8243, 7158, 4288, 23157, 222229, 25777, 79980, 3148, 546, 3146, 5885, 989, 11335, 4999	607	226	20164	7.34936	2.78737e-25	7.7427e-27	5.94935e-27
GOTERM_CC_ALL	GO:0000781~chromosome, telomeric region	43	7.07237	1.28831e-26	3181, 7520, 9984, 57187, 3066, 23468, 23347, 23028, 55183, 80145, 2547, 79577, 55226, 9219, 7515, 84321, 10111, 5591, 8563, 5371, 7158, 4683, 7014, 5431, 23137, 222229, 25777, 142, 54386, 5928, 57459, 2237, 983, 80335, 546, 6117, 328, 10189, 4436, 4998, 11335, 4999, 1108	607	171	20164	8.35334	1.05126e-23	2.84125e-25	2.18316e-25
GOTERM_CC_ALL	GO:0034399~nuclear periphery	38	6.25	2.6785e-25	3181, 9782, 4670, 9984, 22938, 9126, 25909, 9688, 24137, 57122, 84844, 4926, 4928, 10856, 10735, 7919, 84148, 55269, 23165, 4841, 11168, 284695, 8607, 23515, 3192, 5371, 7175, 9972, 8243, 6421, 4000, 3692, 4001, 23314, 1788, 10969, 5885, 7528	607	136	20164	9.28181	2.18566e-22	5.75174e-24	4.41953e-24
GOTERM_CC_ALL	GO:0070603~SWI/SNF superfamily-type complex	31	5.09868	2.69897e-24	6595, 6597, 6599, 6598, 3066, 3065, 8295, 10856, 6601, 6603, 9219, 6602, 6605, 5977, 54815, 8607, 8289, 9112, 8467, 55193, 2186, 9031, 5928, 57459, 51773, 11177, 7528, 86, 53615, 1108, 5925	607	86	20164	11.9743	2.20236e-21	5.64707e-23	4.33911e-23
GOTERM_CC_ALL	GO:0000228~nuclear chromosome	49	8.05921	8.71219e-24	7520, 6598, 1660, 8295, 25942, 1060, 4292, 2547, 10856, 10735, 84365, 65083, 8607, 6045, 11073, 7014, 8467, 23212, 9031, 1104, 6117, 6119, 7528, 9126, 10592, 6015, 3066, 3065, 23347, 891, 10111, 6605, 3192, 7153, 8243, 55193, 7150, 23435, 222229, 25777, 79980, 54386, 5928, 546, 11177, 5885, 4998, 4999, 86	607	268	20164	6.07364	7.10915e-21	1.77729e-22	1.36564e-22
GOTERM_CC_ALL	GO:0071005~U2-type precatalytic spliceosome	24	3.94737	3.17981e-22	10291, 9343, 9128, 9129, 6632, 10262, 9092, 24148, 23524, 55234, 84844, 10946, 26121, 23020, 83443, 23450, 23451, 10594, 6634, 6633, 6636, 10992, 6627, 6628	607	50	20164	15.9452	2.59472e-19	6.32859e-21	4.86278e-21
GOTERM_CC_ALL	GO:0005623~cell	605	99.5066	5.06733e-22	23603, 65123, 9188, 23607, 25909, 399687, 22992, 9181, 9184, 54475, 387338, 3516, 55201, 2547, 10659, 10658, 29028, 201161, 1452, 4841, 10651, 10772, 92856, 284695, 3875, 4723, 23616, 23613, 55696, 6917, 51096, 79882, 1104, 5822, 10664, 4735, 1108, 22974, 10514, 55342, 1479, 1478, 26097, 1477, 55226, 10992, 4869, 9092, 22984, 22985, 55234, 54386, 2335, 10528, 4513, 5965, 10521, 10642, 705, 4998, …	607	18395	20164	1.09256	4.13494e-19	9.61613e-21	7.38887e-21
GOTERM_CC_ALL	GO:0044464~cell part	605	99.5066	5.06733e-22	23603, 65123, 9188, 23607, 25909, 399687, 22992, 9181, 9184, 54475, 387338, 3516, 55201, 2547, 10659, 10658, 29028, 201161, 1452, 4841, 10651, 10772, 92856, 284695, 3875, 4723, 23616, 23613, 55696, 6917, 51096, 79882, 1104, 5822, 10664, 4735, 1108, 22974, 10514, 55342, 1479, 1478, 26097, 1477, 55226, 10992, 4869, 9092, 22984, 22985, 55234, 54386, 2335, 10528, 4513, 5965, 10521, 10642, 705, 4998, …	607	18395	20164	1.09256	4.13494e-19	9.61613e-21	7.38887e-21
GOTERM_CC_ALL	GO:0044452~nucleolar part	40	6.57895	6.24165e-22	2091, 9221, 7343, 25926, 23607, 6598, 23246, 26517, 23160, 23481, 55127, 55269, 4841, 92856, 10199, 1936, 51602, 65083, 1736, 9136, 7430, 8467, 9875, 5356, 23378, 7150, 8480, 79980, 51096, 10528, 23076, 123169, 55759, 55813, 84135, 134430, 6239, 5822, 6838, 10885	607	188	20164	7.0679	5.09319e-19	1.15754e-20	8.89436e-21
GOTERM_CC_ALL	GO:0071011~precatalytic spliceosome	24	3.94737	1.67977e-21	10291, 9343, 9128, 9129, 6632, 10262, 9092, 24148, 23524, 55234, 84844, 10946, 26121, 23020, 83443, 23450, 23451, 10594, 6634, 6633, 6636, 10992, 6627, 6628	607	53	20164	15.0426	1.37069e-18	3.04598e-20	2.34048e-20
GOTERM_CC_ALL	GO:0071007~U2-type catalytic step 2 spliceosome	19	3.125	1.89352e-20	9410, 9343, 6632, 22938, 8896, 5356, 23524, 27339, 55696, 10594, 6634, 10286, 6633, 9716, 988, 6636, 51645, 6627, 6628	607	30	20164	21.0388	1.54511e-17	3.35894e-19	2.58095e-19
GOTERM_CC_ALL	GO:0000776~kinetochore	34	5.59211	1.39453e-19	259282, 8655, 25909, 23122, 81929, 57122, 25942, 23468, 9184, 1060, 891, 4928, 201161, 84148, 51143, 1452, 7756, 55746, 11004, 3835, 3192, 7175, 9793, 8243, 7158, 23332, 23157, 23279, 222229, 79980, 5905, 989, 4999, 4735	607	150	20164	7.52967	1.13794e-16	2.42115e-18	1.86037e-18
GOTERM_CC_ALL	GO:0030686~90S preribosome	18	2.96053	3.88381e-19	79050, 23246, 27340, 51096, 26155, 23481, 55127, 26156, 10607, 55759, 55813, 92856, 8602, 10199, 134430, 5822, 65083, 10885	607	29	20164	20.6188	3.16919e-16	6.57067e-18	5.04879e-18
GOTERM_CC_ALL	GO:0000792~heterochromatin	26	4.27632	3.94562e-19	6015, 3065, 23468, 1060, 1059, 56254, 3159, 11168, 4204, 10155, 5371, 3070, 6045, 7155, 9810, 23378, 222229, 9031, 1788, 1786, 23076, 546, 10320, 11335, 4999, 53615	607	80	20164	10.7962	3.21963e-16	6.57067e-18	5.04879e-18
GOTERM_CC_ALL	GO:0016363~nuclear matrix	29	4.76974	2.18953e-18	3181, 9782, 4670, 9984, 22938, 9126, 25909, 24137, 84844, 4926, 10856, 10735, 7919, 84148, 55269, 4841, 284695, 8607, 23515, 3192, 5371, 8243, 6421, 4000, 4001, 23314, 1788, 5885, 7528	607	112	20164	8.60138	1.78666e-15	3.57332e-17	2.74567e-17
GOTERM_CC_ALL	GO:0097525~spliceosomal snRNP complex	27	4.44079	2.33258e-18	10291, 9343, 9128, 9129, 6632, 84844, 7919, 23020, 10594, 9416, 6625, 10992, 6627, 51747, 6628, 9410, 9092, 24148, 10946, 26121, 83443, 23350, 23450, 23451, 6634, 6633, 6636	607	94	20164	9.54166	1.90338e-15	3.73212e-17	2.8677e-17
GOTERM_CC_ALL	GO:0000779~condensed chromosome, centromeric region	29	4.76974	1.56411e-17	259282, 25909, 23122, 81929, 57122, 9184, 1060, 891, 201161, 1059, 51143, 1452, 7756, 55746, 11004, 3192, 9793, 8243, 7158, 23332, 23157, 222229, 79980, 5905, 546, 989, 11335, 4999, 4735	607	120	20164	8.02795	1.27631e-14	2.45445e-16	1.88595e-16
GOTERM_CC_ALL	GO:0030532~small nuclear ribonucleoprotein complex	27	4.44079	1.64615e-17	10291, 9343, 9128, 9129, 6632, 84844, 7919, 23020, 10594, 9416, 6625, 10992, 6627, 51747, 6628, 9410, 9092, 24148, 10946, 26121, 83443, 23350, 23450, 23451, 6634, 6633, 6636	607	101	20164	8.88036	1.34326e-14	2.53445e-16	1.94742e-16
GOTERM_CC_ALL	GO:0000785~chromatin	97	15.9539	2.1818e-17	6595, 6597, 25909, 6599, 8896, 6598, 23047, 1060, 3516, 23160, 1059, 56254, 54512, 4204, 9219, 79366, 1104, 8019, 6877, 113130, 1108, 2956, 10592, 9126, 6015, 23028, 55183, 1997, 11168, 8289, 7112, 6421, 9810, 2186, 10919, 23314, 23435, 3148, 23394, 546, 11335, 4999, 53615, 6830, 1660, 23126, 8295, 25942, 27043, 2623, 10856, 10735, 3159, 8208, 9416, 7515, 5977, 8607, 3835, 25836, 6045, 23378, 903…	607	1269	20164	2.53921	1.78035e-14	3.29694e-16	2.53331e-16
GOTERM_CC_ALL	GO:0000777~condensed chromosome kinetochore	26	4.27632	1.41189e-15	259282, 25909, 23122, 81929, 57122, 9184, 1060, 891, 201161, 51143, 1452, 7756, 55746, 11004, 3192, 9793, 8243, 7158, 23332, 23157, 222229, 79980, 5905, 989, 4999, 4735	607	109	20164	7.92382	1.17772e-12	2.09473e-14	1.60955e-14
GOTERM_CC_ALL	GO:0043657~host cell	20	3.28947	2.94496e-15	23636, 7175, 9972, 9631, 6233, 9688, 57122, 81929, 23279, 23511, 23225, 53371, 8480, 4927, 4928, 23165, 55746, 10762, 5901, 5903	607	58	20164	11.4549	2.44604e-12	4.21594e-14	3.23945e-14
GOTERM_CC_ALL	GO:0018995~host	20	3.28947	2.94496e-15	23636, 7175, 9972, 9631, 6233, 9688, 57122, 81929, 23279, 23511, 23225, 53371, 8480, 4927, 4928, 23165, 55746, 10762, 5901, 5903	607	58	20164	11.4549	2.44604e-12	4.21594e-14	3.23945e-14
GOTERM_CC_ALL	GO:0005819~spindle	48	7.89474	3.19292e-15	259282, 8655, 7443, 9126, 23122, 2010, 24137, 9181, 292, 22974, 55183, 10459, 55201, 891, 4926, 10735, 201161, 55920, 51143, 2068, 1452, 7756, 3796, 11004, 4869, 3835, 23636, 3192, 7175, 9793, 8243, 11073, 9611, 23332, 23157, 27339, 8480, 5905, 983, 84259, 51434, 5885, 51433, 989, 11335, 199953, 4735, 5925	607	410	20164	3.88907	2.62723e-12	4.49211e-14	3.45166e-14
GOTERM_CC_ALL	GO:0031965~nuclear membrane	41	6.74342	4.35911e-15	9782, 6434, 25909, 9688, 79050, 2010, 23223, 57122, 23225, 55183, 84823, 27000, 4928, 201161, 23560, 23165, 55627, 55746, 3930, 23636, 5371, 7175, 9631, 9972, 7112, 4000, 64783, 4001, 5356, 23353, 25777, 53371, 51096, 5905, 1104, 3840, 11335, 10762, 199953, 10885, 5903	607	305	20164	4.46552	3.53317e-12	6.02887e-14	4.63248e-14
GOTERM_CC_ALL	GO:0044217~other organism part	20	3.28947	8.3654e-15	23636, 7175, 9972, 9631, 6233, 9688, 57122, 81929, 23279, 23511, 23225, 53371, 8480, 4927, 4928, 23165, 55746, 10762, 5901, 5903	607	61	20164	10.8915	6.79456e-12	1.10099e-13	8.45985e-14
GOTERM_CC_ALL	GO:0044215~other organism	20	3.28947	8.3654e-15	23636, 7175, 9972, 9631, 6233, 9688, 57122, 81929, 23279, 23511, 23225, 53371, 8480, 4927, 4928, 23165, 55746, 10762, 5901, 5903	607	61	20164	10.8915	6.79456e-12	1.10099e-13	8.45985e-14
GOTERM_CC_ALL	GO:0044216~other organism cell	20	3.28947	8.3654e-15	23636, 7175, 9972, 9631, 6233, 9688, 57122, 81929, 23279, 23511, 23225, 53371, 8480, 4927, 4928, 23165, 55746, 10762, 5901, 5903	607	61	20164	10.8915	6.79456e-12	1.10099e-13	8.45985e-14
GOTERM_CC_ALL	GO:0005635~nuclear envelope	52	8.55263	9.02622e-15	9782, 6434, 25909, 79050, 81929, 27000, 4927, 4928, 201161, 23560, 23165, 7175, 9631, 9112, 5356, 51096, 5905, 51493, 1104, 3840, 5901, 199953, 5903, 9688, 23223, 2010, 57122, 23225, 23468, 55183, 84823, 27101, 55627, 55746, 3930, 23636, 5371, 9972, 7112, 4000, 64783, 4001, 23353, 23279, 23511, 25777, 53371, 8480, 142, 11335, 10762, 10885	607	488	20164	3.53974	7.33813e-12	1.16911e-13	8.98323e-14
GOTERM_CC_ALL	GO:0044454~nuclear chromosome part	32	5.26316	1.39788e-14	7520, 9126, 6015, 1660, 3066, 3065, 8295, 25942, 1060, 4292, 891, 2547, 10856, 10735, 8607, 6045, 8243, 7014, 8467, 23435, 222229, 79980, 9031, 54386, 5928, 6117, 5885, 6119, 4998, 4999, 7528, 86	607	190	20164	5.5948	1.14149e-11	1.7823e-13	1.36949e-13
GOTERM_CC_ALL	GO:0030687~preribosome, large subunit precursor	14	2.30263	2.65232e-14	3692, 8568, 23212, 23246, 84549, 26155, 10969, 23481, 23195, 117246, 51154, 23076, 54663, 55759	607	24	20164	19.3778	2.1652e-11	3.32969e-13	2.55847e-13
GOTERM_CC_ALL	GO:0090734~site of DNA damage	22	3.61842	1.12891e-12	65123, 10093, 4000, 7158, 7520, 4683, 25939, 10097, 10096, 11284, 23137, 23468, 23347, 27339, 142, 55183, 10459, 6117, 11143, 6119, 10111, 11335	607	98	20164	7.45735	9.21162e-10	1.39575e-11	1.07247e-11
GOTERM_CC_ALL	GO:0005686~U2 snRNP	13	2.13816	3.20527e-12	10291, 6632, 84844, 10946, 83443, 23350, 23450, 23451, 6634, 6633, 10992, 6627, 6628	607	26	20164	16.6096	2.61555e-09	3.90373e-11	2.99956e-11
GOTERM_CC_ALL	GO:0001650~fibrillar center	25	4.11184	6.32006e-12	2091, 9221, 7343, 23607, 6598, 26517, 23160, 55127, 55269, 4841, 92856, 1936, 51602, 1736, 7430, 8467, 9875, 5356, 7150, 8480, 79980, 10528, 123169, 84135, 6239	607	142	20164	5.84843	5.15717e-09	7.58408e-11	5.82747e-11
GOTERM_CC_ALL	GO:0005643~nuclear pore	21	3.45395	8.33104e-12	23636, 7175, 9972, 9631, 25909, 9688, 57122, 81929, 23279, 23511, 23225, 53371, 8480, 5905, 4927, 4928, 23165, 55746, 10762, 5901, 5903	607	97	20164	7.19177	6.7981e-09	9.85236e-11	7.57038e-11
GOTERM_CC_ALL	GO:0034708~methyltransferase complex	21	3.45395	2.66723e-11	259282, 11091, 6045, 64783, 6632, 57680, 3066, 3054, 23468, 27043, 5928, 10856, 84148, 26121, 80335, 6634, 6633, 8726, 6636, 6628, 8607	607	103	20164	6.77283	2.17646e-08	3.10923e-10	2.38908e-10
GOTERM_CC_ALL	GO:0000346~transcription export complex	9	1.48026	2.71408e-11	8563, 80145, 26097, 7919, 84324, 9984, 57187, 10189, 84321	607	10	20164	29.8972	2.21469e-08	3.11928e-10	2.3968e-10
GOTERM_CC_ALL	GO:0017053~transcriptional repressor complex	21	3.45395	3.85684e-11	9112, 9611, 8467, 23013, 3066, 23378, 3065, 23468, 25942, 3516, 5928, 57459, 2623, 3146, 9219, 11335, 7528, 53615, 54815, 5925, 1108	607	105	20164	6.64382	3.14718e-08	4.37109e-10	3.35867e-10
GOTERM_CC_ALL	GO:0090544~BAF-type complex	13	2.13816	4.08126e-11	8289, 6595, 6597, 6599, 6598, 55193, 6601, 6603, 6602, 6605, 5977, 86, 5925	607	31	20164	13.9306	3.33031e-08	4.56207e-10	3.50541e-10
GOTERM_CC_ALL	GO:0016514~SWI/SNF complex	12	1.97368	8.46869e-11	8289, 6595, 6597, 6599, 6598, 6601, 55193, 6603, 6602, 6605, 86, 5925	607	26	20164	15.3319	6.91045e-08	9.33845e-10	7.1755e-10
GOTERM_CC_ALL	GO:0046540~U4/U6 x U5 tri-snRNP complex	14	2.30263	2.29516e-10	9343, 9128, 9129, 6632, 9092, 24148, 26121, 23020, 10594, 6634, 6633, 9416, 6636, 6628	607	43	20164	10.8155	1.87285e-07	2.46427e-09	1.8935e-09
GOTERM_CC_ALL	GO:0090568~nuclear transcriptional repressor complex	14	2.30263	2.29516e-10	9112, 8467, 3066, 23378, 3065, 5928, 57459, 9219, 11335, 7528, 53615, 54815, 5925, 1108	607	43	20164	10.8155	1.87285e-07	2.46427e-09	1.8935e-09
GOTERM_CC_ALL	GO:0071564~npBAF complex	9	1.48026	2.83021e-10	8289, 6595, 6597, 6599, 6598, 6601, 6602, 6605, 86	607	12	20164	24.9143	2.30945e-07	2.99929e-09	2.3046e-09
GOTERM_CC_ALL	GO:0097526~spliceosomal tri-snRNP complex	14	2.30263	3.16891e-10	9343, 9128, 9129, 6632, 9092, 24148, 26121, 23020, 10594, 6634, 6633, 9416, 6636, 6628	607	44	20164	10.5697	2.58583e-07	3.31516e-09	2.54731e-09
GOTERM_CC_ALL	GO:0005689~U12-type spliceosomal complex	12	1.97368	3.49331e-10	84844, 1665, 83443, 10262, 6632, 23450, 23451, 6634, 6633, 10992, 6636, 6628	607	29	20164	13.7458	2.85054e-07	3.60828e-09	2.77254e-09
GOTERM_CC_ALL	GO:0035861~site of double-strand break	17	2.79605	4.86554e-10	65123, 10093, 4000, 7158, 4683, 25939, 10097, 10096, 11284, 23137, 23347, 27339, 142, 55183, 10459, 6119, 10111	607	74	20164	7.63142	3.97028e-07	4.96285e-09	3.81336e-09
GOTERM_CC_ALL	GO:0090545~CHD-type complex	9	1.48026	3.3962e-09	57459, 5928, 9112, 3066, 9219, 3065, 53615, 54815, 1108	607	15	20164	19.9315	2.7713e-06	3.33892e-08	2.56557e-08
GOTERM_CC_ALL	GO:0016581~NuRD complex	9	1.48026	3.3962e-09	57459, 5928, 9112, 3066, 9219, 3065, 53615, 54815, 1108	607	15	20164	19.9315	2.7713e-06	3.33892e-08	2.56557e-08
GOTERM_CC_ALL	GO:0071565~nBAF complex	9	1.48026	3.3962e-09	8289, 6595, 6597, 6599, 6598, 6601, 6602, 5977, 6605	607	15	20164	19.9315	2.7713e-06	3.33892e-08	2.56557e-08
GOTERM_CC_ALL	GO:1990234~transferase complex	59	9.70395	5.86918e-09	8454, 65123, 7520, 6632, 92105, 8295, 8450, 23248, 27043, 10459, 2547, 79577, 10856, 56254, 2068, 1650, 11143, 8726, 8607, 9817, 6628, 5591, 25836, 6045, 5430, 5431, 5356, 3054, 25879, 6917, 26121, 123169, 6634, 6633, 6636, 6877, 259282, 10393, 6015, 57680, 3066, 23468, 58490, 891, 84148, 27101, 5436, 2967, 11091, 9810, 64783, 55197, 5928, 983, 80335, 84259, 51434, 51433, 86	607	853	20164	2.29769	4.78924e-06	5.70149e-08	4.38092e-08
GOTERM_CC_ALL	GO:0015630~microtubule cytoskeleton	80	13.1579	7.37566e-09	9584, 23607, 8655, 7443, 23122, 1781, 1660, 24137, 9181, 55201, 10459, 1778, 4926, 10856, 10735, 1654, 201161, 55920, 2068, 1452, 7756, 5413, 3796, 4204, 3875, 5977, 8607, 9817, 3835, 7175, 9793, 9112, 11073, 23332, 25879, 27339, 5905, 1785, 23176, 123169, 328, 5901, 199953, 4735, 1108, 259282, 9126, 9688, 2010, 292, 22974, 55183, 891, 55342, 51143, 11004, 4869, 23636, 3192, 7153, 7430, 8243, 110…	607	1345	20164	1.97586	6.01852e-06	7.08064e-08	5.44064e-08
GOTERM_CC_ALL	GO:0044430~cytoskeletal part	100	16.4474	7.662e-09	10093, 9584, 23607, 10095, 8655, 7443, 10097, 399687, 10096, 24137, 9181, 55201, 201161, 1452, 118, 5413, 4204, 3875, 7175, 9112, 11073, 23332, 25879, 123169, 23176, 199953, 4735, 1108, 9126, 22974, 55183, 891, 55342, 51143, 1915, 4869, 4000, 11051, 4001, 23157, 10801, 55752, 51434, 51433, 11335, 4999, 829, 23122, 1660, 1781, 83706, 10459, 1778, 4926, 10856, 1654, 10735, 55920, 2068, 7756, 3796, …	607	1843	20164	1.80245	6.25218e-06	7.26999e-08	5.58614e-08
GOTERM_CC_ALL	GO:0005721~pericentric heterochromatin	10	1.64474	2.50475e-08	3070, 1786, 1059, 546, 10320, 11335, 222229, 23468, 1060, 9031	607	25	20164	13.2876	2.04385e-05	2.34876e-07	1.80475e-07
GOTERM_CC_ALL	GO:0035097~histone methyltransferase complex	15	2.46711	2.53298e-08	259282, 11091, 6045, 57680, 3066, 3054, 23468, 27043, 5928, 10856, 84148, 26121, 80335, 8726, 8607	607	72	20164	6.92065	2.06689e-05	2.34876e-07	1.80475e-07
GOTERM_CC_ALL	GO:0031967~organelle envelope	76	12.5	2.69084e-08	9782, 6233, 6434, 25909, 2232, 79050, 81929, 26517, 27000, 4927, 4928, 201161, 23560, 23165, 10651, 10452, 4723, 7175, 9631, 9112, 5356, 83858, 51096, 5905, 10989, 51493, 1104, 1785, 3840, 54205, 54927, 5901, 199953, 5903, 7385, 7386, 9688, 23223, 2010, 57122, 292, 23225, 7381, 23468, 55183, 84823, 4705, 56993, 27101, 55627, 55746, 7417, 3930, 7416, 7419, 23636, 5371, 9972, 7112, 4000, 64783, 400…	607	1288	20164	1.96013	2.19571e-05	2.4397e-07	1.87462e-07
GOTERM_CC_ALL	GO:0031975~envelope	76	12.5	2.69084e-08	9782, 6233, 6434, 25909, 2232, 79050, 81929, 26517, 27000, 4927, 4928, 201161, 23560, 23165, 10651, 10452, 4723, 7175, 9631, 9112, 5356, 83858, 51096, 5905, 10989, 51493, 1104, 1785, 3840, 54205, 54927, 5901, 199953, 5903, 7385, 7386, 9688, 23223, 2010, 57122, 292, 23225, 7381, 23468, 55183, 84823, 4705, 56993, 27101, 55627, 55746, 7417, 3930, 7416, 7419, 23636, 5371, 9972, 7112, 4000, 64783, 400…	607	1288	20164	1.96013	2.19571e-05	2.4397e-07	1.87462e-07
GOTERM_CC_ALL	GO:0005829~cytosol	224	36.8421	8.27561e-08	8894, 10093, 9188, 23607, 10095, 8655, 6233, 9987, 7443, 25909, 10097, 10096, 23047, 24137, 9181, 9184, 55201, 2547, 201161, 23165, 1452, 118, 10772, 3875, 4723, 9631, 23616, 28985, 123, 6251, 6015, 6136, 22974, 10197, 11168, 1915, 6129, 4869, 9410, 6142, 6146, 9775, 9092, 23279, 22984, 22985, 54386, 51434, 51433, 705, 10521, 4998, 10642, 829, 6152, 8454, 10294, 23122, 23126, 8570, 8450, 2107, 79…	607	5471	20164	1.3601	6.75267e-05	7.42077e-07	5.70199e-07
GOTERM_CC_ALL	GO:0015030~Cajal body	15	2.46711	8.69111e-08	3181, 2091, 9221, 9343, 9128, 9129, 9092, 2130, 23524, 26121, 114034, 7307, 51602, 1736, 11325	607	79	20164	6.30743	7.09169e-05	7.70864e-07	5.92318e-07
GOTERM_CC_ALL	GO:0000790~nuclear chromatin	13	2.13816	1.2285e-07	6045, 6015, 1660, 3066, 3065, 8295, 23435, 25942, 5928, 10856, 7528, 86, 8607	607	58	20164	7.44566	0.000100241	1.07791e-06	8.28249e-07
GOTERM_CC_ALL	GO:0000118~histone deacetylase complex	13	2.13816	3.20524e-07	9112, 9611, 3066, 3065, 23468, 23314, 25942, 5928, 57459, 9219, 53615, 54815, 1108	607	63	20164	6.85474	0.000261514	2.78242e-06	2.13796e-06
GOTERM_CC_ALL	GO:0005682~U5 snRNP	9	1.48026	4.37363e-07	9410, 23020, 6632, 10594, 6634, 6633, 9416, 24148, 6628	607	25	20164	11.9589	0.000356824	3.75672e-06	2.88659e-06
GOTERM_CC_ALL	GO:0000794~condensed nuclear chromosome	15	2.46711	5.35693e-07	8243, 11073, 9126, 23212, 25777, 1060, 79980, 4292, 891, 10735, 1104, 5885, 84365, 10111, 65083	607	91	20164	5.47568	0.00043703	4.55339e-06	3.49874e-06
GOTERM_CC_ALL	GO:0005687~U4 snRNP	7	1.15132	1.03036e-06	7919, 26121, 6632, 6634, 6633, 6636, 6628	607	13	20164	17.8872	0.000840418	8.66774e-06	6.66014e-06
GOTERM_CC_ALL	GO:0005940~septin ring	7	1.15132	1.75729e-06	10801, 55752, 23176, 5413, 23157, 989, 4735	607	14	20164	16.6096	0.00143292	1.44843e-05	1.11295e-05
GOTERM_CC_ALL	GO:0031105~septin complex	7	1.15132	1.75729e-06	10801, 55752, 23176, 5413, 23157, 989, 4735	607	14	20164	16.6096	0.00143292	1.44843e-05	1.11295e-05
GOTERM_CC_ALL	GO:0005732~small nucleolar ribonucleoprotein complex	9	1.48026	2.72004e-06	9410, 9136, 2091, 9221, 10528, 10199, 51602, 1736, 6628	607	31	20164	9.64426	0.00221709	2.21955e-05	1.70546e-05
GOTERM_CC_ALL	GO:0030688~preribosome, small subunit precursor	7	1.15132	2.85439e-06	27340, 117246, 8568, 23076, 79050, 8602, 705	607	15	20164	15.5023	0.00232648	2.28352e-05	1.75461e-05
GOTERM_CC_ALL	GO:0032156~septin cytoskeleton	7	1.15132	2.85439e-06	10801, 55752, 23176, 5413, 23157, 989, 4735	607	15	20164	15.5023	0.00232648	2.28352e-05	1.75461e-05
GOTERM_CC_ALL	GO:0005849~mRNA cleavage factor complex	8	1.31579	6.41551e-06	8189, 51692, 1478, 1477, 11051, 53981, 29894, 79869	607	25	20164	10.6301	0.0052214	5.08258e-05	3.90537e-05
GOTERM_CC_ALL	GO:0071339~MLL1 complex	9	1.48026	7.29844e-06	27043, 11091, 6045, 10856, 84148, 26121, 57680, 3054, 8607	607	35	20164	8.54206	0.00593785	5.72647e-05	4.40012e-05
GOTERM_CC_ALL	GO:0044665~MLL1/2 complex	9	1.48026	9.13835e-06	27043, 11091, 6045, 10856, 84148, 26121, 57680, 3054, 8607	607	36	20164	8.30478	0.00742919	7.1018e-05	5.4569e-05
GOTERM_CC_ALL	GO:0000445~THO complex part of transcription export complex	5	0.822368	1.1548e-05	8563, 80145, 9984, 57187, 84321	607	6	20164	27.6826	0.00937892	8.72512e-05	6.70423e-05
GOTERM_CC_ALL	GO:0000347~THO complex	5	0.822368	1.1548e-05	8563, 80145, 9984, 57187, 84321	607	6	20164	27.6826	0.00937892	8.72512e-05	6.70423e-05
GOTERM_CC_ALL	GO:0034388~Pwp2p-containing subcomplex of 90S preribosome	5	0.822368	1.1548e-05	51096, 55813, 134430, 5822, 10885	607	6	20164	27.6826	0.00937892	8.72512e-05	6.70423e-05
GOTERM_CC_ALL	GO:0005667~transcription factor complex	31	5.09868	1.25747e-05	8295, 23028, 2547, 2623, 3159, 26574, 2068, 4841, 10153, 9219, 10155, 10432, 2967, 5591, 6421, 29777, 23314, 142, 6917, 2976, 2975, 861, 23394, 865, 328, 6877, 9329, 11335, 7528, 1108, 5925	607	421	20164	2.44606	0.0102086	9.41374e-05	7.23335e-05
GOTERM_CC_ALL	GO:0000922~spindle pole	18	2.96053	1.5263e-05	23636, 3192, 259282, 9793, 8243, 11073, 9126, 2010, 8480, 22974, 891, 4926, 10735, 51143, 5885, 3796, 199953, 4869	607	170	20164	3.51732	0.0123774	0.000113223	8.69989e-05
GOTERM_CC_ALL	GO:0071012~catalytic step 1 spliceosome	6	0.986842	1.60293e-05	55696, 23020, 9775, 10594, 9939, 27339	607	12	20164	16.6096	0.0129949	0.000116785	8.97355e-05
GOTERM_CC_ALL	GO:0071006~U2-type catalytic step 1 spliceosome	6	0.986842	1.60293e-05	55696, 23020, 9775, 10594, 9939, 27339	607	12	20164	16.6096	0.0129949	0.000116785	8.97355e-05
GOTERM_CC_ALL	GO:0005637~nuclear inner membrane	11	1.80921	1.69871e-05	84823, 9782, 7112, 4001, 6434, 23353, 2010, 3930, 11335, 25777, 199953	607	63	20164	5.80016	0.013766	0.000122668	9.42561e-05
GOTERM_CC_ALL	GO:0005657~replication fork	11	1.80921	2.25454e-05	1786, 7158, 4683, 5982, 8467, 5983, 5984, 6117, 5985, 6119, 9031	607	65	20164	5.6217	0.0182291	0.000161378	0.000124
GOTERM_CC_ALL	GO:0016591~DNA-directed RNA polymerase II, holoenzyme	16	2.63158	2.30952e-05	25836, 65123, 5430, 5431, 92105, 8295, 55197, 23248, 58490, 6917, 79577, 123169, 2068, 5436, 6877, 2967	607	141	20164	3.76954	0.0186695	0.000163876	0.000125919
GOTERM_CC_ALL	GO:0000803~sex chromosome	8	1.31579	2.38422e-05	3192, 1788, 6045, 6599, 6598, 6015, 23137, 23347	607	30	20164	8.85843	0.0192674	0.000167717	0.000128871
GOTERM_CC_ALL	GO:0031428~box C/D snoRNP complex	5	0.822368	2.63028e-05	9136, 2091, 9221, 10528, 51602	607	7	20164	23.7279	0.0212347	0.000181898	0.000139767
GOTERM_CC_ALL	GO:0005856~cytoskeleton	107	17.5987	2.63741e-05	23603, 10093, 9584, 6595, 23607, 10095, 8655, 7443, 10097, 399687, 10096, 24137, 9181, 55201, 201161, 1452, 118, 5413, 4204, 3875, 7175, 9112, 11073, 23332, 25879, 123169, 23176, 6877, 199953, 4735, 1108, 9126, 22974, 55183, 891, 55342, 51143, 1915, 4869, 4000, 11051, 4001, 23157, 10801, 55752, 51434, 51433, 11335, 4999, 829, 23122, 1660, 1781, 83706, 10459, 1778, 4926, 10856, 1654, 10735, 55920,…	607	2398	20164	1.48225	0.0212916	0.000181898	0.000139767
GOTERM_CC_ALL	GO:0005847~mRNA cleavage and polyadenylation specificity factor complex	7	1.15132	2.65268e-05	8189, 51692, 1478, 11051, 53981, 29894, 79869	607	21	20164	11.073	0.0214135	0.000181898	0.000139767
GOTERM_CC_ALL	GO:0072686~mitotic spindle	17	2.79605	3.39617e-05	23636, 3192, 7175, 8243, 8655, 9126, 9611, 23122, 23332, 8480, 22974, 5905, 4926, 10735, 55920, 983, 3835	607	163	20164	3.46457	0.0273327	0.000230939	0.00017745
GOTERM_CC_ALL	GO:0031010~ISWI-type complex	6	0.986842	3.85405e-05	5928, 51773, 8467, 11177, 2186, 9031	607	14	20164	14.2368	0.0309603	0.00025991	0.00019971
GOTERM_CC_ALL	GO:0042382~paraspeckles	5	0.822368	5.13526e-05	4670, 6421, 11051, 55269, 4841	607	8	20164	20.7619	0.0410389	0.000343473	0.000263919
GOTERM_CC_ALL	GO:0030496~midbody	19	3.125	5.34332e-05	23636, 3192, 23157, 24137, 1060, 6294, 58525, 10659, 201161, 55920, 983, 1785, 55226, 26354, 989, 5901, 4735, 9816, 9817	607	206	20164	3.0639	0.0426658	0.000354484	0.000272379
GOTERM_CC_ALL	GO:0098799~outer mitochondrial membrane protein complex	7	1.15132	6.09283e-05	10989, 56993, 139322, 10651, 10452, 54927, 25813	607	24	20164	9.68891	0.0485032	0.000400947	0.000308081
GOTERM_CC_ALL	GO:0035770~ribonucleoprotein granule	22	3.61842	6.55382e-05	3192, 8189, 220988, 3191, 3190, 1660, 7073, 9582, 7150, 8570, 5093, 23435, 10658, 26097, 1654, 84324, 1994, 1653, 55308, 5436, 2926, 10642	607	268	20164	2.72694	0.052076	0.000427833	0.00032874
GOTERM_CC_ALL	GO:0032993~protein-DNA complex	20	3.28947	9.0169e-05	5591, 7520, 7014, 50809, 8295, 7150, 142, 54386, 2547, 2623, 10856, 84656, 6117, 988, 6119, 57418, 86, 4869, 2967, 8607	607	234	20164	2.83924	0.0709393	0.000579779	0.000445492
GOTERM_CC_ALL	GO:0031080~nuclear pore outer ring	5	0.822368	9.02352e-05	4928, 55746, 57122, 81929, 23279	607	9	20164	18.4551	0.0709895	0.000579779	0.000445492
GOTERM_CC_ALL	GO:1990391~DNA repair complex	9	1.48026	0.000111995	5591, 2547, 7158, 7520, 4436, 7515, 23028, 4292, 2956	607	50	20164	5.97944	0.0873412	0.000713969	0.000548601
GOTERM_CC_ALL	GO:0055029~nuclear DNA-directed RNA polymerase complex	16	2.63158	0.000151394	25836, 65123, 5430, 5431, 92105, 8295, 55197, 23248, 58490, 6917, 79577, 123169, 2068, 5436, 6877, 2967	607	166	20164	3.20184	0.11622	0.000957655	0.000735845
GOTERM_CC_ALL	GO:0000428~DNA-directed RNA polymerase complex	16	2.63158	0.000161827	25836, 65123, 5430, 5431, 92105, 8295, 55197, 23248, 58490, 6917, 79577, 123169, 2068, 5436, 6877, 2967	607	167	20164	3.18267	0.123713	0.00101578	0.000780505
GOTERM_CC_ALL	GO:0030880~RNA polymerase complex	16	2.63158	0.000223886	25836, 65123, 5430, 5431, 92105, 8295, 55197, 23248, 58490, 6917, 79577, 123169, 2068, 5436, 6877, 2967	607	172	20164	3.09015	0.166991	0.00139459	0.00107158
GOTERM_CC_ALL	GO:0005663~DNA replication factor C complex	4	0.657895	0.000258172	5982, 5983, 5984, 5985	607	5	20164	26.5753	0.189979	0.00159597	0.00122631
GOTERM_CC_ALL	GO:0042405~nuclear inclusion body	5	0.822368	0.000329836	9972, 7175, 4928, 4683, 5903	607	12	20164	13.8413	0.236003	0.00199368	0.00153191
GOTERM_CC_ALL	GO:0034709~methylosome	5	0.822368	0.000329836	6632, 6634, 6633, 6636, 6628	607	12	20164	13.8413	0.236003	0.00199368	0.00153191
GOTERM_CC_ALL	GO:0000974~Prp19 complex	5	0.822368	0.000329836	55696, 5356, 10286, 988, 27339	607	12	20164	13.8413	0.236003	0.00199368	0.00153191
GOTERM_CC_ALL	GO:0022625~cytosolic large ribosomal subunit	9	1.48026	0.000365033	6142, 6152, 6165, 6146, 9349, 6136, 25873, 285855, 6129	607	59	20164	5.06732	0.25764	0.0021902	0.00168291
GOTERM_CC_ALL	GO:0005697~telomerase holoenzyme complex	6	0.986842	0.000415286	3192, 55226, 6634, 1736, 3183, 6628	607	22	20164	9.05976	0.287477	0.00247353	0.00190061
GOTERM_CC_ALL	GO:0044798~nuclear transcription factor complex	19	3.125	0.000444002	6421, 8295, 6917, 2976, 2975, 861, 23394, 3159, 865, 2068, 4841, 10153, 10155, 9329, 6877, 11335, 5925, 1108, 2967	607	244	20164	2.58673	0.303987	0.00262541	0.00201732
GOTERM_CC_ALL	GO:0001401~mitochondrial sorting and assembly machinery complex	5	0.822368	0.00046514	10989, 139322, 10651, 54927, 25813	607	13	20164	12.7766	0.315894	0.0027111	0.00208316
GOTERM_CC_ALL	GO:0005677~chromatin silencing complex	5	0.822368	0.00046514	8467, 23378, 11335, 7528, 5925	607	13	20164	12.7766	0.315894	0.0027111	0.00208316
GOTERM_CC_ALL	GO:0005685~U1 snRNP	7	1.15132	0.000471633	6632, 6634, 6633, 6625, 6636, 51747, 6628	607	34	20164	6.83923	0.319511	0.00272945	0.00209726
GOTERM_CC_ALL	GO:0098798~mitochondrial protein complex	16	2.63158	0.000489282	7385, 7386, 292, 7381, 25813, 4705, 10989, 56993, 139322, 10651, 4513, 10452, 7416, 54927, 4723, 1329	607	185	20164	2.873	0.329245	0.00281165	0.00216042
GOTERM_CC_ALL	GO:0034715~pICln-Sm protein complex	4	0.657895	0.000504795	6632, 6634, 6633, 6636	607	6	20164	22.1461	0.337687	0.00286051	0.00219796
GOTERM_CC_ALL	GO:0070937~CRD-mediated mRNA stability complex	4	0.657895	0.000504795	3192, 10492, 1660, 10642	607	6	20164	22.1461	0.337687	0.00286051	0.00219796
GOTERM_CC_ALL	GO:0005813~centrosome	37	6.08553	0.000718719	259282, 9584, 8655, 23607, 9688, 1781, 1660, 2010, 1778, 891, 4926, 10856, 1654, 51143, 1452, 3796, 4204, 3875, 5977, 11004, 4869, 9817, 23636, 3192, 7153, 9793, 11051, 23332, 25879, 983, 1785, 123169, 10286, 328, 4999, 5901, 1108	607	678	20164	1.81284	0.443833	0.00404466	0.00310784
GOTERM_CC_ALL	GO:0061695~transferase complex, transferring phosphorus-containing groups	22	3.61842	0.000856067	5591, 25836, 65123, 5430, 7520, 5431, 92105, 8295, 55197, 23248, 58490, 6917, 10459, 891, 2547, 79577, 983, 123169, 2068, 5436, 6877, 2967	607	324	20164	2.25562	0.502843	0.00478459	0.0036764
GOTERM_CC_ALL	GO:0031390~Ctf18 RFC-like complex	4	0.657895	0.000863664	5982, 5983, 5984, 5985	607	7	20164	18.9823	0.505918	0.00479422	0.00368379
GOTERM_CC_ALL	GO:0010494~cytoplasmic stress granule	10	1.64474	0.00101772	3190, 10658, 1654, 1653, 1994, 55308, 7073, 10642, 8570, 23435	607	85	20164	3.90813	0.564337	0.00561124	0.00431158
GOTERM_CC_ALL	GO:0044448~cell cortex part	15	2.46711	0.00111778	7430, 10097, 23122, 23332, 23157, 2010, 4926, 10801, 55752, 23176, 6711, 5413, 989, 1915, 4735	607	180	20164	2.76826	0.598529	0.00612154	0.00470368
GOTERM_CC_ALL	GO:0000791~euchromatin	7	1.15132	0.00115572	1788, 6045, 10856, 23076, 27316, 10155, 11335	607	40	20164	5.81334	0.61078	0.0062871	0.00483089
GOTERM_CC_ALL	GO:0005815~microtubule organizing center	42	6.90789	0.00133072	259282, 9584, 8655, 23607, 9688, 23122, 1781, 1660, 2010, 1778, 891, 4926, 10856, 1654, 51143, 1452, 3796, 4204, 3875, 5977, 11004, 4869, 9817, 8607, 23636, 3192, 7153, 9793, 7430, 11073, 11051, 23332, 222229, 25879, 983, 1785, 123169, 10286, 328, 4999, 5901, 1108	607	831	20164	1.67894	0.662634	0.00711263	0.00546522
GOTERM_CC_ALL	GO:0022626~cytosolic ribosome	11	1.80921	0.00133775	6142, 6152, 6165, 6146, 9349, 6233, 6136, 25873, 285855, 6129, 6206	607	106	20164	3.44727	0.664569	0.00711263	0.00546522
GOTERM_CC_ALL	GO:0030893~meiotic cohesin complex	4	0.657895	0.00135105	8243, 10735, 9126, 5885	607	8	20164	16.6096	0.668194	0.00711263	0.00546522
GOTERM_CC_ALL	GO:0034991~nuclear meiotic cohesin complex	4	0.657895	0.00135105	8243, 10735, 9126, 5885	607	8	20164	16.6096	0.668194	0.00711263	0.00546522
GOTERM_CC_ALL	GO:0000798~nuclear cohesin complex	4	0.657895	0.00135105	8243, 10735, 9126, 5885	607	8	20164	16.6096	0.668194	0.00711263	0.00546522
GOTERM_CC_ALL	GO:0071004~U2-type prespliceosome	5	0.822368	0.00140702	10291, 23451, 6625, 51747, 6628	607	17	20164	9.77033	0.683026	0.00731292	0.00561912
GOTERM_CC_ALL	GO:0071010~prespliceosome	5	0.822368	0.00140702	10291, 23451, 6625, 51747, 6628	607	17	20164	9.77033	0.683026	0.00731292	0.00561912
GOTERM_CC_ALL	GO:0030055~cell-substrate junction	26	4.27632	0.00143757	23603, 6251, 10095, 9349, 10097, 10096, 6136, 23122, 9181, 83706, 3611, 3159, 5478, 118, 5479, 6129, 4869, 3190, 7430, 6146, 9656, 23332, 5094, 1785, 7408, 3987	607	431	20164	2.00394	0.690842	0.00742442	0.00570479
GOTERM_CC_ALL	GO:0036464~cytoplasmic ribonucleoprotein granule	18	2.96053	0.00155226	3192, 3190, 1660, 7073, 9582, 7150, 8570, 5093, 23435, 10658, 26097, 1654, 84324, 1994, 1653, 55308, 5436, 10642	607	250	20164	2.39178	0.718501	0.0079663	0.00612117
GOTERM_CC_ALL	GO:0034719~SMN-Sm protein complex	5	0.822368	0.00176638	6632, 6634, 6633, 6636, 6628	607	18	20164	9.22753	0.763697	0.00900853	0.00692199
GOTERM_CC_ALL	GO:0042645~mitochondrial nucleoid	7	1.15132	0.00216078	6742, 6832, 7019, 7417, 292, 7416, 2926	607	45	20164	5.16742	0.828831	0.0108261	0.00831855
GOTERM_CC_ALL	GO:0009295~nucleoid	7	1.15132	0.00216078	6742, 6832, 7019, 7417, 292, 7416, 2926	607	45	20164	5.16742	0.828831	0.0108261	0.00831855
GOTERM_CC_ALL	GO:0016234~inclusion body	9	1.48026	0.00216256	5905, 9972, 7175, 4928, 22803, 4683, 9816, 9817, 5903	607	77	20164	3.88275	0.82908	0.0108261	0.00831855
GOTERM_CC_ALL	GO:0005925~focal adhesion	25	4.11184	0.0022862	23603, 6251, 10095, 9349, 10097, 10096, 6136, 23122, 9181, 3611, 3159, 5478, 118, 5479, 6129, 4869, 3190, 7430, 6146, 9656, 23332, 5094, 1785, 7408, 3987	607	422	20164	1.96796	0.845517	0.0113752	0.00874052
GOTERM_CC_ALL	GO:0005924~cell-substrate adherens junction	25	4.11184	0.00258246	23603, 6251, 10095, 9349, 10097, 10096, 6136, 23122, 9181, 3611, 3159, 5478, 118, 5479, 6129, 4869, 3190, 7430, 6146, 9656, 23332, 5094, 1785, 7408, 3987	607	426	20164	1.94948	0.878763	0.0127714	0.00981333
GOTERM_CC_ALL	GO:0030689~Noc complex	3	0.493421	0.00265128	26155, 79050, 8602	607	3	20164	33.2191	0.885401	0.0128777	0.00989497
GOTERM_CC_ALL	GO:0070545~PeBoW complex	3	0.493421	0.00265128	23481, 55759, 23246	607	3	20164	33.2191	0.885401	0.0128777	0.00989497
GOTERM_CC_ALL	GO:0044611~nuclear pore inner ring	3	0.493421	0.00265128	9631, 23165, 23511	607	3	20164	33.2191	0.885401	0.0128777	0.00989497
GOTERM_CC_ALL	GO:0090575~RNA polymerase II transcription factor complex	16	2.63158	0.00317059	6421, 8295, 6917, 861, 23394, 3159, 865, 2068, 4841, 10153, 10155, 6877, 11335, 5925, 1108, 2967	607	223	20164	2.38343	0.925078	0.0153089	0.0117631
GOTERM_CC_ALL	GO:0099568~cytoplasmic region	24	3.94737	0.00338154	23603, 3192, 7430, 8655, 6421, 7014, 10097, 23122, 23332, 23157, 2010, 24137, 1778, 79882, 5905, 4926, 10801, 55752, 23176, 6711, 5413, 989, 1915, 4735	607	411	20164	1.9398	0.936962	0.0162314	0.0124719
GOTERM_CC_ALL	GO:0005885~Arp2/3 protein complex	4	0.657895	0.00372117	10093, 10095, 10097, 10096	607	11	20164	12.0797	0.952267	0.0176539	0.013565
GOTERM_CC_ALL	GO:0016580~Sin3 complex	4	0.657895	0.00372117	5928, 3066, 3065, 25942	607	11	20164	12.0797	0.952267	0.0176539	0.013565
GOTERM_CC_ALL	GO:1902562~H4 histone acetyltransferase complex	7	1.15132	0.00452663	11091, 10856, 84148, 3054, 8295, 86, 8607	607	52	20164	4.4718	0.975329	0.0212841	0.0163544
GOTERM_CC_ALL	GO:0005868~cytoplasmic dynein complex	5	0.822368	0.00453853	1778, 7175, 8655, 51143, 1781	607	23	20164	7.22155	0.975568	0.0212841	0.0163544
GOTERM_CC_ALL	GO:0015629~actin cytoskeleton	28	4.60526	0.00462957	23603, 10093, 10095, 23607, 10097, 399687, 10096, 1660, 3183, 83706, 3611, 118, 1915, 10611, 9817, 3190, 7430, 11073, 4542, 10801, 10627, 55752, 6711, 989, 6877, 7408, 4735, 829	607	522	20164	1.78187	0.977325	0.0214651	0.0164934
GOTERM_CC_ALL	GO:0000123~histone acetyltransferase complex	9	1.48026	0.00462973	11091, 10856, 84148, 11143, 6877, 3054, 8295, 86, 8607	607	87	20164	3.43646	0.977328	0.0214651	0.0164934
GOTERM_CC_ALL	GO:0031519~PcG protein complex	6	0.986842	0.00474507	5928, 6045, 6015, 8726, 3066, 7528	607	37	20164	5.38688	0.979374	0.0218756	0.0168088
GOTERM_CC_ALL	GO:0044615~nuclear pore nuclear basket	4	0.657895	0.00485162	9972, 7175, 4928, 5903	607	12	20164	11.073	0.981099	0.0222411	0.0170897
GOTERM_CC_ALL	GO:0005874~microtubule	25	4.11184	0.00494389	259282, 8655, 23122, 1781, 2010, 24137, 9181, 22974, 55201, 1778, 4926, 55920, 51143, 7756, 3796, 11004, 3835, 3192, 9793, 9112, 23332, 10801, 983, 1785, 54867	607	449	20164	1.84962	0.982477	0.0225375	0.0173174
GOTERM_CC_ALL	GO:0070418~DNA-dependent protein kinase complex	3	0.493421	0.00519693	5591, 2547, 7520	607	4	20164	24.9143	0.985761	0.0233005	0.0179037
GOTERM_CC_ALL	GO:0030981~cortical microtubule cytoskeleton	3	0.493421	0.00519693	4926, 23122, 23332	607	4	20164	24.9143	0.985761	0.0233005	0.0179037
GOTERM_CC_ALL	GO:0005853~eukaryotic translation elongation factor 1 complex	3	0.493421	0.00519693	1915, 1936, 1933	607	4	20164	24.9143	0.985761	0.0233005	0.0179037
GOTERM_CC_ALL	GO:0035371~microtubule plus-end	5	0.822368	0.00531867	4926, 9793, 23122, 23332, 11004	607	24	20164	6.92065	0.987114	0.0237161	0.018223
GOTERM_CC_ALL	GO:0000783~nuclear telomere cap complex	4	0.657895	0.00616756	54386, 2547, 7520, 7014	607	13	20164	10.2213	0.99358	0.0270577	0.0207907
GOTERM_CC_ALL	GO:0000784~nuclear chromosome, telomeric region	4	0.657895	0.00616756	54386, 2547, 7520, 7014	607	13	20164	10.2213	0.99358	0.0270577	0.0207907
GOTERM_CC_ALL	GO:0000782~telomere cap complex	4	0.657895	0.00616756	54386, 2547, 7520, 7014	607	13	20164	10.2213	0.99358	0.0270577	0.0207907
GOTERM_CC_ALL	GO:0046930~pore complex	5	0.822368	0.00713713	7417, 10452, 292, 7416, 7419	607	26	20164	6.38829	0.997105	0.0311438	0.0239304
GOTERM_CC_ALL	GO:0000177~cytoplasmic exosome (RNase complex)	4	0.657895	0.00767623	54512, 6832, 23016, 118460	607	14	20164	9.49117	0.998141	0.0329674	0.0253316
GOTERM_CC_ALL	GO:0008278~cohesin complex	4	0.657895	0.00767623	8243, 10735, 9126, 5885	607	14	20164	9.49117	0.998141	0.0329674	0.0253316
GOTERM_CC_ALL	GO:0070822~Sin3-type complex	4	0.657895	0.00767623	5928, 3066, 3065, 25942	607	14	20164	9.49117	0.998141	0.0329674	0.0253316
GOTERM_CC_ALL	GO:0015934~large ribosomal subunit	10	1.64474	0.00834197	6142, 387338, 6152, 6165, 6146, 9349, 6136, 25873, 285855, 6129	607	116	20164	2.86372	0.998925	0.035639	0.0273844
GOTERM_CC_ALL	GO:0005638~lamin filament	3	0.493421	0.00848944	4000, 3692, 4001	607	5	20164	19.9315	0.999048	0.0360801	0.0277233
GOTERM_CC_ALL	GO:0031248~protein acetyltransferase complex	9	1.48026	0.00883795	11091, 10856, 84148, 11143, 6877, 3054, 8295, 86, 8607	607	97	20164	3.08219	0.999285	0.037174	0.0285639
GOTERM_CC_ALL	GO:1902493~acetyltransferase complex	9	1.48026	0.00883795	11091, 10856, 84148, 11143, 6877, 3054, 8295, 86, 8607	607	97	20164	3.08219	0.999285	0.037174	0.0285639
GOTERM_CC_ALL	GO:0070161~anchoring junction	29	4.76974	0.00917356	23603, 6251, 10095, 9349, 10097, 10096, 6136, 23122, 9181, 3611, 3159, 5478, 118, 5479, 3875, 6129, 10611, 4869, 23616, 3190, 7430, 6146, 9656, 5411, 23332, 5094, 1785, 7408, 3987	607	577	20164	1.66959	0.999458	0.0383878	0.0294965
GOTERM_CC_ALL	GO:0097346~INO80-type complex	5	0.822368	0.00932399	10856, 8295, 7528, 86, 8607	607	28	20164	5.93198	0.999521	0.0388182	0.0298272
GOTERM_CC_ALL	GO:0048188~Set1C/COMPASS complex	4	0.657895	0.00938367	259282, 11091, 80335, 3054	607	15	20164	8.85843	0.999544	0.0388684	0.0298658
GOTERM_CC_ALL	GO:0033202~DNA helicase complex	4	0.657895	0.0112948	10856, 7528, 86, 8607	607	16	20164	8.30478	0.999906	0.0463145	0.0355872
GOTERM_CC_ALL	GO:0031011~Ino80 complex	4	0.657895	0.0112948	10856, 7528, 86, 8607	607	16	20164	8.30478	0.999906	0.0463145	0.0355872
GOTERM_CC_ALL	GO:0005912~adherens junction	28	4.60526	0.0114864	23603, 6251, 10095, 9349, 10097, 10096, 6136, 23122, 9181, 3611, 3159, 5478, 118, 5479, 3875, 6129, 10611, 4869, 23616, 3190, 7430, 6146, 9656, 23332, 5094, 1785, 7408, 3987	607	561	20164	1.65799	0.999919	0.0468647	0.03601
GOTERM_CC_ALL	GO:0005876~spindle microtubule	8	1.31579	0.012406	3192, 259282, 4926, 983, 23122, 3796, 23332, 24137	607	83	20164	3.20184	0.999962	0.049927	0.0383631
GOTERM_CC_ALL	GO:0097227~sperm annulus	3	0.493421	0.0124818	23157, 989, 4735	607	6	20164	16.6096	0.999965	0.049927	0.0383631
GOTERM_CC_ALL	GO:0001652~granular component	3	0.493421	0.0124818	2091, 23076, 6838	607	6	20164	16.6096	0.999965	0.049927	0.0383631
GOTERM_CC_ALL	GO:0000127~transcription factor TFIIIC complex	3	0.493421	0.0124818	2976, 2975, 9329	607	6	20164	16.6096	0.999965	0.049927	0.0383631
GOTERM_CC_ALL	GO:0099513~polymeric cytoskeletal fiber	36	5.92105	0.0142093	259282, 8655, 23607, 23122, 1781, 2010, 24137, 9181, 22974, 84823, 55201, 1778, 4926, 55920, 51143, 1452, 7756, 3796, 3875, 11004, 10611, 9817, 3835, 3192, 9793, 7430, 9112, 4000, 3692, 4001, 5411, 23332, 10801, 983, 1785, 54867	607	787	20164	1.51955	0.999992	0.0565598	0.0434596
GOTERM_CC_ALL	GO:0016605~PML body	9	1.48026	0.0146239	5371, 23515, 11073, 4683, 546, 6117, 23137, 23468, 5925	607	106	20164	2.82049	0.999994	0.0579278	0.0445107
GOTERM_CC_ALL	GO:0001673~male germ cell nucleus	4	0.657895	0.0157431	11073, 7014, 5901, 4292	607	18	20164	7.38202	0.999998	0.0620598	0.0476856
GOTERM_CC_ALL	GO:0005683~U7 snRNP	3	0.493421	0.017129	6634, 6636, 6628	607	7	20164	14.2368	0.999999	0.0671984	0.051634
GOTERM_CC_ALL	GO:0005737~cytoplasm	396	65.1316	0.0177892	23603, 65123, 9188, 23607, 25909, 399687, 9181, 9184, 387338, 3516, 55201, 2547, 10659, 10658, 201161, 1452, 10651, 10772, 3875, 4723, 23616, 23613, 55696, 79882, 1104, 4735, 1108, 22974, 10514, 55342, 26097, 4869, 9092, 22984, 22985, 55234, 54386, 2335, 10528, 4513, 5965, 10521, 10642, 705, 4998, 10523, 829, 2232, 83706, 27043, 2107, 79577, 10735, 10856, 7919, 55127, 3796, 5977, 58517, 7913, 106…	607	12304	20164	1.06915	1	0.0694545	0.0533676
GOTERM_CC_ALL	GO:0031229~intrinsic component of nuclear inner membrane	4	0.657895	0.0182853	23353, 3930, 25777, 199953	607	19	20164	6.9935	1	0.0705987	0.0542468
GOTERM_CC_ALL	GO:0005639~integral component of nuclear inner membrane	4	0.657895	0.0182853	23353, 3930, 25777, 199953	607	19	20164	6.9935	1	0.0705987	0.0542468
GOTERM_CC_ALL	GO:1990752~microtubule end	5	0.822368	0.0183418	4926, 9793, 23122, 23332, 11004	607	34	20164	4.88516	1	0.0705987	0.0542468
GOTERM_CC_ALL	GO:0008023~transcription elongation factor complex	6	0.986842	0.0196205	6829, 79577, 6830, 123169, 11198, 6749	607	52	20164	3.83297	1	0.0751658	0.0577561
GOTERM_CC_ALL	GO:0000178~exosome (RNase complex)	4	0.657895	0.0210415	54512, 6832, 23016, 118460	607	20	20164	6.64382	1	0.07986	0.061363
GOTERM_CC_ALL	GO:0044453~nuclear membrane part	4	0.657895	0.0210415	23353, 3930, 25777, 199953	607	20	20164	6.64382	1	0.07986	0.061363
GOTERM_CC_ALL	GO:0051233~spindle midzone	5	0.822368	0.0222325	3192, 4926, 55920, 201161, 55183	607	36	20164	4.61377	1	0.0830734	0.0638321
GOTERM_CC_ALL	GO:0097431~mitotic spindle pole	5	0.822368	0.0222325	4926, 8243, 10735, 9126, 8480	607	36	20164	4.61377	1	0.0830734	0.0638321
GOTERM_CC_ALL	GO:0016589~NURF complex	3	0.493421	0.0223883	5928, 8467, 2186	607	8	20164	12.4572	1	0.0830734	0.0638321
GOTERM_CC_ALL	GO:0072669~tRNA-splicing ligase complex	3	0.493421	0.0223883	51493, 1653, 283742	607	8	20164	12.4572	1	0.0830734	0.0638321
GOTERM_CC_ALL	GO:0032153~cell division site	7	1.15132	0.0223972	10801, 55752, 23176, 5413, 23157, 989, 4735	607	73	20164	3.18539	1	0.0830734	0.0638321
GOTERM_CC_ALL	GO:1905354~exoribonuclease complex	4	0.657895	0.0240123	54512, 6832, 23016, 118460	607	21	20164	6.32745	1	0.0886609	0.0681255
GOTERM_CC_ALL	GO:0044445~cytosolic part	15	2.46711	0.0241343	6142, 6152, 6165, 6146, 56919, 9349, 6233, 9775, 6136, 25873, 285855, 1654, 6129, 54205, 6206	607	257	20164	1.93886	1	0.08871	0.0681632
GOTERM_CC_ALL	GO:0019866~organelle inner membrane	27	4.44079	0.025145	7385, 9782, 7386, 6434, 2232, 2010, 292, 7381, 26517, 84823, 4705, 10452, 3930, 4723, 7112, 4001, 23353, 83858, 25777, 10989, 139322, 4513, 54205, 11335, 54927, 199953, 1329	607	575	20164	1.55985	1	0.0920106	0.0706993
GOTERM_CC_ALL	GO:0044391~ribosomal subunit	12	1.97368	0.0261679	6142, 387338, 6152, 6165, 6146, 9349, 6233, 6136, 25873, 285855, 6129, 6206	607	187	20164	2.13171	1	0.0953258	0.0732467
GOTERM_CC_ALL	GO:0061617~MICOS complex	3	0.493421	0.0282188	10989, 139322, 54927	607	9	20164	11.073	1	0.100553	0.0772629
GOTERM_CC_ALL	GO:0005664~nuclear origin of replication recognition complex	3	0.493421	0.0282188	4998, 222229, 4999	607	9	20164	11.073	1	0.100553	0.0772629
GOTERM_CC_ALL	GO:0000808~origin recognition complex	3	0.493421	0.0282188	4998, 222229, 4999	607	9	20164	11.073	1	0.100553	0.0772629
GOTERM_CC_ALL	GO:0070419~nonhomologous end joining complex	3	0.493421	0.0282188	5591, 2547, 7520	607	9	20164	11.073	1	0.100553	0.0772629
GOTERM_CC_ALL	GO:0090576~RNA polymerase III transcription factor complex	3	0.493421	0.0282188	2976, 2975, 9329	607	9	20164	11.073	1	0.100553	0.0772629
GOTERM_CC_ALL	GO:0032838~cell projection cytoplasm	8	1.31579	0.0296815	1778, 3192, 5905, 79882, 6421, 8655, 7014, 24137	607	99	20164	2.68437	1	0.105305	0.0809144
GOTERM_CC_ALL	GO:0043073~germ cell nucleus	4	0.657895	0.0305964	11073, 7014, 5901, 4292	607	23	20164	5.77724	1	0.108081	0.0830474
GOTERM_CC_ALL	GO:0005938~cell cortex	17	2.79605	0.0333791	23603, 7430, 10097, 23122, 23332, 23157, 2010, 1778, 4926, 10801, 55752, 23176, 6711, 5413, 989, 1915, 4735	607	320	20164	1.76477	1	0.117402	0.0902099
GOTERM_CC_ALL	GO:0098800~inner mitochondrial membrane protein complex	10	1.64474	0.0362466	4705, 7385, 10989, 7386, 139322, 4513, 4723, 7381, 54927, 1329	607	149	20164	2.22947	1	0.126941	0.0975392
GOTERM_CC_ALL	GO:0070069~cytochrome complex	5	0.822368	0.0367401	7385, 7386, 4513, 7381, 1329	607	42	20164	3.95466	1	0.128119	0.0984446
GOTERM_CC_ALL	GO:0070469~respiratory chain	8	1.31579	0.0373556	4705, 7385, 7386, 4513, 54205, 4723, 7381, 1329	607	104	20164	2.55532	1	0.129711	0.0996679
GOTERM_CC_ALL	GO:0005751~mitochondrial respiratory chain complex IV	4	0.657895	0.038029	7385, 7386, 4513, 1329	607	25	20164	5.31506	1	0.13149	0.101035
GOTERM_CC_ALL	GO:0031074~nucleocytoplasmic shuttling complex	3	0.493421	0.0414395	10514, 3840, 5901	607	11	20164	9.05976	1	0.142078	0.10917
GOTERM_CC_ALL	GO:0044545~NSL complex	3	0.493421	0.0414395	11091, 84148, 3054	607	11	20164	9.05976	1	0.142078	0.10917
GOTERM_CC_ALL	GO:0035327~transcriptionally active chromatin	4	0.657895	0.0420583	27043, 54512, 6830, 11168	607	26	20164	5.11063	1	0.142405	0.109421
GOTERM_CC_ALL	GO:0043189~H4/H2A histone acetyltransferase complex	4	0.657895	0.0420583	10856, 8295, 86, 8607	607	26	20164	5.11063	1	0.142405	0.109421
GOTERM_CC_ALL	GO:0035267~NuA4 histone acetyltransferase complex	4	0.657895	0.0420583	10856, 8295, 86, 8607	607	26	20164	5.11063	1	0.142405	0.109421
GOTERM_CC_ALL	GO:1904115~axon cytoplasm	6	0.986842	0.0455923	1778, 5905, 79882, 8655, 7014, 24137	607	65	20164	3.06638	1	0.153214	0.117727
GOTERM_CC_ALL	GO:0000152~nuclear ubiquitin ligase complex	5	0.822368	0.0456262	6045, 10393, 6015, 51434, 51433	607	45	20164	3.69101	1	0.153214	0.117727
GOTERM_CC_ALL	GO:0005652~nuclear lamina	3	0.493421	0.0487571	4000, 3692, 4001	607	12	20164	8.30478	1	0.161731	0.124271
GOTERM_CC_ALL	GO:0000176~nuclear exosome (RNase complex)	3	0.493421	0.0487571	54512, 23016, 118460	607	12	20164	8.30478	1	0.161731	0.124271
GOTERM_CC_ALL	GO:0035098~ESC/E(Z) complex	3	0.493421	0.0487571	5928, 8726, 3066	607	12	20164	8.30478	1	0.161731	0.124271
GOTERM_CC_ALL	GO:0045277~respiratory chain complex IV	4	0.657895	0.050729	7385, 7386, 4513, 1329	607	28	20164	4.74559	1	0.167208	0.12848
GOTERM_CC_ALL	GO:0005881~cytoplasmic microtubule	6	0.986842	0.0508182	1778, 4926, 23122, 54867, 23332, 11004	607	67	20164	2.97485	1	0.167208	0.12848
GOTERM_CC_ALL	GO:0032300~mismatch repair complex	3	0.493421	0.0565006	4436, 4292, 2956	607	13	20164	7.66595	1	0.184395	0.141686
GOTERM_CC_ALL	GO:0005840~ribosome	14	2.30263	0.0581718	6142, 6152, 6165, 6146, 9349, 6233, 6136, 25873, 1660, 285855, 387338, 328, 6129, 6206	607	265	20164	1.75497	1	0.184395	0.141686
GOTERM_CC_ALL	GO:0098803~respiratory chain complex	7	1.15132	0.0587741	4705, 7385, 7386, 4513, 4723, 7381, 1329	607	92	20164	2.52754	1	0.184395	0.141686
GOTERM_CC_ALL	GO:0043564~Ku70:Ku80 complex	2	0.328947	0.0592054	2547, 7520	607	2	20164	33.2191	1	0.184395	0.141686
GOTERM_CC_ALL	GO:0071920~cleavage body	2	0.328947	0.0592054	1478, 1653	607	2	20164	33.2191	1	0.184395	0.141686
GOTERM_CC_ALL	GO:0031213~RSF complex	2	0.328947	0.0592054	51773, 8467	607	2	20164	33.2191	1	0.184395	0.141686
GOTERM_CC_ALL	GO:0035101~FACT complex	2	0.328947	0.0592054	11198, 6749	607	2	20164	33.2191	1	0.184395	0.141686
GOTERM_CC_ALL	GO:0055028~cortical microtubule	2	0.328947	0.0592054	4926, 23122	607	2	20164	33.2191	1	0.184395	0.141686
GOTERM_CC_ALL	GO:1990723~cytoplasmic periphery of the nuclear pore complex	2	0.328947	0.0592054	5905, 5903	607	2	20164	33.2191	1	0.184395	0.141686
GOTERM_CC_ALL	GO:0097125~cyclin B1-CDK1 complex	2	0.328947	0.0592054	891, 983	607	2	20164	33.2191	1	0.184395	0.141686
GOTERM_CC_ALL	GO:0099115~chromosome, subtelomeric region	2	0.328947	0.0592054	546, 51548	607	2	20164	33.2191	1	0.184395	0.141686
GOTERM_CC_ALL	GO:0030692~Noc4p-Nop14p complex	2	0.328947	0.0592054	79050, 8602	607	2	20164	33.2191	1	0.184395	0.141686
GOTERM_CC_ALL	GO:0016590~ACF complex	2	0.328947	0.0592054	8467, 11177	607	2	20164	33.2191	1	0.184395	0.141686
GOTERM_CC_ALL	GO:0090535~WICH complex	2	0.328947	0.0592054	8467, 9031	607	2	20164	33.2191	1	0.184395	0.141686
GOTERM_CC_ALL	GO:0031968~organelle outer membrane	13	2.13816	0.062729	6233, 2010, 25813, 10989, 56993, 55627, 139322, 7417, 10651, 10452, 7416, 54927, 7419	607	242	20164	1.7845	1	0.194627	0.149548
GOTERM_CC_ALL	GO:1902554~serine/threonine protein kinase complex	7	1.15132	0.0639142	5591, 891, 2547, 983, 7520, 2068, 2967	607	94	20164	2.47376	1	0.19535	0.150104
GOTERM_CC_ALL	GO:0044455~mitochondrial membrane part	14	2.30263	0.0644888	7385, 7386, 7381, 25813, 4705, 10989, 56993, 139322, 10651, 4513, 10452, 54927, 4723, 1329	607	269	20164	1.72888	1	0.19535	0.150104
GOTERM_CC_ALL	GO:0005750~mitochondrial respiratory chain complex III	3	0.493421	0.064638	7385, 7386, 7381	607	14	20164	7.11838	1	0.19535	0.150104
GOTERM_CC_ALL	GO:1990023~mitotic spindle midzone	3	0.493421	0.064638	3192, 4926, 55920	607	14	20164	7.11838	1	0.19535	0.150104
GOTERM_CC_ALL	GO:0001741~XY body	3	0.493421	0.064638	1788, 6599, 6598	607	14	20164	7.11838	1	0.19535	0.150104
GOTERM_CC_ALL	GO:0045275~respiratory chain complex III	3	0.493421	0.064638	7385, 7386, 7381	607	14	20164	7.11838	1	0.19535	0.150104
GOTERM_CC_ALL	GO:0000812~Swr1 complex	3	0.493421	0.064638	10856, 8295, 8607	607	14	20164	7.11838	1	0.19535	0.150104
GOTERM_CC_ALL	GO:0019867~outer membrane	13	2.13816	0.0658362	6233, 2010, 25813, 10989, 56993, 55627, 139322, 7417, 10651, 10452, 7416, 54927, 7419	607	244	20164	1.76987	1	0.198238	0.152322
GOTERM_CC_ALL	GO:0005746~mitochondrial respiratory chain	7	1.15132	0.0693104	4705, 7385, 7386, 4513, 4723, 7381, 1329	607	96	20164	2.42223	1	0.207931	0.159771
GOTERM_CC_ALL	GO:0099512~supramolecular fiber	40	6.57895	0.0702176	23603, 259282, 8655, 23607, 23122, 1781, 2010, 24137, 9181, 22974, 84823, 55201, 1778, 4926, 3611, 55920, 51143, 1452, 7756, 3796, 3875, 7913, 11004, 10611, 9817, 3835, 3192, 9793, 7430, 9112, 4000, 3692, 4001, 5411, 23332, 10801, 983, 1785, 6711, 54867	607	1014	20164	1.31042	1	0.209881	0.161269
GOTERM_CC_ALL	GO:0005665~DNA-directed RNA polymerase II, core complex	3	0.493421	0.0731387	5430, 5431, 5436	607	15	20164	6.64382	1	0.217022	0.166756
GOTERM_CC_ALL	GO:0031616~spindle pole centrosome	3	0.493421	0.0731387	4926, 2010, 4869	607	15	20164	6.64382	1	0.217022	0.166756
GOTERM_CC_ALL	GO:0042788~polysomal ribosome	4	0.657895	0.0757995	6142, 6152, 25873, 1660	607	33	20164	4.02656	1	0.223294	0.171575
GOTERM_CC_ALL	GO:0043596~nuclear replication fork	4	0.657895	0.0757995	8467, 6117, 6119, 9031	607	33	20164	4.02656	1	0.223294	0.171575
GOTERM_CC_ALL	GO:0099081~supramolecular polymer	40	6.57895	0.0762774	23603, 259282, 8655, 23607, 23122, 1781, 2010, 24137, 9181, 22974, 84823, 55201, 1778, 4926, 3611, 55920, 51143, 1452, 7756, 3796, 3875, 7913, 11004, 10611, 9817, 3835, 3192, 9793, 7430, 9112, 4000, 3692, 4001, 5411, 23332, 10801, 983, 1785, 6711, 54867	607	1023	20164	1.29889	1	0.223893	0.172036
GOTERM_CC_ALL	GO:0099080~supramolecular complex	40	6.57895	0.0770182	23603, 259282, 8655, 23607, 23122, 1781, 2010, 24137, 9181, 22974, 84823, 55201, 1778, 4926, 3611, 55920, 51143, 1452, 7756, 3796, 3875, 7913, 11004, 10611, 9817, 3835, 3192, 9793, 7430, 9112, 4000, 3692, 4001, 5411, 23332, 10801, 983, 1785, 6711, 54867	607	1024	20164	1.29762	1	0.225258	0.173084
GOTERM_CC_ALL	GO:0030286~dynein complex	5	0.822368	0.0787631	1778, 7175, 8655, 51143, 1781	607	54	20164	3.07584	1	0.229538	0.176373
GOTERM_CC_ALL	GO:0044614~nuclear pore cytoplasmic filaments	2	0.328947	0.0874824	5905, 5903	607	3	20164	22.1461	1	0.247009	0.189797
GOTERM_CC_ALL	GO:0035060~brahma complex	2	0.328947	0.0874824	8289, 6598	607	3	20164	22.1461	1	0.247009	0.189797
GOTERM_CC_ALL	GO:0034455~t-UTP complex	2	0.328947	0.0874824	25926, 55127	607	3	20164	22.1461	1	0.247009	0.189797
GOTERM_CC_ALL	GO:0061793~chromatin lock complex	2	0.328947	0.0874824	11335, 5925	607	3	20164	22.1461	1	0.247009	0.189797
GOTERM_CC_ALL	GO:0033186~CAF-1 complex	2	0.328947	0.0874824	5928, 8208	607	3	20164	22.1461	1	0.247009	0.189797
GOTERM_CC_ALL	GO:0016513~core-binding factor complex	2	0.328947	0.0874824	861, 865	607	3	20164	22.1461	1	0.247009	0.189797
GOTERM_CC_ALL	GO:0034457~Mpp10 complex	2	0.328947	0.0874824	92856, 10199	607	3	20164	22.1461	1	0.247009	0.189797
GOTERM_CC_ALL	GO:0044530~supraspliceosomal complex	2	0.328947	0.0874824	103, 27316	607	3	20164	22.1461	1	0.247009	0.189797
GOTERM_CC_ALL	GO:0032301~MutSalpha complex	2	0.328947	0.0874824	4436, 2956	607	3	20164	22.1461	1	0.247009	0.189797
GOTERM_CC_ALL	GO:0042641~actomyosin	6	0.986842	0.0967314	10801, 3611, 399687, 55752, 989, 10611	607	81	20164	2.46067	1	0.272182	0.20914

## Sheet: UpNUC_Mr
Cluster	Entry	Reviewed	Entry Name	Protein names	Gene Names	Organism	Length	Molecular mass, Da	Subcellular location [CC]
Up_NUC	Q9UKX7	reviewed	NUP50_HUMAN	Nuclear pore complex protein Nup50 (50 kDa nucleoporin) (Nuclear pore-associated protein 60 kDa-like) (Nucleoporin Nup50)	NUP50 NPAP60L PRO1146	Homo sapiens (Human)	468	50144	SUBCELLULAR LOCATION: Nucleus, nuclear pore complex {ECO:0000269|PubMed:12802065}. Nucleus membrane {ECO:0000250|UniProtKB:O08587}; Peripheral membrane protein {ECO:0000250|UniProtKB:O08587}; Nucleoplasmic side {ECO:0000250|UniProtKB:O08587}. Note=Localizes to the nucleoplasmic fibrils of the nuclear pore complex (By similarity). Dissociates from the NPC structure early during prophase of mitosis…	61640
Up_NUC	Q9UJX4	reviewed	APC5_HUMAN	Anaphase-promoting complex subunit 5, APC5 (Cyclosome subunit 5)	ANAPC5 APC5	Homo sapiens (Human)	755	85077	SUBCELLULAR LOCATION: Nucleus {ECO:0000269|PubMed:18445686}. Cytoplasm, cytoskeleton, spindle {ECO:0000269|PubMed:18445686}.
Up_NUC	Q8TDN6	reviewed	BRX1_HUMAN	Ribosome biogenesis protein BRX1 homolog (Brix domain-containing protein 2)	BRIX1 BRIX BXDC2	Homo sapiens (Human)	353	41401	SUBCELLULAR LOCATION: Nucleus, nucleolus.
Up_NUC	O76021	reviewed	RL1D1_HUMAN	Ribosomal L1 domain-containing protein 1 (CATX-11) (Cellular senescence-inhibited gene protein) (Protein PBK1)	RSL1D1 CATX11 CSIG PBK1 L12	Homo sapiens (Human)	490	54973	SUBCELLULAR LOCATION: Nucleus, nucleolus {ECO:0000269|PubMed:11790298, ECO:0000269|PubMed:12429849, ECO:0000269|PubMed:18678645, ECO:0000269|PubMed:22419112}. Note=Colocalizes with ING1 in the nucleolus after UV stress. {ECO:0000269|PubMed:22419112}.
Up_NUC	P62829	reviewed	RL23_HUMAN	60S ribosomal protein L23 (60S ribosomal protein L17) (Large ribosomal subunit protein uL14)	RPL23	Homo sapiens (Human)	140	14865
Up_NUC	Q8WVY7	reviewed	UBCP1_HUMAN	Ubiquitin-like domain-containing CTD phosphatase 1, EC 3.1.3.16 (Nuclear proteasome inhibitor UBLCP1)	UBLCP1	Homo sapiens (Human)	318	36805	SUBCELLULAR LOCATION: Nucleus {ECO:0000269|PubMed:15883030, ECO:0000269|PubMed:21949367}. Note=Colocalizes with nuclear proteasomes.
Up_NUC	P49792	reviewed	RBP2_HUMAN	E3 SUMO-protein ligase RanBP2, EC 2.3.2.- (358 kDa nucleoporin) (Nuclear pore complex protein Nup358) (Nucleoporin Nup358) (Ran-binding protein 2, RanBP2) (p270)	RANBP2 NUP358	Homo sapiens (Human)	3224	358199	SUBCELLULAR LOCATION: Nucleus {ECO:0000269|PubMed:7775481}. Nucleus membrane {ECO:0000269|PubMed:11839768}. Nucleus, nuclear pore complex {ECO:0000269|PubMed:11839768, ECO:0000269|PubMed:20386726, ECO:0000269|PubMed:23353830, ECO:0000269|PubMed:7603572}. Nucleus envelope {ECO:0000269|PubMed:20386726}. Note=Detected in diffuse and discrete intranuclear foci (PubMed:11839768). Cytoplasmic filaments…
Up_NUC	P18074	reviewed	ERCC2_HUMAN	General transcription and DNA repair factor IIH helicase subunit XPD, TFIIH subunit XPD, EC 3.6.4.12 (Basic transcription factor 2 80 kDa subunit, BTF2 p80) (CXPD) (DNA excision repair protein ERCC-2) (DNA repair protein complementing XP-D cells) (TFIIH basal transcription factor complex 80 kDa subunit, TFIIH 80 kDa subunit, TFIIH p80) (Xeroderma pigmentosum group D-complementing protein)	ERCC2 XPD XPDC	Homo sapiens (Human)	760	86909	SUBCELLULAR LOCATION: Nucleus {ECO:0000269|PubMed:20797633, ECO:0000269|PubMed:23585563}. Cytoplasm, cytoskeleton, spindle {ECO:0000269|PubMed:20797633}.
Up_NUC	P48165	reviewed	CXA8_HUMAN	Gap junction alpha-8 protein (Connexin-50, Cx50) (Lens fiber protein MP70)	GJA8	Homo sapiens (Human)	433	48229	SUBCELLULAR LOCATION: Cell membrane {ECO:0000269|PubMed:18006672, ECO:0000269|PubMed:19756179, ECO:0000269|PubMed:26004348}; Multi-pass membrane protein {ECO:0000250|UniProtKB:P55917}. Cell junction, gap junction {ECO:0000269|PubMed:18006672, ECO:0000269|PubMed:19756179}.
Up_NUC	P50454	reviewed	SERPH_HUMAN	Serpin H1 (47 kDa heat shock protein) (Arsenic-transactivated protein 3, AsTP3) (Cell proliferation-inducing gene 14 protein) (Collagen-binding protein, Colligin) (Rheumatoid arthritis-related antigen RA-A47)	SERPINH1 CBP1 CBP2 HSP47 SERPINH2 PIG14	Homo sapiens (Human)	418	46441	SUBCELLULAR LOCATION: Endoplasmic reticulum lumen.
Up_NUC	O95232	reviewed	LC7L3_HUMAN	Luc7-like protein 3 (Cisplatin resistance-associated-overexpressed protein) (Luc7A) (Okadaic acid-inducible phosphoprotein OA48-18) (cAMP regulatory element-associated protein 1, CRE-associated protein 1, CREAP-1)	LUC7L3 CREAP1 CROP O48	Homo sapiens (Human)	432	51466	SUBCELLULAR LOCATION: Nucleus speckle {ECO:0000269|PubMed:10631324, ECO:0000269|PubMed:12565863}. Note=The subnuclear localization is affected by cisplatin.
Up_NUC	P15311	reviewed	EZRI_HUMAN	Ezrin (Cytovillin) (Villin-2) (p81)	EZR VIL2	Homo sapiens (Human)	586	69413	SUBCELLULAR LOCATION: Apical cell membrane {ECO:0000269|PubMed:18046454}; Peripheral membrane protein {ECO:0000269|PubMed:18046454}; Cytoplasmic side {ECO:0000269|PubMed:18046454}. Cell projection {ECO:0000269|PubMed:18046454}. Cell projection, microvillus membrane {ECO:0000269|PubMed:18046454}; Peripheral membrane protein {ECO:0000269|PubMed:18046454}; Cytoplasmic side {ECO:0000269|PubMed:180464…
Up_NUC	Q9NYF8	reviewed	BCLF1_HUMAN	Bcl-2-associated transcription factor 1, Btf (BCLAF1 and THRAP3 family member 1)	BCLAF1 BTF KIAA0164	Homo sapiens (Human)	920	106122	SUBCELLULAR LOCATION: Cytoplasm. Nucleus. Nucleus speckle {ECO:0000269|PubMed:24100041}. Nucleus, nucleoplasm {ECO:0000269|PubMed:24100041}.
Up_NUC	Q15365	reviewed	PCBP1_HUMAN	Poly(rC)-binding protein 1 (Alpha-CP1) (Heterogeneous nuclear ribonucleoprotein E1, hnRNP E1) (Nucleic acid-binding protein SUB2.3)	PCBP1	Homo sapiens (Human)	356	37498	SUBCELLULAR LOCATION: Nucleus. Cytoplasm. Note=Loosely bound in the nucleus. May shuttle between the nucleus and the cytoplasm.
Up_NUC	Q13620	reviewed	CUL4B_HUMAN	Cullin-4B, CUL-4B	CUL4B KIAA0695	Homo sapiens (Human)	913	103982	SUBCELLULAR LOCATION: Nucleus {ECO:0000269|PubMed:18593899, ECO:0000269|PubMed:19801544}.
Up_NUC	P18077	reviewed	RL35A_HUMAN	60S ribosomal protein L35a (Cell growth-inhibiting gene 33 protein) (Large ribosomal subunit protein eL33)	RPL35A GIG33	Homo sapiens (Human)	110	12538
Up_NUC	P52701	reviewed	MSH6_HUMAN	DNA mismatch repair protein Msh6, hMSH6 (G/T mismatch-binding protein, GTBP, GTMBP) (MutS protein homolog 6) (MutS-alpha 160 kDa subunit, p160)	MSH6 GTBP	Homo sapiens (Human)	1360	152786	SUBCELLULAR LOCATION: Nucleus {ECO:0000269|PubMed:23622243}. Chromosome {ECO:0000269|PubMed:23622243}. Note=Associates with H3K36me3 via its PWWP domain.
Up_NUC	Q9NTX5	reviewed	ECHD1_HUMAN	Ethylmalonyl-CoA decarboxylase, EC 4.1.1.94 (Enoyl-CoA hydratase domain-containing protein 1) (Methylmalonyl-CoA decarboxylase, MMCD)	ECHDC1	Homo sapiens (Human)	307	33698	SUBCELLULAR LOCATION: Cytoplasm, cytosol {ECO:0000305|PubMed:22016388}.
Up_NUC	Q96HC4	reviewed	PDLI5_HUMAN	PDZ and LIM domain protein 5 (Enigma homolog) (Enigma-like PDZ and LIM domains protein)	PDLIM5 ENH L9	Homo sapiens (Human)	596	63945	SUBCELLULAR LOCATION: Cell junction, synapse, postsynaptic density {ECO:0000250|UniProtKB:Q62920}. Cell junction, synapse, presynapse {ECO:0000250|UniProtKB:Q62920}. Cell junction, synapse, postsynapse {ECO:0000250|UniProtKB:Q62920}. Cytoplasm, cytosol {ECO:0000250|UniProtKB:Q62920}. Note=Detected both at presynaptic and postsynaptic sites, exclusively at excitatory synapses, but not inhibitory s…
Up_NUC	P61289	reviewed	PSME3_HUMAN	Proteasome activator complex subunit 3 (11S regulator complex subunit gamma, REG-gamma) (Activator of multicatalytic protease subunit 3) (Ki nuclear autoantigen) (Proteasome activator 28 subunit gamma, PA28g, PA28gamma)	PSME3	Homo sapiens (Human)	254	29506	SUBCELLULAR LOCATION: Nucleus {ECO:0000269|PubMed:10657252, ECO:0000269|PubMed:12629132}. Cytoplasm {ECO:0000250}. Note=Localizes to the cytoplasm during mitosis following nuclear envelope breakdown at this distinct stage of the cell cycle which allows its interaction with MAP3K3 kinase. {ECO:0000250}.
Up_NUC	Q13765	reviewed	NACA_HUMAN	Nascent polypeptide-associated complex subunit alpha, NAC-alpha (Alpha-NAC) (allergen Hom s 2)	NACA HSD48	Homo sapiens (Human)	215	23384	SUBCELLULAR LOCATION: Cytoplasm {ECO:0000269|PubMed:10982809, ECO:0000269|PubMed:12689679, ECO:0000269|PubMed:15299025, ECO:0000269|PubMed:20214399}. Nucleus {ECO:0000269|PubMed:12689679, ECO:0000269|PubMed:15299025, ECO:0000269|PubMed:20214399}. Note=The heterodimer is located mainly in the cytosol, and the homodimer in the nucleus. {ECO:0000269|PubMed:10982809, ECO:0000269|PubMed:20214399}.
Up_NUC	P18124	reviewed	RL7_HUMAN	60S ribosomal protein L7 (Large ribosomal subunit protein uL30)	RPL7	Homo sapiens (Human)	248	29226
Up_NUC	Q02543	reviewed	RL18A_HUMAN	60S ribosomal protein L18a (Large ribosomal subunit protein eL20)	RPL18A	Homo sapiens (Human)	176	20762
Up_NUC	Q9ULV4	reviewed	COR1C_HUMAN	Coronin-1C (Coronin-3) (hCRNN4)	CORO1C CRN2 CRNN4	Homo sapiens (Human)	474	53249	SUBCELLULAR LOCATION: Cell membrane {ECO:0000269|PubMed:12377779, ECO:0000269|PubMed:19651142, ECO:0000269|PubMed:25074804, ECO:0000269|PubMed:25925950}; Peripheral membrane protein {ECO:0000269|PubMed:19651142, ECO:0000269|PubMed:25074804, ECO:0000269|PubMed:25925950}; Cytoplasmic side {ECO:0000269|PubMed:19651142, ECO:0000269|PubMed:25074804, ECO:0000269|PubMed:25925950}. Cell projection, lamel…
Up_NUC	Q9NW13	reviewed	RBM28_HUMAN	RNA-binding protein 28 (RNA-binding motif protein 28)	RBM28	Homo sapiens (Human)	759	85738	SUBCELLULAR LOCATION: Nucleus, nucleolus {ECO:0000269|PubMed:12429849, ECO:0000269|PubMed:17081119, ECO:0000269|Ref.7}.
Up_NUC	P10515	reviewed	ODP2_HUMAN	Dihydrolipoyllysine-residue acetyltransferase component of pyruvate dehydrogenase complex, mitochondrial, EC 2.3.1.12 (70 kDa mitochondrial autoantigen of primary biliary cirrhosis, PBC) (Dihydrolipoamide acetyltransferase component of pyruvate dehydrogenase complex) (M2 antigen complex 70 kDa subunit) (Pyruvate dehydrogenase complex component E2, PDC-E2, PDCE2)	DLAT DLTA	Homo sapiens (Human)	647	68997	SUBCELLULAR LOCATION: Mitochondrion matrix.
Up_NUC	Q14498	reviewed	RBM39_HUMAN	RNA-binding protein 39 (CAPER alpha, CAPERalpha) (Hepatocellular carcinoma protein 1) (RNA-binding motif protein 39) (RNA-binding region-containing protein 2) (Splicing factor HCC1)	RBM39 HCC1 RNPC2	Homo sapiens (Human)	530	59380	SUBCELLULAR LOCATION: Nucleus speckle {ECO:0000269|PubMed:8227358}. Note=Concentrated in nuclear speckles (PubMed:8227358). Colocalizes with the core spliceosomal snRNP proteins (PubMed:8227358). {ECO:0000269|PubMed:8227358}.
Up_NUC	Q9NSI8	reviewed	SAMN1_HUMAN	SAM domain-containing protein SAMSN-1 (Hematopoietic adaptor containing SH3 and SAM domains 1) (Nash1) (SAM domain, SH3 domain and nuclear localization signals protein 1) (SH3-SAM adaptor protein)	SAMSN1 HACS1	Homo sapiens (Human)	373	41708	SUBCELLULAR LOCATION: Nucleus {ECO:0000269|PubMed:11594764}. Cytoplasm {ECO:0000250}. Cell projection, ruffle {ECO:0000250}. Note=Shuttles between cytoplasm and nucleus. Colocalizes with the actin cytoskeleton and actin-rich membrane ruffles (By similarity). {ECO:0000250}.
Up_NUC	O75431	reviewed	MTX2_HUMAN	Metaxin-2 (Mitochondrial outer membrane import complex protein 2)	MTX2	Homo sapiens (Human)	263	29763	SUBCELLULAR LOCATION: Mitochondrion outer membrane {ECO:0000269|PubMed:10381257}. Mitochondrion {ECO:0000269|PubMed:25997101}.
Up_NUC	P26641	reviewed	EF1G_HUMAN	Elongation factor 1-gamma, EF-1-gamma (eEF-1B gamma)	EEF1G EF1G PRO1608	Homo sapiens (Human)	437	50119
Up_NUC	Q9Y265	reviewed	RUVB1_HUMAN	RuvB-like 1, EC 3.6.4.12 (49 kDa TATA box-binding protein-interacting protein, 49 kDa TBP-interacting protein) (54 kDa erythrocyte cytosolic protein, ECP-54) (INO80 complex subunit H) (Nuclear matrix protein 238, NMP 238) (Pontin 52) (TIP49a) (TIP60-associated protein 54-alpha, TAP54-alpha)	RUVBL1 INO80H NMP238 TIP49 TIP49A	Homo sapiens (Human)	456	50228	SUBCELLULAR LOCATION: Nucleus matrix. Nucleus, nucleoplasm. Cytoplasm {ECO:0000269|PubMed:11027681}. Membrane {ECO:0000269|PubMed:11027681}. Cytoplasm, cytoskeleton, microtubule organizing center, centrosome. Dynein axonemal particle {ECO:0000250|UniProtKB:Q9DE26}. Note=Mainly localized in the nucleus, associated with nuclear matrix or in the nuclear cytosol, although it is also present in the cy…
Up_NUC	P47985	reviewed	UCRI_HUMAN	Cytochrome b-c1 complex subunit Rieske, mitochondrial, EC 7.1.1.8 (Complex III subunit 5) (Cytochrome b-c1 complex subunit 5) (Rieske iron-sulfur protein, RISP) (Rieske protein UQCRFS1) (Ubiquinol-cytochrome c reductase iron-sulfur subunit) [Cleaved into: Cytochrome b-c1 complex subunit 9, Su9, Subunit 9 (8 kDa subunit 9) (Complex III subunit IX) (Cytochrome b-c1 complex subunit 11) (UQCRFS1 mito…	UQCRFS1	Homo sapiens (Human)	274	29668	SUBCELLULAR LOCATION: Mitochondrion inner membrane {ECO:0000305|PubMed:31883641}; Single-pass membrane protein {ECO:0000250|UniProtKB:Q5ZLR5}.
Up_NUC	Q8TAT6	reviewed	NPL4_HUMAN	Nuclear protein localization protein 4 homolog, Protein NPL4	NPLOC4 KIAA1499 NPL4	Homo sapiens (Human)	608	68120	SUBCELLULAR LOCATION: Cytoplasm, cytosol {ECO:0000250|UniProtKB:Q9ES54}. Endoplasmic reticulum {ECO:0000250|UniProtKB:Q9ES54}. Nucleus {ECO:0000250|UniProtKB:Q9ES54}. Note=Associated with the endoplasmic reticulum and nuclear. {ECO:0000250|UniProtKB:Q9ES54}.
Up_NUC	Q9UQ35	reviewed	SRRM2_HUMAN	Serine/arginine repetitive matrix protein 2 (300 kDa nuclear matrix antigen) (Serine/arginine-rich splicing factor-related nuclear matrix protein of 300 kDa, SR-related nuclear matrix protein of 300 kDa, Ser/Arg-related nuclear matrix protein of 300 kDa) (Splicing coactivator subunit SRm300) (Tax-responsive enhancer element-binding protein 803, TaxREB803)	SRRM2 KIAA0324 SRL300 SRM300 HSPC075	Homo sapiens (Human)	2752	299615	SUBCELLULAR LOCATION: Nucleus {ECO:0000269|PubMed:28076346, ECO:0000269|PubMed:28502770, ECO:0000269|PubMed:29301961, ECO:0000269|PubMed:29360106, ECO:0000269|PubMed:29361316, ECO:0000269|PubMed:30705154}. Nucleus speckle {ECO:0000269|PubMed:9531537}.
Up_NUC	P19105	reviewed	ML12A_HUMAN	Myosin regulatory light chain 12A (Epididymis secretory protein Li 24, HEL-S-24) (MLC-2B) (Myosin RLC) (Myosin regulatory light chain 2, nonsarcomeric) (Myosin regulatory light chain MRLC3)	MYL12A MLCB MRLC3 RLC	Homo sapiens (Human)	171	19794
Up_NUC	O60869	reviewed	EDF1_HUMAN	Endothelial differentiation-related factor 1, EDF-1 (Multiprotein-bridging factor 1, MBF1)	EDF1	Homo sapiens (Human)	148	16369	SUBCELLULAR LOCATION: Cytoplasm. Nucleus. Note=Also nuclear upon binding to NR5A1 and treatment of cells with TPA or forskolin.
Up_NUC	Q6UXV4	reviewed	MIC27_HUMAN	MICOS complex subunit MIC27 (Apolipoprotein O-like) (Protein FAM121A)	APOOL CXorf33 FAM121A MIC27 UNQ8193/PRO23204	Homo sapiens (Human)	268	29159	SUBCELLULAR LOCATION: Mitochondrion inner membrane {ECO:0000269|PubMed:23704930, ECO:0000269|PubMed:25764979}; Multi-pass membrane protein {ECO:0000269|PubMed:23704930}. Mitochondrion {ECO:0000269|PubMed:25781180, ECO:0000269|PubMed:25997101}.
Up_NUC	Q9Y6G9	reviewed	DC1L1_HUMAN	Cytoplasmic dynein 1 light intermediate chain 1, LIC1 (Dynein light chain A, DLC-A) (Dynein light intermediate chain 1, cytosolic)	DYNC1LI1 DNCLI1	Homo sapiens (Human)	523	56579	SUBCELLULAR LOCATION: Cytoplasm {ECO:0000250}. Chromosome, centromere, kinetochore {ECO:0000269|PubMed:19229290}. Cytoplasm, cytoskeleton, spindle pole {ECO:0000269|PubMed:19229290}.
Up_NUC	Q9UKN8	reviewed	TF3C4_HUMAN	General transcription factor 3C polypeptide 4, EC 2.3.1.48 (TF3C-delta) (Transcription factor IIIC 90 kDa subunit, TFIIIC 90 kDa subunit, TFIIIC90) (Transcription factor IIIC subunit delta)	GTF3C4	Homo sapiens (Human)	822	91982	SUBCELLULAR LOCATION: Nucleus.
Up_NUC	Q9BXP5	reviewed	SRRT_HUMAN	Serrate RNA effector molecule homolog (Arsenite-resistance protein 2)	SRRT ARS2 ASR2	Homo sapiens (Human)	876	100666	SUBCELLULAR LOCATION: Nucleus, nucleoplasm {ECO:0000250}. Cytoplasm {ECO:0000250}. Note=Predominantly nuclear. Shuttles between the nucleus and the cytoplasm in a CRM1-dependent way (By similarity). {ECO:0000250}.
Up_NUC	Q8N3U4	reviewed	STAG2_HUMAN	Cohesin subunit SA-2 (SCC3 homolog 2) (Stromal antigen 2)	STAG2 SA2	Homo sapiens (Human)	1231	141326	SUBCELLULAR LOCATION: Nucleus. Chromosome. Chromosome, centromere. Note=Associates with chromatin. Before prophase it is scattered along chromosome arms. During prophase, most of cohesin complexes dissociate from chromatin probably because of phosphorylation by PLK1, except at centromeres, where cohesin complexes remain. At anaphase, the RAD21 subunit of cohesin is cleaved, leading to the dissoci…
Up_NUC	O95347	reviewed	SMC2_HUMAN	Structural maintenance of chromosomes protein 2, SMC protein 2, SMC-2 (Chromosome-associated protein E, hCAP-E) (XCAP-E homolog)	SMC2 CAPE SMC2L1 PRO0324	Homo sapiens (Human)	1197	135656	SUBCELLULAR LOCATION: Nucleus {ECO:0000269|PubMed:10958694}. Cytoplasm {ECO:0000269|PubMed:10958694}. Chromosome {ECO:0000269|PubMed:10958694}. Note=In interphase cells, the majority of the condensin complex is found in the cytoplasm, while a minority of the complex is associated with chromatin. A subpopulation of the complex however remains associated with chromosome foci in interphase cells. Du…
Up_NUC	P35268	reviewed	RL22_HUMAN	60S ribosomal protein L22 (EBER-associated protein, EAP) (Epstein-Barr virus small RNA-associated protein) (Heparin-binding protein HBp15) (Large ribosomal subunit protein eL22)	RPL22	Homo sapiens (Human)	128	14787
Up_NUC	P14927	reviewed	QCR7_HUMAN	Cytochrome b-c1 complex subunit 7 (Complex III subunit 7) (Complex III subunit VII) (QP-C) (Ubiquinol-cytochrome c reductase complex 14 kDa protein)	UQCRB UQBP	Homo sapiens (Human)	111	13530	SUBCELLULAR LOCATION: Mitochondrion inner membrane {ECO:0000250|UniProtKB:P00128}; Peripheral membrane protein {ECO:0000250|UniProtKB:P00128}; Matrix side {ECO:0000250|UniProtKB:P00128}.
Up_NUC	Q6P1J9	reviewed	CDC73_HUMAN	Parafibromin (Cell division cycle protein 73 homolog) (Hyperparathyroidism 2 protein)	CDC73 C1orf28 HRPT2	Homo sapiens (Human)	531	60577	SUBCELLULAR LOCATION: Nucleus {ECO:0000269|PubMed:15580289, ECO:0000269|PubMed:15632063, ECO:0000269|PubMed:15923622}.
Up_NUC	P27694	reviewed	RFA1_HUMAN	Replication protein A 70 kDa DNA-binding subunit, RP-A p70 (Replication factor A protein 1, RF-A protein 1) (Single-stranded DNA-binding protein) [Cleaved into: Replication protein A 70 kDa DNA-binding subunit, N-terminally processed ]	RPA1 REPA1 RPA70	Homo sapiens (Human)	616	68138	SUBCELLULAR LOCATION: Nucleus {ECO:0000269|PubMed:17959650}. Nucleus, PML body {ECO:0000269|PubMed:17959650}. Note=Enriched in PML bodies in cells displaying alternative lengthening of their telomeres. {ECO:0000269|PubMed:17959650}.
Up_NUC	P35249	reviewed	RFC4_HUMAN	Replication factor C subunit 4 (Activator 1 37 kDa subunit, A1 37 kDa subunit) (Activator 1 subunit 4) (Replication factor C 37 kDa subunit, RF-C 37 kDa subunit, RFC37)	RFC4	Homo sapiens (Human)	363	39682	SUBCELLULAR LOCATION: Nucleus {ECO:0000305}.
Up_NUC	Q9NZI8	reviewed	IF2B1_HUMAN	Insulin-like growth factor 2 mRNA-binding protein 1, IGF2 mRNA-binding protein 1, IMP-1, IMP1 (Coding region determinant-binding protein, CRD-BP) (IGF-II mRNA-binding protein 1) (VICKZ family member 1) (Zipcode-binding protein 1, ZBP-1)	IGF2BP1 CRDBP VICKZ1 ZBP1	Homo sapiens (Human)	577	63481	SUBCELLULAR LOCATION: Nucleus. Cytoplasm. Cytoplasm, perinuclear region. Cytoplasm, P-body {ECO:0000269|PubMed:29476152}. Cytoplasm, Stress granule {ECO:0000269|PubMed:29476152}. Cell projection, lamellipodium. Cell projection, dendrite {ECO:0000250}. Cell projection, dendritic spine {ECO:0000250}. Cell projection, growth cone. Cell projection, filopodium {ECO:0000250}. Cell projection, axon {ECO…
Up_NUC	Q9BWJ5	reviewed	SF3B5_HUMAN	Splicing factor 3B subunit 5, SF3b5 (Pre-mRNA-splicing factor SF3b 10 kDa subunit)	SF3B5 SF3B10	Homo sapiens (Human)	86	10135	SUBCELLULAR LOCATION: Nucleus {ECO:0000269|PubMed:27720643, ECO:0000269|PubMed:28541300, ECO:0000269|PubMed:28781166}.
Up_NUC	Q96QH2	reviewed	PRAM_HUMAN	PML-RARA-regulated adapter molecule 1, PRAM, PRAM-1	PRAM1	Homo sapiens (Human)	670	73969
Up_NUC	P39656	reviewed	OST48_HUMAN	Dolichyl-diphosphooligosaccharide--protein glycosyltransferase 48 kDa subunit, DDOST 48 kDa subunit, Oligosaccharyl transferase 48 kDa subunit	DDOST KIAA0115 OST48 OK/SW-cl.45	Homo sapiens (Human)	456	50801	SUBCELLULAR LOCATION: Endoplasmic reticulum membrane {ECO:0000250|UniProtKB:Q29381}; Single-pass type I membrane protein {ECO:0000250|UniProtKB:Q29381}.
Up_NUC	Q8N6H7	reviewed	ARFG2_HUMAN	ADP-ribosylation factor GTPase-activating protein 2, ARF GAP 2 (GTPase-activating protein ZNF289) (Zinc finger protein 289)	ARFGAP2 ZNF289 Nbla10535	Homo sapiens (Human)	521	56720	SUBCELLULAR LOCATION: Cytoplasm {ECO:0000269|PubMed:17760859}. Golgi apparatus membrane {ECO:0000269|PubMed:17760859}; Peripheral membrane protein {ECO:0000269|PubMed:17760859}; Cytoplasmic side {ECO:0000269|PubMed:17760859}. Note=Also found on peripheral punctate structures likely to be endoplasmic reticulum-Golgi intermediate compartment.
Up_NUC	P13995	reviewed	MTDC_HUMAN	Bifunctional methylenetetrahydrofolate dehydrogenase/cyclohydrolase, mitochondrial [Includes: NAD-dependent methylenetetrahydrofolate dehydrogenase, EC 1.5.1.15; Methenyltetrahydrofolate cyclohydrolase, EC 3.5.4.9 ]	MTHFD2 NMDMC	Homo sapiens (Human)	350	37895	SUBCELLULAR LOCATION: Mitochondrion.
Up_NUC	Q86UX7	reviewed	URP2_HUMAN	Fermitin family homolog 3 (Kindlin-3) (MIG2-like protein) (Unc-112-related protein 2)	FERMT3 KIND3 MIG2B URP2	Homo sapiens (Human)	667	75953	SUBCELLULAR LOCATION: Cell projection, podosome {ECO:0000250}. Note=Present in the F-actin surrounding ring structure of podosomes, which are specialized adhesion structures of hematopoietic cells. {ECO:0000250}.
Up_NUC	P61160	reviewed	ARP2_HUMAN	Actin-related protein 2 (Actin-like protein 2)	ACTR2 ARP2	Homo sapiens (Human)	394	44761	SUBCELLULAR LOCATION: Cytoplasm, cytoskeleton {ECO:0000269|PubMed:9000076}. Cell projection {ECO:0000269|PubMed:9000076}. Nucleus {ECO:0000269|PubMed:17220302, ECO:0000269|PubMed:29925947}.
Up_NUC	P49790	reviewed	NU153_HUMAN	Nuclear pore complex protein Nup153 (153 kDa nucleoporin) (Nucleoporin Nup153)	NUP153	Homo sapiens (Human)	1475	153938	SUBCELLULAR LOCATION: Nucleus. Nucleus membrane. Nucleus, nuclear pore complex. Note=Tightly associated with the nuclear membrane and lamina (By similarity). Localized to the nucleoplasmic side of the nuclear pore complex (NPC) core structure, forming a fibrous structure called the nuclear basket. Dissociates from the NPC structure early during prophase of mitosis. Integrated in the newly assembl…
Up_NUC	O95251	reviewed	KAT7_HUMAN	Histone acetyltransferase KAT7, EC 2.3.1.48 (Histone acetyltransferase binding to ORC1) (Lysine acetyltransferase 7) (MOZ, YBF2/SAS3, SAS2 and TIP60 protein 2, MYST-2)	KAT7 HBO1 HBOa MYST2	Homo sapiens (Human)	611	70642	SUBCELLULAR LOCATION: Nucleus {ECO:0000269|PubMed:10930412, ECO:0000269|PubMed:11278932, ECO:0000269|PubMed:16387653, ECO:0000269|PubMed:24065767, ECO:0000269|PubMed:28719581}. Chromosome {ECO:0000269|PubMed:18832067, ECO:0000269|PubMed:19187766, ECO:0000269|PubMed:20129055, ECO:0000269|PubMed:21753189, ECO:0000269|PubMed:24065767, ECO:0000269|PubMed:28719581}. Chromosome, centromere {ECO:0000269…
Up_NUC	P05783	reviewed	K1C18_HUMAN	Keratin, type I cytoskeletal 18 (Cell proliferation-inducing gene 46 protein) (Cytokeratin-18, CK-18) (Keratin-18, K18)	KRT18 CYK18 PIG46	Homo sapiens (Human)	430	48058	SUBCELLULAR LOCATION: Cytoplasm, perinuclear region. Nucleus, nucleolus.
Up_NUC	Q9P2D1	reviewed	CHD7_HUMAN	Chromodomain-helicase-DNA-binding protein 7, CHD-7, EC 3.6.4.12 (ATP-dependent helicase CHD7)	CHD7 KIAA1416	Homo sapiens (Human)	2997	335927	SUBCELLULAR LOCATION: [Isoform 1]: Nucleus {ECO:0000269|PubMed:20453063}.; SUBCELLULAR LOCATION: [Isoform 3]: Nucleus, nucleolus {ECO:0000269|PubMed:22646239}.
Up_NUC	O75122	reviewed	CLAP2_HUMAN	CLIP-associating protein 2 (Cytoplasmic linker-associated protein 2) (Protein Orbit homolog 2, hOrbit2)	CLASP2 KIAA0627	Homo sapiens (Human)	1294	141064	SUBCELLULAR LOCATION: Cytoplasm, cytoskeleton {ECO:0000269|PubMed:15631994, ECO:0000269|PubMed:20937854}. Cytoplasm, cytoskeleton, microtubule organizing center, centrosome {ECO:0000269|PubMed:16914514}. Chromosome, centromere, kinetochore {ECO:0000269|PubMed:16866869, ECO:0000269|PubMed:16914514}. Cytoplasm, cytoskeleton, spindle {ECO:0000269|PubMed:16866869, ECO:0000269|PubMed:16914514}. Golgi …
Up_NUC	P29590	reviewed	PML_HUMAN	Protein PML (E3 SUMO-protein ligase PML, EC 2.3.2.-) (Promyelocytic leukemia protein) (RING finger protein 71) (RING-type E3 SUMO transferase PML) (Tripartite motif-containing protein 19, TRIM19)	PML MYL PP8675 RNF71 TRIM19	Homo sapiens (Human)	882	97551	SUBCELLULAR LOCATION: Nucleus. Nucleus, nucleoplasm. Cytoplasm {ECO:0000269|PubMed:27211601}. Nucleus, PML body {ECO:0000269|PubMed:20501696, ECO:0000269|PubMed:27211601}. Nucleus, nucleolus. Endoplasmic reticulum membrane {ECO:0000250}; Peripheral membrane protein {ECO:0000250}; Cytoplasmic side {ECO:0000250}. Early endosome membrane; Peripheral membrane protein; Cytoplasmic side. Note=Isoform P…
Up_NUC	Q9Y6V7	reviewed	DDX49_HUMAN	Probable ATP-dependent RNA helicase DDX49, EC 3.6.4.13 (DEAD box protein 49)	DDX49	Homo sapiens (Human)	483	54226
Up_NUC	Q9H910	reviewed	JUPI2_HUMAN	Jupiter microtubule associated homolog 2 (Hematological and neurological expressed 1-like protein, HN1-like protein)	JPT2 C16orf34 HN1L L11	Homo sapiens (Human)	190	20063	SUBCELLULAR LOCATION: Cytoplasm {ECO:0000269|PubMed:15094197}. Nucleus {ECO:0000269|PubMed:15094197}.
Up_NUC	Q9H7B2	reviewed	RPF2_HUMAN	Ribosome production factor 2 homolog (Brix domain-containing protein 1) (Ribosome biogenesis protein RPF2 homolog)	RPF2 BXDC1	Homo sapiens (Human)	306	35583	SUBCELLULAR LOCATION: Nucleus, nucleolus {ECO:0000269|PubMed:12429849, ECO:0000269|PubMed:19170763}. Note=Associated with the nucleolus in an RNA-dependent manner.
Up_NUC	Q99459	reviewed	CDC5L_HUMAN	Cell division cycle 5-like protein, Cdc5-like protein (Pombe cdc5-related protein)	CDC5L KIAA0432 PCDC5RP	Homo sapiens (Human)	802	92251	SUBCELLULAR LOCATION: Nucleus {ECO:0000269|PubMed:10570151, ECO:0000269|PubMed:11544257, ECO:0000269|PubMed:18583928, ECO:0000269|PubMed:28076346, ECO:0000269|PubMed:28502770, ECO:0000269|PubMed:29301961, ECO:0000269|PubMed:29360106, ECO:0000269|PubMed:29361316, ECO:0000269|PubMed:30705154, ECO:0000269|PubMed:30728453, ECO:0000269|PubMed:9038199, ECO:0000269|PubMed:9598309}. Nucleus speckle {ECO:…
Up_NUC	P46060	reviewed	RAGP1_HUMAN	Ran GTPase-activating protein 1, RanGAP1	RANGAP1 KIAA1835 SD	Homo sapiens (Human)	587	63542	SUBCELLULAR LOCATION: Cytoplasm {ECO:0000269|PubMed:15037602, ECO:0000305|PubMed:8146159}. Nucleus, nucleoplasm {ECO:0000269|PubMed:8146159}. Nucleus envelope {ECO:0000269|PubMed:11854305, ECO:0000269|PubMed:15037602}. Chromosome, centromere, kinetochore {ECO:0000269|PubMed:11854305}. Cytoplasm, cytoskeleton, spindle {ECO:0000269|PubMed:11854305, ECO:0000269|PubMed:15037602}. Note=Cytoplasmic dur…
Up_NUC	O15143	reviewed	ARC1B_HUMAN	Actin-related protein 2/3 complex subunit 1B (Arp2/3 complex 41 kDa subunit) (p41-ARC)	ARPC1B ARC41	Homo sapiens (Human)	372	40950	SUBCELLULAR LOCATION: Cytoplasm, cytoskeleton {ECO:0000269|PubMed:11741539, ECO:0000269|PubMed:9230079}. Nucleus {ECO:0000269|PubMed:29925947}.
Up_NUC	P18887	reviewed	XRCC1_HUMAN	DNA repair protein XRCC1 (X-ray repair cross-complementing protein 1)	XRCC1	Homo sapiens (Human)	633	69498	SUBCELLULAR LOCATION: Nucleus {ECO:0000269|PubMed:17353262, ECO:0000269|PubMed:28002403}. Note=Moves from the nucleoli to the global nuclear chromatin upon DNA damage. {ECO:0000269|PubMed:28002403}.
Up_NUC	Q92797	reviewed	SYMPK_HUMAN	Symplekin	SYMPK SPK	Homo sapiens (Human)	1274	141148	SUBCELLULAR LOCATION: Cytoplasm, cytoskeleton. Cell junction, tight junction. Cell membrane; Peripheral membrane protein; Cytoplasmic side. Cell junction. Nucleus, nucleoplasm. Note=Cytoplasmic face of adhesion plaques (major) and nucleoplasm (minor) (in cells with TJ). Nucleoplasm (in cells without TJ). Nuclear bodies of heat-stressed cells. Colocalizes with HSF1 in nuclear stress bodies upon he…
Up_NUC	Q13889	reviewed	TF2H3_HUMAN	General transcription factor IIH subunit 3 (Basic transcription factor 2 34 kDa subunit, BTF2 p34) (General transcription factor IIH polypeptide 3) (TFIIH basal transcription factor complex p34 subunit)	GTF2H3	Homo sapiens (Human)	308	34378	SUBCELLULAR LOCATION: Nucleus {ECO:0000269|PubMed:27193682, ECO:0000269|PubMed:9852112}.
Up_NUC	P07199	reviewed	CENPB_HUMAN	Major centromere autoantigen B (Centromere protein B, CENP-B)	CENPB	Homo sapiens (Human)	599	65171	SUBCELLULAR LOCATION: Nucleus {ECO:0000255|PROSITE-ProRule:PRU00320, ECO:0000255|PROSITE-ProRule:PRU00583, ECO:0000269|PubMed:18072184}. Chromosome, centromere {ECO:0000269|PubMed:18072184}.
Up_NUC	P62314	reviewed	SMD1_HUMAN	Small nuclear ribonucleoprotein Sm D1, Sm-D1 (Sm-D autoantigen) (snRNP core protein D1)	SNRPD1	Homo sapiens (Human)	119	13282	SUBCELLULAR LOCATION: Cytoplasm, cytosol {ECO:0000269|PubMed:18984161}. Nucleus {ECO:0000269|PubMed:11991638, ECO:0000269|PubMed:21113136, ECO:0000269|PubMed:26912367, ECO:0000269|PubMed:28076346, ECO:0000269|PubMed:28502770, ECO:0000269|PubMed:28781166}. Note=SMN-mediated assembly into core snRNPs occurs in the cytosol before SMN-mediated transport to the nucleus to be included in spliceosomes. …
Up_NUC	Q9NX40	reviewed	OCAD1_HUMAN	OCIA domain-containing protein 1 (Ovarian cancer immunoreactive antigen domain containing 1) (Ovarian carcinoma immunoreactive antigen)	OCIAD1 ASRIJ OCIA	Homo sapiens (Human)	245	27626	SUBCELLULAR LOCATION: Endosome {ECO:0000250|UniProtKB:Q9CRD0}.
Up_NUC	Q9BTE7	reviewed	DCNL5_HUMAN	DCN1-like protein 5, DCNL5 (DCUN1 domain-containing protein 5) (Defective in cullin neddylation protein 1-like protein 5) (Squamous cell carcinoma-related oncogene 5)	DCUN1D5 SCCRO5	Homo sapiens (Human)	237	27508	SUBCELLULAR LOCATION: Nucleus {ECO:0000269|PubMed:18445686, ECO:0000269|PubMed:23098533, ECO:0000269|PubMed:26906416}. Cytoplasm, cytoskeleton, spindle {ECO:0000269|PubMed:18445686}. Note=Subcellular localization is independent of the interaction with cullins. {ECO:0000269|PubMed:26906416}.
Up_NUC	Q96ME7	reviewed	ZN512_HUMAN	Zinc finger protein 512	ZNF512 KIAA1805	Homo sapiens (Human)	567	64682	SUBCELLULAR LOCATION: Nucleus {ECO:0000305}.
Up_NUC	Q8WUA4	reviewed	TF3C2_HUMAN	General transcription factor 3C polypeptide 2 (TF3C-beta) (Transcription factor IIIC 110 kDa subunit, TFIIIC 110 kDa subunit, TFIIIC110) (Transcription factor IIIC subunit beta)	GTF3C2 KIAA0011	Homo sapiens (Human)	911	100680	SUBCELLULAR LOCATION: Nucleus.
Up_NUC	Q8TAQ2	reviewed	SMRC2_HUMAN	SWI/SNF complex subunit SMARCC2 (BRG1-associated factor 170, BAF170) (SWI/SNF complex 170 kDa subunit) (SWI/SNF-related matrix-associated actin-dependent regulator of chromatin subfamily C member 2)	SMARCC2 BAF170	Homo sapiens (Human)	1214	132879	SUBCELLULAR LOCATION: Nucleus.
Up_NUC	Q12824	reviewed	SNF5_HUMAN	SWI/SNF-related matrix-associated actin-dependent regulator of chromatin subfamily B member 1 (BRG1-associated factor 47, BAF47) (Integrase interactor 1 protein) (SNF5 homolog, hSNF5)	SMARCB1 BAF47 INI1 SNF5L1	Homo sapiens (Human)	385	44141	SUBCELLULAR LOCATION: Nucleus.
Up_NUC	Q12888	reviewed	TP53B_HUMAN	TP53-binding protein 1, 53BP1, p53-binding protein 1, p53BP1	TP53BP1	Homo sapiens (Human)	1972	213574	SUBCELLULAR LOCATION: Nucleus {ECO:0000269|PubMed:11331310, ECO:0000269|PubMed:15525939, ECO:0000269|PubMed:16294045, ECO:0000269|PubMed:16294047, ECO:0000269|PubMed:17190600, ECO:0000269|PubMed:19176521, ECO:0000269|PubMed:21144835, ECO:0000269|PubMed:28241136, ECO:0000269|PubMed:9748285}. Chromosome {ECO:0000269|PubMed:12824158, ECO:0000269|PubMed:15525939, ECO:0000269|PubMed:17190600, ECO:0000…
Up_NUC	Q9Y3C6	reviewed	PPIL1_HUMAN	Peptidyl-prolyl cis-trans isomerase-like 1, PPIase, EC 5.2.1.8 (Rotamase PPIL1)	PPIL1 CYPL1 CGI-124 UNQ2425/PRO4984	Homo sapiens (Human)	166	18237	SUBCELLULAR LOCATION: Nucleus {ECO:0000269|PubMed:11991638, ECO:0000269|PubMed:28076346, ECO:0000269|PubMed:28502770}.
Up_NUC	P05141	reviewed	ADT2_HUMAN	ADP/ATP translocase 2 (ADP,ATP carrier protein 2) (ADP,ATP carrier protein, fibroblast isoform) (Adenine nucleotide translocator 2, ANT 2) (Solute carrier family 25 member 5) [Cleaved into: ADP/ATP translocase 2, N-terminally processed ]	SLC25A5 AAC2 ANT2	Homo sapiens (Human)	298	32852	SUBCELLULAR LOCATION: Mitochondrion inner membrane {ECO:0000250|UniProtKB:P02722}; Multi-pass membrane protein {ECO:0000255}. Membrane {ECO:0000269|PubMed:27641616}; Multi-pass membrane protein {ECO:0000255}. Note=May localize to non-mitochondrial membranes. {ECO:0000269|PubMed:27641616}.
Up_NUC	Q15437	reviewed	SC23B_HUMAN	Protein transport protein Sec23B, hSec23B (SEC23-related protein B)	SEC23B	Homo sapiens (Human)	767	86479	SUBCELLULAR LOCATION: Cytoplasmic vesicle, COPII-coated vesicle membrane {ECO:0000250|UniProtKB:Q15436}; Peripheral membrane protein {ECO:0000250|UniProtKB:Q15436}; Cytoplasmic side {ECO:0000250|UniProtKB:Q15436}. Endoplasmic reticulum membrane {ECO:0000269|PubMed:26522472}; Peripheral membrane protein {ECO:0000250|UniProtKB:Q15436}; Cytoplasmic side {ECO:0000250|UniProtKB:Q15436}. Cytoplasm, cyt…
Up_NUC	Q9Y6K1	reviewed	DNM3A_HUMAN	DNA (cytosine-5)-methyltransferase 3A, Dnmt3a, EC 2.1.1.37 (Cysteine methyltransferase DNMT3A, EC 2.1.1.-) (DNA methyltransferase HsaIIIA, DNA MTase HsaIIIA, M.HsaIIIA)	DNMT3A	Homo sapiens (Human)	912	101858	SUBCELLULAR LOCATION: Nucleus {ECO:0000269|PubMed:12138111, ECO:0000269|PubMed:12145218}. Chromosome {ECO:0000269|PubMed:12138111}. Cytoplasm {ECO:0000269|PubMed:12145218}. Note=Accumulates in the major satellite repeats at pericentric heterochromatin. {ECO:0000250|UniProtKB:O88508}.
Up_NUC	Q9UK61	reviewed	TASOR_HUMAN	Protein TASOR (CTCL tumor antigen se89-1) (Retinoblastoma-associated protein RAP140) (Transgene activation suppressor protein)	TASOR C3orf63 FAM208A KIAA1105	Homo sapiens (Human)	1670	189032	SUBCELLULAR LOCATION: Nucleus {ECO:0000269|PubMed:26022416, ECO:0000269|PubMed:28581500}. Chromosome {ECO:0000269|PubMed:26022416, ECO:0000269|PubMed:28581500}. Note=Localizes to chromatin. {ECO:0000269|PubMed:26022416, ECO:0000269|PubMed:28581500}.
Up_NUC	Q9NWY4	reviewed	HPF1_HUMAN	Histone PARylation factor 1	HPF1 C4orf27	Homo sapiens (Human)	346	39436	SUBCELLULAR LOCATION: Chromosome {ECO:0000269|PubMed:27067600, ECO:0000269|PubMed:32939087}. Nucleus {ECO:0000269|PubMed:27067600}. Note=Localizes to DNA damage sites; chromatin localization is dependent on PARP1 and PARP2. {ECO:0000269|PubMed:27067600, ECO:0000269|PubMed:32939087}.
Up_NUC	Q9NWT1	reviewed	PK1IP_HUMAN	p21-activated protein kinase-interacting protein 1 (PAK/PLC-interacting protein 1, hPIP1) (PAK1-interacting protein 1) (WD repeat-containing protein 84)	PAK1IP1 PIP1 WDR84	Homo sapiens (Human)	392	43964	SUBCELLULAR LOCATION: Nucleus, nucleolus {ECO:0000269|PubMed:12429849}.
Up_NUC	Q8IYB8	reviewed	SUV3_HUMAN	ATP-dependent RNA helicase SUPV3L1, mitochondrial, EC 3.6.4.13 (Suppressor of var1 3-like protein 1, SUV3-like protein 1)	SUPV3L1 SUV3	Homo sapiens (Human)	786	87991	SUBCELLULAR LOCATION: Nucleus {ECO:0000269|PubMed:17352692}. Mitochondrion matrix {ECO:0000269|PubMed:12466530, ECO:0000269|PubMed:17352692, ECO:0000269|PubMed:19864255}. Mitochondrion matrix, mitochondrion nucleoid {ECO:0000269|PubMed:18063578}.
Up_NUC	P00403	reviewed	COX2_HUMAN	Cytochrome c oxidase subunit 2, EC 7.1.1.9 (Cytochrome c oxidase polypeptide II)	MT-CO2 COII COX2 COXII MTCO2	Homo sapiens (Human)	227	25565	SUBCELLULAR LOCATION: Mitochondrion inner membrane {ECO:0000269|PubMed:30030519}; Multi-pass membrane protein {ECO:0000269|PubMed:30030519}.
Up_NUC	P51531	reviewed	SMCA2_HUMAN	Probable global transcription activator SNF2L2, EC 3.6.4.- (ATP-dependent helicase SMARCA2) (BRG1-associated factor 190B, BAF190B) (Protein brahma homolog, hBRM) (SNF2-alpha) (SWI/SNF-related matrix-associated actin-dependent regulator of chromatin subfamily A member 2)	SMARCA2 BAF190B BRM SNF2A SNF2L2	Homo sapiens (Human)	1590	181279	SUBCELLULAR LOCATION: Nucleus {ECO:0000269|PubMed:11259672}.
Up_NUC	Q8NBQ5	reviewed	DHB11_HUMAN	Estradiol 17-beta-dehydrogenase 11, EC 1.1.1.62 (17-beta-hydroxysteroid dehydrogenase 11, 17-beta-HSD 11, 17bHSD11, 17betaHSD11) (17-beta-hydroxysteroid dehydrogenase XI, 17-beta-HSD XI, 17betaHSDXI) (Cutaneous T-cell lymphoma-associated antigen HD-CL-03, CTCL-associated antigen HD-CL-03) (Dehydrogenase/reductase SDR family member 8) (Retinal short-chain dehydrogenase/reductase 2, retSDR2) (Short…	HSD17B11 DHRS8 PAN1B SDR16C2 PSEC0029 UNQ207/PRO233	Homo sapiens (Human)	300	32936	SUBCELLULAR LOCATION: Endoplasmic reticulum {ECO:0000250|UniProtKB:Q9EQ06}. Lipid droplet {ECO:0000250|UniProtKB:Q9EQ06}. Note=Redistributed from the endoplasmic reticulum to lipids droplets in the cell upon induction of lipids droplet formation. {ECO:0000250|UniProtKB:Q9EQ06}.
Up_NUC	Q13243	reviewed	SRSF5_HUMAN	Serine/arginine-rich splicing factor 5 (Delayed-early protein HRS) (Pre-mRNA-splicing factor SRP40) (Splicing factor, arginine/serine-rich 5)	SRSF5 HRS SFRS5 SRP40	Homo sapiens (Human)	272	31264	SUBCELLULAR LOCATION: Nucleus.
Up_NUC	O75934	reviewed	SPF27_HUMAN	Pre-mRNA-splicing factor SPF27 (Breast carcinoma-amplified sequence 2) (DNA amplified in mammary carcinoma 1 protein) (Spliceosome-associated protein SPF 27)	BCAS2 DAM1	Homo sapiens (Human)	225	26131	SUBCELLULAR LOCATION: Nucleus {ECO:0000269|PubMed:12169396, ECO:0000269|PubMed:20176811, ECO:0000269|PubMed:28076346, ECO:0000269|PubMed:28502770, ECO:0000269|PubMed:29301961, ECO:0000269|PubMed:29360106, ECO:0000269|PubMed:30705154}. Nucleus, nucleolus {ECO:0000269|PubMed:12429849}.
Up_NUC	P25098	reviewed	ARBK1_HUMAN	Beta-adrenergic receptor kinase 1, Beta-ARK-1, EC 2.7.11.15 (G-protein coupled receptor kinase 2)	GRK2 ADRBK1 BARK BARK1	Homo sapiens (Human)	689	79574	SUBCELLULAR LOCATION: Cytoplasm {ECO:0000250|UniProtKB:P26817}. Cell membrane {ECO:0000250|UniProtKB:P21146}. Cell junction, synapse, postsynapse {ECO:0000250|UniProtKB:P26817}. Cell junction, synapse, presynapse {ECO:0000250|UniProtKB:P26817}.
Up_NUC	Q8IY67	reviewed	RAVR1_HUMAN	Ribonucleoprotein PTB-binding 1 (Protein raver-1)	RAVER1 KIAA1978	Homo sapiens (Human)	606	63877	SUBCELLULAR LOCATION: Nucleus {ECO:0000250}. Cytoplasm {ECO:0000250}. Note=Nuclear, in perinucleolar structures. Shuttles between nucleus and cytoplasm. Cytoplasm, at focal contacts and cell-cell contacts. Associated with myotubes during muscle differentiation (By similarity). {ECO:0000250}.
Up_NUC	O94906	reviewed	PRP6_HUMAN	Pre-mRNA-processing factor 6 (Androgen receptor N-terminal domain-transactivating protein 1, ANT-1) (PRP6 homolog) (U5 snRNP-associated 102 kDa protein, U5-102 kDa protein)	PRPF6 C20orf14	Homo sapiens (Human)	941	106925	SUBCELLULAR LOCATION: Nucleus, nucleoplasm {ECO:0000269|PubMed:10561546, ECO:0000269|PubMed:26912367, ECO:0000269|PubMed:28781166}. Nucleus speckle {ECO:0000269|PubMed:21549338}. Note=Localized in splicing speckles. {ECO:0000269|PubMed:21549338}.
Up_NUC	Q8IY18	reviewed	SMC5_HUMAN	Structural maintenance of chromosomes protein 5, SMC protein 5, SMC-5, hSMC5	SMC5 KIAA0594 SMC5L1	Homo sapiens (Human)	1101	128806	SUBCELLULAR LOCATION: Nucleus {ECO:0000269|PubMed:11408570, ECO:0000269|PubMed:25931565}. Chromosome {ECO:0000250|UniProtKB:Q8CG46}. Nucleus, PML body {ECO:0000269|PubMed:17589526}. Chromosome, telomere {ECO:0000269|PubMed:17589526}. Note=Associates with chromatin (PubMed:25931565). Colocalizes with SMC6 on the X-Y chromosome pair within the sex vesicle during late pachytene/diplotene (By similar…
Up_NUC	Q6NUQ4	reviewed	TM214_HUMAN	Transmembrane protein 214	TMEM214 PP446	Homo sapiens (Human)	689	77151	SUBCELLULAR LOCATION: Endoplasmic reticulum membrane {ECO:0000269|PubMed:23661706}; Multi-pass membrane protein {ECO:0000269|PubMed:23661706}.
Up_NUC	O15042	reviewed	SR140_HUMAN	U2 snRNP-associated SURP motif-containing protein (140 kDa Ser/Arg-rich domain protein) (U2-associated protein SR140)	U2SURP KIAA0332 SR140	Homo sapiens (Human)	1029	118292	SUBCELLULAR LOCATION: Nucleus {ECO:0000269|PubMed:20858735}.
Up_NUC	P14678	reviewed	RSMB_HUMAN	Small nuclear ribonucleoprotein-associated proteins B and B', snRNP-B (Sm protein B/B', Sm-B/B', SmB/B')	SNRPB COD SNRPB1	Homo sapiens (Human)	240	24610	SUBCELLULAR LOCATION: Cytoplasm, cytosol {ECO:0000269|PubMed:18984161}. Nucleus {ECO:0000269|PubMed:11574479, ECO:0000269|PubMed:11991638, ECO:0000269|PubMed:26912367, ECO:0000269|PubMed:28076346, ECO:0000269|PubMed:28502770, ECO:0000269|PubMed:28781166}. Note=SMN-mediated assembly into core snRNPs occurs in the cytosol before SMN-mediated transport to the nucleus to be included in spliceosomes. …
Up_NUC	Q9NSI2	reviewed	SLX9_HUMAN	Ribosome biogenesis protein SLX9 homolog	SLX9 C21orf70 FAM207A PRED56	Homo sapiens (Human)	230	25456	SUBCELLULAR LOCATION: Nucleus, nucleolus {ECO:0000250|UniProtKB:P53251}.
Up_NUC	Q96T37	reviewed	RBM15_HUMAN	RNA-binding protein 15 (One-twenty two protein 1) (RNA-binding motif protein 15)	RBM15 OTT OTT1	Homo sapiens (Human)	977	107189	SUBCELLULAR LOCATION: Nucleus speckle {ECO:0000269|PubMed:19586903, ECO:0000269|PubMed:24100041}. Nucleus, nucleoplasm {ECO:0000269|PubMed:17001072, ECO:0000269|PubMed:19786495, ECO:0000269|PubMed:24100041}. Nucleus envelope {ECO:0000269|PubMed:19586903}. Nucleus membrane {ECO:0000269|PubMed:19786495}; Peripheral membrane protein {ECO:0000269|PubMed:19786495}. Note=Colocalizes at the nuclear pore…
Up_NUC	Q7Z5K2	reviewed	WAPL_HUMAN	Wings apart-like protein homolog (Friend of EBNA2 protein) (WAPL cohesin release factor)	WAPL FOE KIAA0261 WAPAL	Homo sapiens (Human)	1190	132946	SUBCELLULAR LOCATION: [Isoform 2]: Nucleus.; SUBCELLULAR LOCATION: Nucleus. Chromosome. Cytoplasm. Note=Associates with chromatin through the cohesin complex during interphase. Released in the cytoplasm from nuclear envelope breakdown until anaphase, it reaccumulates in nucleus at telophase.
Up_NUC	O43809	reviewed	CPSF5_HUMAN	Cleavage and polyadenylation specificity factor subunit 5 (Cleavage and polyadenylation specificity factor 25 kDa subunit, CPSF 25 kDa subunit) (Cleavage factor Im complex 25 kDa subunit, CFIm25) (Nucleoside diphosphate-linked moiety X motif 21, Nudix motif 21) (Nudix hydrolase 21) (Pre-mRNA cleavage factor Im 68 kDa subunit)	NUDT21 CFIM25 CPSF25 CPSF5	Homo sapiens (Human)	227	26227	SUBCELLULAR LOCATION: Nucleus {ECO:0000269|PubMed:15169763, ECO:0000269|PubMed:19864460, ECO:0000269|PubMed:20695905, ECO:0000269|PubMed:9659921}. Cytoplasm {ECO:0000269|PubMed:19864460}. Note=Shuttles between the nucleus and the cytoplasm in a transcription- and XPO1/CRM1-independent manner, most probably in complex with the cleavage factor Im complex (CFIm) (PubMed:19864460). In punctate subnuc…
Up_NUC	Q5RKV6	reviewed	EXOS6_HUMAN	Exosome complex component MTR3 (Exosome component 6) (mRNA transport regulator 3 homolog, hMtr3) (p11)	EXOSC6 MTR3	Homo sapiens (Human)	272	28235	SUBCELLULAR LOCATION: Cytoplasm {ECO:0000305}. Nucleus, nucleolus {ECO:0000305}. Nucleus {ECO:0000305}.
Up_NUC	Q9UFC0	reviewed	LRWD1_HUMAN	Leucine-rich repeat and WD repeat-containing protein 1 (Centromere protein 33, CENP-33) (Origin recognition complex-associated protein, ORC-associated protein, ORCA)	LRWD1 CENP-33 ORCA	Homo sapiens (Human)	647	70861	SUBCELLULAR LOCATION: Nucleus {ECO:0000269|PubMed:18445686}. Chromosome, centromere. Chromosome, telomere. Cytoplasm, cytoskeleton, microtubule organizing center, centrosome {ECO:0000250|UniProtKB:Q8BUI3}. Chromosome, centromere, kinetochore {ECO:0000269|PubMed:20813266}. Note=Localizes to heterochromatin during G1 phase. Restricted to centromeres or telomeres as cells progress though S phase. Wh…
Up_NUC	P62979	reviewed	RS27A_HUMAN	Ubiquitin-40S ribosomal protein S27a (Ubiquitin carboxyl extension protein 80) [Cleaved into: Ubiquitin; 40S ribosomal protein S27a (Small ribosomal subunit protein eS31) ]	RPS27A UBA80 UBCEP1	Homo sapiens (Human)	156	17965	SUBCELLULAR LOCATION: [Ubiquitin]: Cytoplasm {ECO:0000250}. Nucleus {ECO:0000250}.
Up_NUC	P55769	reviewed	NH2L1_HUMAN	NHP2-like protein 1 (High mobility group-like nuclear protein 2 homolog 1) (OTK27) (SNU13 homolog, hSNU13) (U4/U6.U5 small nuclear ribonucleoprotein SNU13) (U4/U6.U5 tri-snRNP 15.5 kDa protein) [Cleaved into: NHP2-like protein 1, N-terminally processed ]	SNU13 NHP2L1	Homo sapiens (Human)	128	14174	SUBCELLULAR LOCATION: Nucleus {ECO:0000269|PubMed:26912367, ECO:0000269|PubMed:28781166}. Nucleus, nucleolus {ECO:0000269|PubMed:10593953, ECO:0000269|PubMed:12429849, ECO:0000269|Ref.7}. Note=Concentrated in the dense fibrillar component of the nucleolus. {ECO:0000269|PubMed:10593953}.
Up_NUC	O60287	reviewed	NPA1P_HUMAN	Nucleolar pre-ribosomal-associated protein 1 (Nucleolar protein 254 kDa) (URB1 ribosome biogenesis 1 homolog)	URB1 C21orf108 KIAA0539 NOP254 NPA1	Homo sapiens (Human)	2271	254389	SUBCELLULAR LOCATION: Nucleus, nucleolus {ECO:0000269|PubMed:12429849, ECO:0000269|PubMed:16963496}.
Up_NUC	P52948	reviewed	NUP98_HUMAN	Nuclear pore complex protein Nup98-Nup96, EC 3.4.21.- [Cleaved into: Nuclear pore complex protein Nup98 (98 kDa nucleoporin) (Nucleoporin Nup98, Nup98); Nuclear pore complex protein Nup96 (96 kDa nucleoporin) (Nucleoporin Nup96, Nup96) ]	NUP98 ADAR2	Homo sapiens (Human)	1817	197579	SUBCELLULAR LOCATION: Nucleus membrane {ECO:0000269|PubMed:10087256, ECO:0000269|PubMed:11106761, ECO:0000269|PubMed:11839768, ECO:0000269|PubMed:12191480, ECO:0000269|PubMed:12802065, ECO:0000269|PubMed:15229283, ECO:0000269|PubMed:20407419, ECO:0000269|PubMed:28221134, ECO:0000269|PubMed:33360543}; Peripheral membrane protein; Nucleoplasmic side {ECO:0000269|PubMed:11839768}. Nucleus, nuclear p…
Up_NUC	Q9BUJ2	reviewed	HNRL1_HUMAN	Heterogeneous nuclear ribonucleoprotein U-like protein 1 (Adenovirus early region 1B-associated protein 5) (E1B-55 kDa-associated protein 5, E1B-AP5)	HNRNPUL1 E1BAP5 HNRPUL1	Homo sapiens (Human)	856	95739	SUBCELLULAR LOCATION: Nucleus {ECO:0000269|PubMed:11513728, ECO:0000269|PubMed:12489984, ECO:0000269|PubMed:9733834}.
Up_NUC	Q9BSC4	reviewed	NOL10_HUMAN	Nucleolar protein 10	NOL10	Homo sapiens (Human)	688	80302	SUBCELLULAR LOCATION: Nucleus, nucleolus {ECO:0000269|PubMed:12429849}.
Up_NUC	Q96FF9	reviewed	CDCA5_HUMAN	Sororin (Cell division cycle-associated protein 5) (p35)	CDCA5	Homo sapiens (Human)	252	27601	SUBCELLULAR LOCATION: Nucleus {ECO:0000269|PubMed:15837422}. Chromosome {ECO:0000269|PubMed:15837422}. Cytoplasm {ECO:0000269|PubMed:15837422}. Note=Associates with nuclear chromatin from S phase until metaphase and is released in the cytoplasm upon nuclear envelope breakdown.
Up_NUC	Q8NI36	reviewed	WDR36_HUMAN	WD repeat-containing protein 36 (T-cell activation WD repeat-containing protein, TA-WDRP)	WDR36	Homo sapiens (Human)	951	105322	SUBCELLULAR LOCATION: Nucleus, nucleolus {ECO:0000269|PubMed:21051332, ECO:0000269|PubMed:22002106}.
Up_NUC	Q14137	reviewed	BOP1_HUMAN	Ribosome biogenesis protein BOP1 (Block of proliferation 1 protein)	BOP1 KIAA0124	Homo sapiens (Human)	746	83630	SUBCELLULAR LOCATION: Nucleus, nucleolus {ECO:0000255|HAMAP-Rule:MF_03027, ECO:0000269|PubMed:12429849}. Nucleus, nucleoplasm {ECO:0000255|HAMAP-Rule:MF_03027, ECO:0000269|PubMed:12429849}.
Up_NUC	O15213	reviewed	WDR46_HUMAN	WD repeat-containing protein 46 (WD repeat-containing protein BING4)	WDR46 BING4 C6orf11 FP221	Homo sapiens (Human)	610	68071	SUBCELLULAR LOCATION: Nucleus, nucleolus {ECO:0000269|PubMed:23848194}.
Up_NUC	O00139	reviewed	KIF2A_HUMAN	Kinesin-like protein KIF2A (Kinesin-2, hK2)	KIF2A KIF2 KNS2	Homo sapiens (Human)	706	79955	SUBCELLULAR LOCATION: Cytoplasm {ECO:0000250}. Cytoplasm, cytoskeleton, microtubule organizing center, centrosome. Cytoplasm, cytoskeleton, spindle pole. Cytoplasm, cytoskeleton, spindle. Note=Localized to the spindle microtubules and spindle poles from prophase to metaphase. Efficient targeting to spindle microtubules and spindle poles requires the kinase activity of PLK1. Recruited to mitotic s…
Up_NUC	O00566	reviewed	MPP10_HUMAN	U3 small nucleolar ribonucleoprotein protein MPP10 (M phase phosphoprotein 10)	MPHOSPH10 MPP10	Homo sapiens (Human)	681	78864	SUBCELLULAR LOCATION: Nucleus, nucleolus {ECO:0000269|PubMed:12429849, ECO:0000269|PubMed:12655004, ECO:0000269|PubMed:9450966}. Chromosome {ECO:0000269|PubMed:9450966}. Note=Fibrillar region of the nucleolus (PubMed:9450966). After dissolution of the nucleolus in early M phase becomes associated with chromosomes through metaphase and anaphase (PubMed:9450966). In telophase localized to small cel…
Up_NUC	Q9H410	reviewed	DSN1_HUMAN	Kinetochore-associated protein DSN1 homolog	DSN1 C20orf172 MIS13	Homo sapiens (Human)	356	40067	SUBCELLULAR LOCATION: Nucleus {ECO:0000269|PubMed:15502821, ECO:0000269|PubMed:16585270}. Chromosome, centromere, kinetochore {ECO:0000269|PubMed:15502821, ECO:0000269|PubMed:16585270}. Note=Associated with the kinetochore. {ECO:0000269|PubMed:15502821, ECO:0000269|PubMed:16585270}.
Up_NUC	Q86XP3	reviewed	DDX42_HUMAN	ATP-dependent RNA helicase DDX42, EC 3.6.4.13 (DEAD box protein 42) (RNA helicase-like protein, RHELP) (RNA helicase-related protein, RNAHP) (SF3b DEAD box protein) (Splicing factor 3B-associated 125 kDa protein, SF3b125)	DDX42	Homo sapiens (Human)	938	102975	SUBCELLULAR LOCATION: Cytoplasm {ECO:0000269|PubMed:19377511}. Nucleus {ECO:0000269|PubMed:16397294, ECO:0000269|PubMed:19377511}.; SUBCELLULAR LOCATION: [Isoform 2]: Nucleus, Cajal body {ECO:0000269|PubMed:12234937}. Nucleus speckle {ECO:0000269|PubMed:12234937}.
Up_NUC	Q14807	reviewed	KIF22_HUMAN	Kinesin-like protein KIF22 (Kinesin-like DNA-binding protein) (Kinesin-like protein 4)	KIF22 KID KNSL4	Homo sapiens (Human)	665	73262	SUBCELLULAR LOCATION: Nucleus {ECO:0000269|PubMed:8599929}. Cytoplasm, cytoskeleton {ECO:0000305}.
Up_NUC	Q15542	reviewed	TAF5_HUMAN	Transcription initiation factor TFIID subunit 5 (Transcription initiation factor TFIID 100 kDa subunit, TAF(II)100, TAFII-100, TAFII100)	TAF5 TAF2D	Homo sapiens (Human)	800	86830	SUBCELLULAR LOCATION: Nucleus.
Up_NUC	Q9Y4A5	reviewed	TRRAP_HUMAN	Transformation/transcription domain-associated protein (350/400 kDa PCAF-associated factor, PAF350/400) (STAF40) (Tra1 homolog)	TRRAP PAF400	Homo sapiens (Human)	3859	437600	SUBCELLULAR LOCATION: Nucleus {ECO:0000269|PubMed:11564863, ECO:0000269|PubMed:9708738}.
Up_NUC	Q9BQ39	reviewed	DDX50_HUMAN	ATP-dependent RNA helicase DDX50, EC 3.6.4.13 (DEAD box protein 50) (Gu-beta) (Nucleolar protein Gu2)	DDX50	Homo sapiens (Human)	737	82565	SUBCELLULAR LOCATION: Nucleus, nucleolus {ECO:0000269|PubMed:12429849}.
Up_NUC	Q68CQ4	reviewed	UTP25_HUMAN	U3 small nucleolar RNA-associated protein 25 homolog (Digestive organ expansion factor homolog) (UTP25 small subunit processor component)	UTP25 C1orf107 DEF DIEXF	Homo sapiens (Human)	756	87055	SUBCELLULAR LOCATION: Nucleus, nucleolus {ECO:0000269|PubMed:22002106, ECO:0000269|PubMed:27657329}.
Up_NUC	Q96P16	reviewed	RPR1A_HUMAN	Regulation of nuclear pre-mRNA domain-containing protein 1A (Cyclin-dependent kinase inhibitor 2B-related protein) (p15INK4B-related protein)	RPRD1A P15RS	Homo sapiens (Human)	312	35720
Up_NUC	Q9Y3U8	reviewed	RL36_HUMAN	60S ribosomal protein L36 (Large ribosomal subunit protein eL36)	RPL36	Homo sapiens (Human)	105	12254	SUBCELLULAR LOCATION: Cytoplasm, cytosol {ECO:0000269|PubMed:25957688}. Cytoplasm {ECO:0000305|PubMed:23636399, ECO:0000305|PubMed:25901680}. Note=Detected on cytosolic polysomes (PubMed:25957688). {ECO:0000250|UniProtKB:Q2YGT9, ECO:0000269|PubMed:25957688}.
Up_NUC	Q9HD20	reviewed	AT131_HUMAN	Endoplasmic reticulum transmembrane helix translocase, EC 7.4.2.- (Endoplasmic reticulum P5A-ATPase)	ATP13A1 ATP13A KIAA1825 CGI-152	Homo sapiens (Human)	1204	132955	SUBCELLULAR LOCATION: Endoplasmic reticulum membrane {ECO:0000269|PubMed:24392018}; Multi-pass membrane protein {ECO:0000269|PubMed:24392018}.
Up_NUC	Q8NF50	reviewed	DOCK8_HUMAN	Dedicator of cytokinesis protein 8	DOCK8	Homo sapiens (Human)	2099	238529	SUBCELLULAR LOCATION: Cytoplasm {ECO:0000269|PubMed:28028151}. Cell membrane {ECO:0000269|PubMed:28028151}; Peripheral membrane protein {ECO:0000305|PubMed:28028151}; Cytoplasmic side {ECO:0000305}. Cell projection, lamellipodium membrane {ECO:0000269|PubMed:28028151}; Peripheral membrane protein {ECO:0000305|PubMed:28028151}; Cytoplasmic side {ECO:0000305}. Note=Enriched and co-localizes with GT…
Up_NUC	Q15366	reviewed	PCBP2_HUMAN	Poly(rC)-binding protein 2 (Alpha-CP2) (Heterogeneous nuclear ribonucleoprotein E2, hnRNP E2)	PCBP2	Homo sapiens (Human)	365	38580	SUBCELLULAR LOCATION: Nucleus {ECO:0000269|PubMed:19029303}. Cytoplasm {ECO:0000269|PubMed:19029303}. Note=Loosely bound in the nucleus. May shuttle between the nucleus and the cytoplasm.
Up_NUC	Q7RTV0	reviewed	PHF5A_HUMAN	PHD finger-like domain-containing protein 5A, PHD finger-like domain protein 5A (Splicing factor 3B-associated 14 kDa protein, SF3b14b)	PHF5A	Homo sapiens (Human)	110	12405	SUBCELLULAR LOCATION: Nucleus {ECO:0000269|PubMed:27720643, ECO:0000269|PubMed:28541300}. Nucleus speckle {ECO:0000250|UniProtKB:P83870}.
Up_NUC	Q9P275	reviewed	UBP36_HUMAN	Ubiquitin carboxyl-terminal hydrolase 36, EC 3.4.19.12 (Deubiquitinating enzyme 36) (Ubiquitin thioesterase 36) (Ubiquitin-specific-processing protease 36)	USP36 KIAA1453	Homo sapiens (Human)	1123	122908	SUBCELLULAR LOCATION: Nucleus, nucleolus {ECO:0000269|PubMed:12429849, ECO:0000269|PubMed:19208757, ECO:0000269|PubMed:25775507, ECO:0000269|PubMed:27445338}. Cytoplasm {ECO:0000269|PubMed:27445338}.
Up_NUC	Q9H0S4	reviewed	DDX47_HUMAN	Probable ATP-dependent RNA helicase DDX47, EC 3.6.4.13 (DEAD box protein 47)	DDX47	Homo sapiens (Human)	455	50647	SUBCELLULAR LOCATION: Nucleus, nucleolus {ECO:0000269|PubMed:12429849, ECO:0000269|PubMed:16963496}. Note=Localizes in the nucleolar-organizing region during ribosome biogenesis.
Up_NUC	Q9BXL5	reviewed	HEMGN_HUMAN	Hemogen (Erythroid differentiation-associated gene protein, EDAG-1) (Hemopoietic gene protein) (Negative differentiation regulator protein)	HEMGN EDAG NDR PRO1037 PRO1620	Homo sapiens (Human)	484	55341	SUBCELLULAR LOCATION: Nucleus {ECO:0000269|PubMed:14730214}.
Up_NUC	Q96JP5	reviewed	ZFP91_HUMAN	E3 ubiquitin-protein ligase ZFP91, EC 2.3.2.27 (RING-type E3 ubiquitin transferase ZFP91) (Zinc finger protein 757) (Zinc finger protein 91 homolog, Zfp-91)	ZFP91 ZNF757 FKSG11	Homo sapiens (Human)	570	63445	SUBCELLULAR LOCATION: Nucleus {ECO:0000269|PubMed:12738986}.
Up_NUC	Q96EE3	reviewed	SEH1_HUMAN	Nucleoporin SEH1 (GATOR complex protein SEH1) (Nup107-160 subcomplex subunit SEH1) (SEC13-like protein)	SEH1L SEC13L SEH1	Homo sapiens (Human)	360	39649	SUBCELLULAR LOCATION: Chromosome, centromere, kinetochore {ECO:0000269|PubMed:15146057, ECO:0000269|PubMed:17363900}. Nucleus, nuclear pore complex {ECO:0000269|PubMed:15146057, ECO:0000269|PubMed:17363900}. Lysosome membrane {ECO:0000269|PubMed:28199306}.
Up_NUC	Q7KZ85	reviewed	SPT6H_HUMAN	Transcription elongation factor SPT6, hSPT6 (Histone chaperone suppressor of Ty6) (Tat-cotransactivator 2 protein, Tat-CT2 protein)	SUPT6H KIAA0162 SPT6H	Homo sapiens (Human)	1726	199073	SUBCELLULAR LOCATION: Nucleus {ECO:0000305}.
Up_NUC	Q5SRE5	reviewed	NU188_HUMAN	Nucleoporin NUP188, hNup188	NUP188 KIAA0169	Homo sapiens (Human)	1749	196043	SUBCELLULAR LOCATION: Nucleus, nuclear pore complex {ECO:0000305|PubMed:32275884}.
Up_NUC	Q13418	reviewed	ILK_HUMAN	Integrin-linked protein kinase, EC 2.7.11.1 (59 kDa serine/threonine-protein kinase) (Beta-integrin-linked kinase) (ILK-1) (ILK-2) (p59ILK)	ILK ILK1 ILK2	Homo sapiens (Human)	452	51419	SUBCELLULAR LOCATION: Cell junction, focal adhesion {ECO:0000269|PubMed:11402068, ECO:0000269|PubMed:12167643}. Cell membrane; Peripheral membrane protein; Cytoplasmic side {ECO:0000269|PubMed:11402068}. Cell projection, lamellipodium {ECO:0000250|UniProtKB:O55222}. Cytoplasm, myofibril, sarcomere {ECO:0000269|PubMed:11402068}.
[truncated: 497 more rows]

## Sheet: UpWHL_Mr
Cluster	Entry	Reviewed	Entry Name	Protein names	Gene Names	Organism	Length	Molecular mass, Da	Subcellular location [CC]
[truncated: 864 more rows]
