# Supplementary material for: Nuclear Proteomics of Induced Leukemia Cell Differentiation
Source: Cells. 2022 Oct 14;11(20):3221. doi: 10.3390/cells11203221 (PMC9600443; doi:10.3390/cells11203221)
Supplement: Supplementary file 1 [file cells-11-03221-s001.zip › Table S4.xlsx]

## Sheet: All_proteins
Genes	Protein IDs	Majority protein IDs	Peptide counts (all)	Peptide counts (razor+unique)	Peptide counts (unique)	Protein names	Gene names	Fasta headers	Number of proteins	Peptides	Razor + unique peptides	Unique peptides
MACF1	Q9UPN3;H3BQK9;H3BPE1;A0A7P0MQR8;A0A590UJG2;H0Y390;E9PNZ4;A0A5F9ZGX0;E9PLY5;A0A669KBB0;H0Y314;E9PLY0;A0A0A6YYJ5;A0A669KB06;F6QMI7;F8W9J4;E7ERX3;E9PHM6;E7ETB9;Q5T0V7;A0A7P0T890;Q03001	Q9UPN3;H3BQK9;H3BPE1;A0A7P0MQR8;A0A590UJG2;H0Y390	29;29;29;29;26;23;9;9;6;3;2;2;2;2;1;1;1;1;1;1;1;1	29;29;29;29;26;23;9;9;6;3;2;2;2;2;1;1;1;1;1;1;1;1	28;28;28;28;26;23;9;8;6;3;2;2;2;2;1;1;1;1;1;1;1;1	Microtubule-actin cross-linking factor 1, isoforms 1/2/3/5	MACF1	sp|Q9UPN3|MACF1_HUMAN Microtubule-actin cross-linking factor 1, isoforms 1/2/3/5 OS=Homo sapiens OX=9606 GN=MACF1 PE=1 SV=4;tr|H3BQK9|H3BQK9_HUMAN Microtubule-actin cross-linking factor 1, isoforms 1/2/3/5 OS=Homo sapiens OX=9606 GN=MACF1 PE=1 SV=1;tr|H3BP	22	29	29	28
RIF1	Q5UIP0;H7C2B5;H7BZN3	Q5UIP0	27;12;5	27;12;5	27;12;5	Telomere-associated protein RIF1	RIF1	sp|Q5UIP0|RIF1_HUMAN Telomere-associated protein RIF1 OS=Homo sapiens OX=9606 GN=RIF1 PE=1 SV=2	3	27	27	27
MYO18A	Q92614;A0A0D9SFK2;H0YEV9	Q92614;A0A0D9SFK2	24;24;2	24;24;2	24;24;2	Unconventional myosin-XVIIIa	MYO18A	sp|Q92614|MY18A_HUMAN Unconventional myosin-XVIIIa OS=Homo sapiens OX=9606 GN=MYO18A PE=1 SV=3;tr|A0A0D9SFK2|A0A0D9SFK2_HUMAN Unconventional myosin-XVIIIa OS=Homo sapiens OX=9606 GN=MYO18A PE=1 SV=1	3	24	24	24
DOCK11	A6NIW2;Q5JSL3;A0A0J9YW64;A0A0J9YXQ7;H7BZ79;Q5JUD8;H0Y3S1;A0A088AWN3;A0A0A0MSY4;Q9BZ29	A6NIW2;Q5JSL3;A0A0J9YW64	18;18;13;1;1;1;1;1;1;1	18;18;13;1;1;1;1;1;1;1	18;18;13;1;1;1;1;1;1;1	Dedicator of cytokinesis protein 11	DOCK11	tr|A6NIW2|A6NIW2_HUMAN Dedicator of cytokinesis protein 11 OS=Homo sapiens OX=9606 GN=DOCK11 PE=1 SV=2;sp|Q5JSL3|DOC11_HUMAN Dedicator of cytokinesis protein 11 OS=Homo sapiens OX=9606 GN=DOCK11 PE=1 SV=2;tr|A0A0J9YW64|A0A0J9YW64_HUMAN Dedicator of cytokin	10	18	18	18
HNRNPUL2	Q1KMD3;H3BQZ7	Q1KMD3;H3BQZ7	13;12	13;12	13;12	Heterogeneous nuclear ribonucleoprotein U-like protein 2	HNRNPUL2;HNRNPUL2-BSCL2	sp|Q1KMD3|HNRL2_HUMAN Heterogeneous nuclear ribonucleoprotein U-like protein 2 OS=Homo sapiens OX=9606 GN=HNRNPUL2 PE=1 SV=1;tr|H3BQZ7|H3BQZ7_HUMAN HCG2044799 OS=Homo sapiens OX=9606 GN=HNRNPUL2-BSCL2 PE=4 SV=1	2	13	13	13
PHF3	Q92576;E7EVH3;E9PE34;A0A1B0GX99;D6R9X2;E7ER40;D6RBF0	Q92576;E7EVH3;E9PE34;A0A1B0GX99	13;8;7;7;6;5;1	13;8;7;7;6;5;1	13;8;7;7;6;5;1	PHD finger protein 3	PHF3	sp|Q92576|PHF3_HUMAN PHD finger protein 3 OS=Homo sapiens OX=9606 GN=PHF3 PE=1 SV=3;tr|E7EVH3|E7EVH3_HUMAN PHD finger protein 3 (Fragment) OS=Homo sapiens OX=9606 GN=PHF3 PE=1 SV=1;tr|E9PE34|E9PE34_HUMAN PHD finger protein 3 (Fragment) OS=Homo sapiens OX=9	7	13	13	13
URB1	O60287	O60287	10	10	10	Nucleolar pre-ribosomal-associated protein 1	URB1	sp|O60287|NPA1P_HUMAN Nucleolar pre-ribosomal-associated protein 1 OS=Homo sapiens OX=9606 GN=URB1 PE=1 SV=4	1	10	10	10
THYN1	Q9P016	Q9P016	10	10	10	Thymocyte nuclear protein 1	THYN1	sp|Q9P016|THYN1_HUMAN Thymocyte nuclear protein 1 OS=Homo sapiens OX=9606 GN=THYN1 PE=1 SV=1	1	10	10	10
CEBPZ	Q03701	Q03701	10	10	10	CCAAT/enhancer-binding protein zeta	CEBPZ	sp|Q03701|CEBPZ_HUMAN CCAAT/enhancer-binding protein zeta OS=Homo sapiens OX=9606 GN=CEBPZ PE=1 SV=3	1	10	10	10
CCDC86	Q9H6F5;H0YG79	Q9H6F5	9;4	9;4	9;4	Coiled-coil domain-containing protein 86	CCDC86	sp|Q9H6F5|CCD86_HUMAN Coiled-coil domain-containing protein 86 OS=Homo sapiens OX=9606 GN=CCDC86 PE=1 SV=1	2	9	9	9
RBM26	Q5T8P6;A0A087X0H9;E2PSN0	Q5T8P6;A0A087X0H9	9;9;3	9;9;3	8;8;3	RNA-binding protein 26	RBM26	sp|Q5T8P6|RBM26_HUMAN RNA-binding protein 26 OS=Homo sapiens OX=9606 GN=RBM26 PE=1 SV=3;tr|A0A087X0H9|A0A087X0H9_HUMAN RNA-binding protein 26 OS=Homo sapiens OX=9606 GN=RBM26 PE=1 SV=1	3	9	9	8
PSTPIP2	Q9H939	Q9H939	8	8	8	Proline-serine-threonine phosphatase-interacting protein 2	PSTPIP2	sp|Q9H939|PPIP2_HUMAN Proline-serine-threonine phosphatase-interacting protein 2 OS=Homo sapiens OX=9606 GN=PSTPIP2 PE=1 SV=4	1	8	8	8
RBM34	P42696;A2A2V2;Q5TCT4;H7C5M1	P42696;A2A2V2	7;6;3;1	7;6;3;1	7;6;3;1	RNA-binding protein 34	RBM34	sp|P42696|RBM34_HUMAN RNA-binding protein 34 OS=Homo sapiens OX=9606 GN=RBM34 PE=1 SV=2;tr|A2A2V2|A2A2V2_HUMAN RNA-binding protein 34 (Fragment) OS=Homo sapiens OX=9606 GN=RBM34 PE=1 SV=1	4	7	7	7
TBL3	Q12788;J3KNP2;A0A087WYP7	Q12788;J3KNP2	7;7;3	7;7;3	7;7;3	Transducin beta-like protein 3	TBL3	sp|Q12788|TBL3_HUMAN Transducin beta-like protein 3 OS=Homo sapiens OX=9606 GN=TBL3 PE=1 SV=2;tr|J3KNP2|J3KNP2_HUMAN Transducin beta-like protein 3 (Fragment) OS=Homo sapiens OX=9606 GN=TBL3 PE=1 SV=1	3	7	7	7
ESF1	Q9H501;A0A087WX71	Q9H501	7;2	7;2	7;2	ESF1 homolog	ESF1	sp|Q9H501|ESF1_HUMAN ESF1 homolog OS=Homo sapiens OX=9606 GN=ESF1 PE=1 SV=1	2	7	7	7
ARGLU1	Q9NWB6	Q9NWB6	7	7	7	Arginine and glutamate-rich protein 1	ARGLU1	sp|Q9NWB6|ARGL1_HUMAN Arginine and glutamate-rich protein 1 OS=Homo sapiens OX=9606 GN=ARGLU1 PE=1 SV=1	1	7	7	7
WDR3	Q9UNX4	Q9UNX4	7	7	7	WD repeat-containing protein 3	WDR3	sp|Q9UNX4|WDR3_HUMAN WD repeat-containing protein 3 OS=Homo sapiens OX=9606 GN=WDR3 PE=1 SV=1	1	7	7	7
WDR46	O15213;H0Y6G3;A0A140T9L0;A0A0G2JJL1	O15213	6;1;1;1	6;1;1;1	6;1;1;1	WD repeat-containing protein 46	WDR46	sp|O15213|WDR46_HUMAN WD repeat-containing protein 46 OS=Homo sapiens OX=9606 GN=WDR46 PE=1 SV=3	4	6	6	6
CTDSPL2	Q05D32;H0YMH7;H0YNU2;H0YNW9;H0YMB4	Q05D32;H0YMH7	6;3;2;2;1	6;3;2;2;1	6;3;2;2;1	CTD small phosphatase-like protein 2	CTDSPL2	sp|Q05D32|CTSL2_HUMAN CTD small phosphatase-like protein 2 OS=Homo sapiens OX=9606 GN=CTDSPL2 PE=1 SV=2;tr|H0YMH7|H0YMH7_HUMAN CTD small phosphatase-like protein 2 (Fragment) OS=Homo sapiens OX=9606 GN=CTDSPL2 PE=1 SV=1	5	6	6	6
URB2	Q14146	Q14146	5	5	5	Unhealthy ribosome biogenesis protein 2 homolog	URB2	sp|Q14146|URB2_HUMAN Unhealthy ribosome biogenesis protein 2 homolog OS=Homo sapiens OX=9606 GN=URB2 PE=1 SV=2	1	5	5	5
ZNF512	G3XAG1;Q96ME7	G3XAG1;Q96ME7	5;5	5;5	5;5	Zinc finger protein 512	ZNF512	tr|G3XAG1|G3XAG1_HUMAN Zinc finger protein 512 OS=Homo sapiens OX=9606 GN=ZNF512 PE=1 SV=1;sp|Q96ME7|ZN512_HUMAN Zinc finger protein 512 OS=Homo sapiens OX=9606 GN=ZNF512 PE=1 SV=2	2	5	5	5
SURF6	O75683	O75683	5	5	5	Surfeit locus protein 6	SURF6	sp|O75683|SURF6_HUMAN Surfeit locus protein 6 OS=Homo sapiens OX=9606 GN=SURF6 PE=1 SV=3	1	5	5	5
ZNF22	P17026	P17026	5	5	5	Zinc finger protein 22	ZNF22	sp|P17026|ZNF22_HUMAN Zinc finger protein 22 OS=Homo sapiens OX=9606 GN=ZNF22 PE=1 SV=3	1	5	5	5
TNFAIP2	Q03169;H0YKI8	Q03169	5;1	5;1	5;1	Tumor necrosis factor alpha-induced protein 2	TNFAIP2	sp|Q03169|TNAP2_HUMAN Tumor necrosis factor alpha-induced protein 2 OS=Homo sapiens OX=9606 GN=TNFAIP2 PE=1 SV=2	2	5	5	5
LRRC47	Q8N1G4	Q8N1G4	5	5	5	Leucine-rich repeat-containing protein 47	LRRC47	sp|Q8N1G4|LRC47_HUMAN Leucine-rich repeat-containing protein 47 OS=Homo sapiens OX=9606 GN=LRRC47 PE=1 SV=1	1	5	5	5
DDX24	G3V529;Q9GZR7;A0A087WXU8;A0A1W2PRR2;F5GYL3	G3V529;Q9GZR7;A0A087WXU8;A0A1W2PRR2;F5GYL3	5;5;4;4;4	5;5;4;4;4	5;5;4;4;4	ATP-dependent RNA helicase DDX24	DDX24	tr|G3V529|G3V529_HUMAN RNA helicase OS=Homo sapiens OX=9606 GN=DDX24 PE=1 SV=1;sp|Q9GZR7|DDX24_HUMAN ATP-dependent RNA helicase DDX24 OS=Homo sapiens OX=9606 GN=DDX24 PE=1 SV=1;tr|A0A087WXU8|A0A087WXU8_HUMAN ATP-dependent RNA helicase DDX24 OS=Homo sapiens	5	5	5	5
PNO1	Q9NRX1;F8WBJ6	Q9NRX1;F8WBJ6	5;4	5;4	5;4	RNA-binding protein PNO1	PNO1	sp|Q9NRX1|PNO1_HUMAN RNA-binding protein PNO1 OS=Homo sapiens OX=9606 GN=PNO1 PE=1 SV=1;tr|F8WBJ6|F8WBJ6_HUMAN RNA-binding protein PNO1 OS=Homo sapiens OX=9606 GN=PNO1 PE=1 SV=1	2	5	5	5
RBM12	Q9NTZ6;A6PVI1;A6PVI0;Q5JX62	Q9NTZ6	5;2;2;2	5;2;2;2	5;2;2;2	RNA-binding protein 12	RBM12	sp|Q9NTZ6|RBM12_HUMAN RNA-binding protein 12 OS=Homo sapiens OX=9606 GN=RBM12 PE=1 SV=1	4	5	5	5
DIP2B	Q9P265;A0A494C143;Q14689	Q9P265	5;1;1	5;1;1	5;1;1	Disco-interacting protein 2 homolog B	DIP2B	sp|Q9P265|DIP2B_HUMAN Disco-interacting protein 2 homolog B OS=Homo sapiens OX=9606 GN=DIP2B PE=1 SV=3	3	5	5	5
MRTO4	Q9UKD2	Q9UKD2	5	5	5	mRNA turnover protein 4 homolog	MRTO4	sp|Q9UKD2|MRT4_HUMAN mRNA turnover protein 4 homolog OS=Homo sapiens OX=9606 GN=MRTO4 PE=1 SV=2	1	5	5	5
C7orf50	C9JQV0;Q9BRJ6;H7C0T1;H7C2R9	C9JQV0;Q9BRJ6;H7C0T1;H7C2R9	4;4;2;2	4;4;2;2	4;4;2;2	Uncharacterized protein C7orf50	C7orf50	tr|C9JQV0|C9JQV0_HUMAN Uncharacterized protein C7orf50 (Fragment) OS=Homo sapiens OX=9606 GN=C7orf50 PE=1 SV=1;sp|Q9BRJ6|CG050_HUMAN Uncharacterized protein C7orf50 OS=Homo sapiens OX=9606 GN=C7orf50 PE=1 SV=1;tr|H7C0T1|H7C0T1_HUMAN Uncharacterized protein	4	4	4	4
PHF14	O94880;A0A0U1RRH6;B4DG57	O94880;A0A0U1RRH6;B4DG57	4;4;3	4;4;3	4;4;3	PHD finger protein 14	PHF14	sp|O94880|PHF14_HUMAN PHD finger protein 14 OS=Homo sapiens OX=9606 GN=PHF14 PE=1 SV=2;tr|A0A0U1RRH6|A0A0U1RRH6_HUMAN PHD finger protein 14 OS=Homo sapiens OX=9606 GN=PHF14 PE=1 SV=1;tr|B4DG57|B4DG57_HUMAN PHD finger protein 14 OS=Homo sapiens OX=9606 GN=P	3	4	4	4
C21orf33	A0A096LNH5;P0DPI2;A0A0B4J2D5;A0A096LPI6;H7C1F6;H7C2G3;A0A096LNJ1;A0A096LP73;A0A2R8Y6K9;A0A2R8YDR7;F2Z2Q0;A0A096LP12	A0A096LNH5;P0DPI2;A0A0B4J2D5;A0A096LPI6;H7C1F6;H7C2G3	4;4;4;4;3;3;1;1;1;1;1;1	4;4;4;4;3;3;1;1;1;1;1;1	4;4;4;4;3;3;1;1;1;1;1;1		C21orf33	tr|A0A096LNH5|A0A096LNH5_HUMAN Glutamine amidotransferase-like class 1 domain-containing protein 3B, mitochondrial OS=Homo sapiens OX=9606 GN=GATD3B PE=1 SV=1;sp|P0DPI2|GAL3A_HUMAN Glutamine amidotransferase-like class 1 domain-containing protein 3A, mitoc	12	4	4	4
RBM12B	Q8IXT5;B9ZVT1	Q8IXT5;B9ZVT1	4;3	4;3	4;3	RNA-binding protein 12B	RBM12B	sp|Q8IXT5|RB12B_HUMAN RNA-binding protein 12B OS=Homo sapiens OX=9606 GN=RBM12B PE=1 SV=2;tr|B9ZVT1|B9ZVT1_HUMAN RNA-binding protein 12B OS=Homo sapiens OX=9606 GN=RBM12B PE=1 SV=2	2	4	4	4
TMEM209	Q96SK2;C9J5K4;C9JYX1	Q96SK2	4;1;1	4;1;1	4;1;1	Transmembrane protein 209	TMEM209	sp|Q96SK2|TM209_HUMAN Transmembrane protein 209 OS=Homo sapiens OX=9606 GN=TMEM209 PE=1 SV=2	3	4	4	4
PRR12	Q9ULL5;A0A3Q5ADB5	Q9ULL5;A0A3Q5ADB5	4;2	4;2	4;2	Proline-rich protein 12	PRR12	sp|Q9ULL5|PRR12_HUMAN Proline-rich protein 12 OS=Homo sapiens OX=9606 GN=PRR12 PE=1 SV=3;tr|A0A3Q5ADB5|A0A3Q5ADB5_HUMAN Proline-rich protein 12 OS=Homo sapiens OX=9606 GN=PRR12 PE=1 SV=1	2	4	4	4
EIF1AY	A6NJH9;P47813;O14602;X6RAC9	A6NJH9;P47813;O14602;X6RAC9	4;4;4;2	4;4;4;2	4;4;4;2	Eukaryotic translation initiation factor 1A, X-chromosomal;Eukaryotic translation initiation factor 1A, Y-chromosomal	EIF1AY;EIF1AX	tr|A6NJH9|A6NJH9_HUMAN Eukaryotic translation initiation factor 4C OS=Homo sapiens OX=9606 GN=EIF1AY PE=1 SV=1;sp|P47813|IF1AX_HUMAN Eukaryotic translation initiation factor 1A, X-chromosomal OS=Homo sapiens OX=9606 GN=EIF1AX PE=1 SV=2;sp|O14602|IF1AY_HUMA	4	4	4	4
ZBTB11	O95625;C9J2L2	O95625	4;1	4;1	4;1	Zinc finger and BTB domain-containing protein 11	ZBTB11	sp|O95625|ZBT11_HUMAN Zinc finger and BTB domain-containing protein 11 OS=Homo sapiens OX=9606 GN=ZBTB11 PE=1 SV=2	2	4	4	4
SERF2	P84101;F8WBN3;B9A031;C9JQZ0;B8ZZY7;F8WBV6	P84101;F8WBN3;B9A031;C9JQZ0;B8ZZY7;F8WBV6	4;3;3;3;3;3	4;3;3;3;3;3	4;3;3;3;3;3	Small EDRK-rich factor 2	SERF2	sp|P84101|SERF2_HUMAN Small EDRK-rich factor 2 OS=Homo sapiens OX=9606 GN=SERF2 PE=1 SV=1;tr|F8WBN3|F8WBN3_HUMAN Small EDRK-rich factor 2 OS=Homo sapiens OX=9606 GN=SERF2 PE=1 SV=1;tr|B9A031|B9A031_HUMAN Small EDRK-rich factor 2 OS=Homo sapiens OX=9606 GN=	6	4	4	4
MAP7D1	Q3KQU3;H0YF21	Q3KQU3;H0YF21	4;3	4;3	4;3	MAP7 domain-containing protein 1	MAP7D1	sp|Q3KQU3|MA7D1_HUMAN MAP7 domain-containing protein 1 OS=Homo sapiens OX=9606 GN=MAP7D1 PE=1 SV=1;tr|H0YF21|H0YF21_HUMAN MAP7 domain-containing protein 1 (Fragment) OS=Homo sapiens OX=9606 GN=MAP7D1 PE=1 SV=1	2	4	4	4
ELMSAN1	A0A1C7CYX1;A0A0A0MSU2;Q6PJG2;H7C1L3	A0A1C7CYX1;A0A0A0MSU2;Q6PJG2	4;2;2;1	4;2;2;1	4;2;2;1	ELM2 and SANT domain-containing protein 1	ELMSAN1	tr|A0A1C7CYX1|A0A1C7CYX1_HUMAN Mitotic deacetylase-associated SANT domain protein OS=Homo sapiens OX=9606 GN=MIDEAS PE=1 SV=1;tr|A0A0A0MSU2|A0A0A0MSU2_HUMAN Mitotic deacetylase-associated SANT domain protein (Fragment) OS=Homo sapiens OX=9606 GN=MIDEAS PE=	4	4	4	4
RALGAPB	Q86X10;A2A2F0;A0A0J9YW54	Q86X10;A2A2F0	4;4;1	4;4;1	4;4;1	Ral GTPase-activating protein subunit beta	RALGAPB	sp|Q86X10|RLGPB_HUMAN Ral GTPase-activating protein subunit beta OS=Homo sapiens OX=9606 GN=RALGAPB PE=1 SV=1;tr|A2A2F0|A2A2F0_HUMAN Ral GTPase-activating protein subunit beta (Fragment) OS=Homo sapiens OX=9606 GN=RALGAPB PE=1 SV=1	3	4	4	4
WDR75	Q8IWA0;F8WE20;F8WC81	Q8IWA0	4;1;1	4;1;1	4;1;1	WD repeat-containing protein 75	WDR75	sp|Q8IWA0|WDR75_HUMAN WD repeat-containing protein 75 OS=Homo sapiens OX=9606 GN=WDR75 PE=1 SV=1	3	4	4	4
RAVER1	A0A087WZ13;E9PAU2;Q8IY67;K7EKR9;K7EQG2	A0A087WZ13;E9PAU2;Q8IY67;K7EKR9	4;4;3;2;1	4;4;3;2;1	4;4;3;2;1	Ribonucleoprotein PTB-binding 1	RAVER1	tr|A0A087WZ13|A0A087WZ13_HUMAN Ribonucleoprotein PTB-binding 1 OS=Homo sapiens OX=9606 GN=RAVER1 PE=1 SV=1;tr|E9PAU2|E9PAU2_HUMAN Ribonucleoprotein PTB-binding 1 OS=Homo sapiens OX=9606 GN=RAVER1 PE=1 SV=1;sp|Q8IY67|RAVR1_HUMAN Ribonucleoprotein PTB-bindin	5	4	4	4
TOMM5	F8W8Z9;Q8N4H5;H3BUX3;H0YFG9	F8W8Z9;Q8N4H5	4;4;1;1	4;4;1;1	4;4;1;1	Mitochondrial import receptor subunit TOM5 homolog	TOMM5	tr|F8W8Z9|F8W8Z9_HUMAN Mitochondrial import receptor subunit TOM5 homolog OS=Homo sapiens OX=9606 GN=TOMM5 PE=1 SV=1;sp|Q8N4H5|TOM5_HUMAN Mitochondrial import receptor subunit TOM5 homolog OS=Homo sapiens OX=9606 GN=TOMM5 PE=1 SV=1	4	4	4	4
ZNF280C	Q8ND82;Q9UJJ2	Q8ND82;Q9UJJ2	4;3	4;3	4;3	Zinc finger protein 280C	ZNF280C	sp|Q8ND82|Z280C_HUMAN Zinc finger protein 280C OS=Homo sapiens OX=9606 GN=ZNF280C PE=1 SV=1;tr|Q9UJJ2|Q9UJJ2_HUMAN Zinc finger protein 280C (Fragment) OS=Homo sapiens OX=9606 GN=ZNF280C PE=1 SV=1	2	4	4	4
BRIX1	Q8TDN6	Q8TDN6	4	4	4	Ribosome biogenesis protein BRX1 homolog	BRIX1	sp|Q8TDN6|BRX1_HUMAN Ribosome biogenesis protein BRX1 homolog OS=Homo sapiens OX=9606 GN=BRIX1 PE=1 SV=2	1	4	4	4
EFHD2	Q96C19	Q96C19	4	4	4	EF-hand domain-containing protein D2	EFHD2	sp|Q96C19|EFHD2_HUMAN EF-hand domain-containing protein D2 OS=Homo sapiens OX=9606 GN=EFHD2 PE=1 SV=1	1	4	4	4
ZNF407	Q9C0G0	Q9C0G0	4	4	4	Zinc finger protein 407	ZNF407	sp|Q9C0G0|ZN407_HUMAN Zinc finger protein 407 OS=Homo sapiens OX=9606 GN=ZNF407 PE=1 SV=2	1	4	4	4
DDX52	Q9Y2R4;A0A087X1P7;A0A087WTD6;A0A087X069	Q9Y2R4;A0A087X1P7;A0A087WTD6;A0A087X069	4;2;2;2	4;2;2;2	4;2;2;2	Probable ATP-dependent RNA helicase DDX52	DDX52	sp|Q9Y2R4|DDX52_HUMAN Probable ATP-dependent RNA helicase DDX52 OS=Homo sapiens OX=9606 GN=DDX52 PE=1 SV=3;tr|A0A087X1P7|A0A087X1P7_HUMAN Probable ATP-dependent RNA helicase DDX52 OS=Homo sapiens OX=9606 GN=DDX52 PE=1 SV=1;tr|A0A087WTD6|A0A087WTD6_HUMAN Pr	4	4	4	4
NOP16	Q9Y3C1;D6RIC3;A0A0C4DGU5;A0A087X2G6;D6RC60	Q9Y3C1;D6RIC3;A0A0C4DGU5;A0A087X2G6	4;3;3;3;1	4;3;3;3;1	4;3;3;3;1	Nucleolar protein 16	NOP16	sp|Q9Y3C1|NOP16_HUMAN Nucleolar protein 16 OS=Homo sapiens OX=9606 GN=NOP16 PE=1 SV=2;tr|D6RIC3|D6RIC3_HUMAN Nucleolar protein 16 OS=Homo sapiens OX=9606 GN=NOP16 PE=1 SV=1;tr|A0A0C4DGU5|A0A0C4DGU5_HUMAN Nucleolar protein 16 OS=Homo sapiens OX=9606 GN=NOP1	5	4	4	4
SRPRB	Q9Y5M8;H7C4H2	Q9Y5M8;H7C4H2	4;3	4;3	4;3	Signal recognition particle receptor subunit beta	SRPRB	sp|Q9Y5M8|SRPRB_HUMAN Signal recognition particle receptor subunit beta OS=Homo sapiens OX=9606 GN=SRPRB PE=1 SV=3;tr|H7C4H2|H7C4H2_HUMAN Signal recognition particle receptor subunit beta (Fragment) OS=Homo sapiens OX=9606 GN=SRPRB PE=1 SV=1	2	4	4	4
SH3BGRL	O75368	O75368	3	3	3	SH3 domain-binding glutamic acid-rich-like protein	SH3BGRL	sp|O75368|SH3L1_HUMAN SH3 domain-binding glutamic acid-rich-like protein OS=Homo sapiens OX=9606 GN=SH3BGRL PE=1 SV=1	1	3	3	3
C19orf53	Q9UNZ5;K7ESE5;A0A0A0MQS3;K7EN09	Q9UNZ5;K7ESE5;A0A0A0MQS3	3;2;2;1	3;2;2;1	3;2;2;1	Leydig cell tumor 10 kDa protein homolog	C19orf53	sp|Q9UNZ5|L10K_HUMAN Leydig cell tumor 10 kDa protein homolog OS=Homo sapiens OX=9606 GN=C19orf53 PE=1 SV=1;tr|K7ESE5|K7ESE5_HUMAN Leydig cell tumor 10 kDa protein homolog OS=Homo sapiens OX=9606 GN=C19orf53 PE=1 SV=1;tr|A0A0A0MQS3|A0A0A0MQS3_HUMAN Leydig	4	3	3	3
HMGN4	O00479	O00479	4	3	3	High mobility group nucleosome-binding domain-containing protein 4	HMGN4	sp|O00479|HMGN4_HUMAN High mobility group nucleosome-binding domain-containing protein 4 OS=Homo sapiens OX=9606 GN=HMGN4 PE=1 SV=3	1	4	3	3
PWP2	Q15269;A0A0B4J2E5;C9J544	Q15269;A0A0B4J2E5	3;3;1	3;3;1	3;3;1	Periodic tryptophan protein 2 homolog	PWP2	sp|Q15269|PWP2_HUMAN Periodic tryptophan protein 2 homolog OS=Homo sapiens OX=9606 GN=PWP2 PE=2 SV=2;tr|A0A0B4J2E5|A0A0B4J2E5_HUMAN Periodic tryptophan protein 2 homolog OS=Homo sapiens OX=9606 GN=LOC102724159 PE=1 SV=1	3	3	3	3
TRAP1	Q12931;I3L0K7;I3L239	Q12931;I3L0K7;I3L239	3;3;2	3;3;2	3;3;2	Heat shock protein 75 kDa, mitochondrial	TRAP1	sp|Q12931|TRAP1_HUMAN Heat shock protein 75 kDa, mitochondrial OS=Homo sapiens OX=9606 GN=TRAP1 PE=1 SV=3;tr|I3L0K7|I3L0K7_HUMAN Heat shock protein 75 kDa, mitochondrial OS=Homo sapiens OX=9606 GN=TRAP1 PE=1 SV=1;tr|I3L239|I3L239_HUMAN Heat shock protein 7	3	3	3	3
RPL7L1	Q6DKI1;R4GMU7	Q6DKI1;R4GMU7	3;2	3;2	3;2	60S ribosomal protein L7-like 1	RPL7L1	sp|Q6DKI1|RL7L_HUMAN 60S ribosomal protein L7-like 1 OS=Homo sapiens OX=9606 GN=RPL7L1 PE=1 SV=2;tr|R4GMU7|R4GMU7_HUMAN 60S ribosomal protein L7-like 1 (Fragment) OS=Homo sapiens OX=9606 GN=RPL7L1 PE=1 SV=2	2	3	3	3
KRI1	Q8N9T8;A0A494C108;F8WFC1	Q8N9T8;A0A494C108	3;3;1	3;3;1	3;3;1	Protein KRI1 homolog	KRI1	sp|Q8N9T8|KRI1_HUMAN Protein KRI1 homolog OS=Homo sapiens OX=9606 GN=KRI1 PE=1 SV=3;tr|A0A494C108|A0A494C108_HUMAN Protein KRI1 homolog OS=Homo sapiens OX=9606 GN=KRI1 PE=1 SV=1	3	3	3	3
ST13P5	Q8NFI4;P50502;Q3KNR6;F8WAQ7;H7C3I1	Q8NFI4;P50502;Q3KNR6	3;3;2;1;1	3;3;2;1;1	3;3;2;1;1	Putative protein FAM10A5;Hsc70-interacting protein	ST13P5;ST13	sp|Q8NFI4|F10A5_HUMAN Putative protein FAM10A5 OS=Homo sapiens OX=9606 GN=ST13P5 PE=5 SV=1;sp|P50502|F10A1_HUMAN Hsc70-interacting protein OS=Homo sapiens OX=9606 GN=ST13 PE=1 SV=2;tr|Q3KNR6|Q3KNR6_HUMAN Hsc70-interacting protein OS=Homo sapiens OX=9606 GN	5	3	3	3
WDR70	D6RIW8;Q9NW82	D6RIW8;Q9NW82	3;3	3;3	3;3	WD repeat-containing protein 70	WDR70	tr|D6RIW8|D6RIW8_HUMAN WD repeat-containing protein 70 OS=Homo sapiens OX=9606 GN=WDR70 PE=1 SV=1;sp|Q9NW82|WDR70_HUMAN WD repeat-containing protein 70 OS=Homo sapiens OX=9606 GN=WDR70 PE=1 SV=1	2	3	3	3
C9orf78	Q9NZ63	Q9NZ63	3	3	3	Uncharacterized protein C9orf78	C9orf78	sp|Q9NZ63|TLS1_HUMAN Telomere length and silencing protein 1 homolog OS=Homo sapiens OX=9606 GN=C9orf78 PE=1 SV=1	1	3	3	3
RCL1	Q9Y2P8;Q5VYW8;Q5VZU3	Q9Y2P8;Q5VYW8	3;2;1	3;2;1	3;2;1	RNA 3-terminal phosphate cyclase-like protein	RCL1	sp|Q9Y2P8|RCL1_HUMAN RNA 3-terminal phosphate cyclase-like protein OS=Homo sapiens OX=9606 GN=RCL1 PE=1 SV=3;tr|Q5VYW8|Q5VYW8_HUMAN RNA 3-terminal phosphate cyclase-like protein OS=Homo sapiens OX=9606 GN=RCL1 PE=1 SV=1	3	3	3	3
RRP15	Q9Y3B9	Q9Y3B9	3	3	3	RRP15-like protein	RRP15	sp|Q9Y3B9|RRP15_HUMAN RRP15-like protein OS=Homo sapiens OX=9606 GN=RRP15 PE=1 SV=2	1	3	3	3
CCDC9	A0A2R8Y4Z8;Q9Y3X0;M0QZR0;M0QYB4	A0A2R8Y4Z8;Q9Y3X0	3;3;1;1	3;3;1;1	3;3;1;1	Coiled-coil domain-containing protein 9	CCDC9	tr|A0A2R8Y4Z8|A0A2R8Y4Z8_HUMAN Coiled-coil domain-containing protein 9 OS=Homo sapiens OX=9606 GN=CCDC9 PE=1 SV=1;sp|Q9Y3X0|CCDC9_HUMAN Coiled-coil domain-containing protein 9 OS=Homo sapiens OX=9606 GN=CCDC9 PE=1 SV=1	4	3	3	3
DENND3	H0YAY3;E9PF32;E5RI43;A2RUS2;E5RIR7;B3KRG7;E5RHH2	H0YAY3;E9PF32;E5RI43;A2RUS2	3;3;2;2;1;1;1	3;3;2;2;1;1;1	3;3;2;2;1;1;1	DENN domain-containing protein 3	DENND3	tr|H0YAY3|H0YAY3_HUMAN DENN domain-containing protein 3 (Fragment) OS=Homo sapiens OX=9606 GN=DENND3 PE=1 SV=1;tr|E9PF32|E9PF32_HUMAN DENN domain-containing protein 3 OS=Homo sapiens OX=9606 GN=DENND3 PE=1 SV=1;tr|E5RI43|E5RI43_HUMAN DENN domain-containing	7	3	3	3
RPL32	D3YTB1;F8W727;P62910	D3YTB1;F8W727;P62910	3;3;3	3;3;3	3;3;3	60S ribosomal protein L32	RPL32	tr|D3YTB1|D3YTB1_HUMAN 60S ribosomal protein L32 (Fragment) OS=Homo sapiens OX=9606 GN=RPL32 PE=1 SV=1;tr|F8W727|F8W727_HUMAN 60S ribosomal protein L32 OS=Homo sapiens OX=9606 GN=RPL32 PE=1 SV=1;sp|P62910|RL32_HUMAN 60S ribosomal protein L32 OS=Homo sapien	3	3	3	3
GPATCH4	Q5T3I0;F8W895;A0A0A0MRK1;E9PAV9	Q5T3I0;F8W895;A0A0A0MRK1;E9PAV9	3;2;2;2	3;2;2;2	3;2;2;2	G patch domain-containing protein 4	GPATCH4	sp|Q5T3I0|GPTC4_HUMAN G patch domain-containing protein 4 OS=Homo sapiens OX=9606 GN=GPATCH4 PE=1 SV=2;tr|F8W895|F8W895_HUMAN G patch domain-containing protein 4 (Fragment) OS=Homo sapiens OX=9606 GN=GPATCH4 PE=1 SV=1;tr|A0A0A0MRK1|A0A0A0MRK1_HUMAN G patch	4	3	3	3
PRG2	P13727	P13727	3	3	3	Bone marrow proteoglycan;Eosinophil granule major basic protein	PRG2	sp|P13727|PRG2_HUMAN Bone marrow proteoglycan OS=Homo sapiens OX=9606 GN=PRG2 PE=1 SV=2	1	3	3	3
ZNF384	Q8TF68;F5H8L7;E9PHB3;F5H105	Q8TF68;F5H8L7;E9PHB3	5;3;3;1	5;3;3;1	3;2;2;1	Zinc finger protein 384	ZNF384	sp|Q8TF68|ZN384_HUMAN Zinc finger protein 384 OS=Homo sapiens OX=9606 GN=ZNF384 PE=1 SV=2;tr|F5H8L7|F5H8L7_HUMAN Zinc finger protein 384 (Fragment) OS=Homo sapiens OX=9606 GN=ZNF384 PE=1 SV=1;tr|E9PHB3|E9PHB3_HUMAN Zinc finger protein 384 (Fragment) OS=Hom	4	5	5	3
NOL10	Q9BSC4;H7C1Z3	Q9BSC4	3;1	3;1	3;1	Nucleolar protein 10	NOL10	sp|Q9BSC4|NOL10_HUMAN Nucleolar protein 10 OS=Homo sapiens OX=9606 GN=NOL10 PE=1 SV=1	2	3	3	3
SH3BGRL3	Q5T123;Q9H299	Q5T123;Q9H299	3;3	3;3	3;3	SH3 domain-binding glutamic acid-rich-like protein 3	SH3BGRL3	tr|Q5T123|Q5T123_HUMAN SH3 domain-binding glutamic acid-rich-like protein 3 OS=Homo sapiens OX=9606 GN=SH3BGRL3 PE=1 SV=1;sp|Q9H299|SH3L3_HUMAN SH3 domain-binding glutamic acid-rich-like protein 3 OS=Homo sapiens OX=9606 GN=SH3BGRL3 PE=1 SV=1	2	3	3	3
TIMM8B	Q9Y5J9;E9PIR3;G3XAN8	Q9Y5J9;E9PIR3;G3XAN8	3;2;2	3;2;2	3;2;2	Mitochondrial import inner membrane translocase subunit Tim8 B	TIMM8B	sp|Q9Y5J9|TIM8B_HUMAN Mitochondrial import inner membrane translocase subunit Tim8 B OS=Homo sapiens OX=9606 GN=TIMM8B PE=1 SV=1;tr|E9PIR3|E9PIR3_HUMAN Mitochondrial import inner membrane translocase subunit Tim8 B OS=Homo sapiens OX=9606 GN=TIMM8B PE=1 SV	3	3	3	3
MTCH2	Q9Y6C9;E9PIE4	Q9Y6C9;E9PIE4	3;2	3;2	3;2	Mitochondrial carrier homolog 2	MTCH2	sp|Q9Y6C9|MTCH2_HUMAN Mitochondrial carrier homolog 2 OS=Homo sapiens OX=9606 GN=MTCH2 PE=1 SV=1;tr|E9PIE4|E9PIE4_HUMAN Mitochondrial carrier homolog 2 (Fragment) OS=Homo sapiens OX=9606 GN=MTCH2 PE=1 SV=8	2	3	3	3
SOWAHD	A6NJG2	A6NJG2	2	2	2	Ankyrin repeat domain-containing protein SOWAHD	SOWAHD	sp|A6NJG2|SWAHD_HUMAN Ankyrin repeat domain-containing protein SOWAHD OS=Homo sapiens OX=9606 GN=SOWAHD PE=2 SV=1	1	2	2	2
CCDC12	S4R331;C9JUN5;J3KR35;Q8WUD4	S4R331;C9JUN5;J3KR35;Q8WUD4	2;2;2;2	2;2;2;2	2;2;2;2	Coiled-coil domain-containing protein 12	CCDC12	tr|S4R331|S4R331_HUMAN Coiled-coil domain-containing protein 12 (Fragment) OS=Homo sapiens OX=9606 GN=CCDC12 PE=1 SV=2;tr|C9JUN5|C9JUN5_HUMAN Coiled-coil domain-containing protein 12 (Fragment) OS=Homo sapiens OX=9606 GN=CCDC12 PE=1 SV=2;tr|J3KR35|J3KR35_H	4	2	2	2
KIAA1143	Q96AT1	Q96AT1	2	2	2	Uncharacterized protein KIAA1143	KIAA1143	sp|Q96AT1|K1143_HUMAN Uncharacterized protein KIAA1143 OS=Homo sapiens OX=9606 GN=KIAA1143 PE=1 SV=2	1	2	2	2
ZNF316	A6NFI3	A6NFI3	2	2	2	Zinc finger protein 316	ZNF316	sp|A6NFI3|ZN316_HUMAN Zinc finger protein 316 OS=Homo sapiens OX=9606 GN=ZNF316 PE=1 SV=1	1	2	2	2
PHF20L1	E9PM57;A8MUE8;A8MXR8;A0A0A0MQS0;F8W9L8;A8MW92;E5RK91;H0YC05;A0A0D9SG14;J3QSD7;Q9NYV4	E9PM57;A8MUE8;A8MXR8;A0A0A0MQS0;F8W9L8;A8MW92;E5RK91;H0YC05;A0A0D9SG14;J3QSD7;Q9NYV4	2;2;2;2;2;2;1;1;1;1;1	2;2;2;2;2;2;1;1;1;1;1	2;2;2;2;2;2;1;1;1;1;1	PHD finger protein 20-like protein 1;Cyclin-dependent kinase 12	PHF20L1;CDK12	tr|E9PM57|E9PM57_HUMAN PHD finger protein 20-like protein 1 OS=Homo sapiens OX=9606 GN=PHF20L1 PE=1 SV=1;tr|A8MUE8|A8MUE8_HUMAN PHD finger protein 20-like protein 1 OS=Homo sapiens OX=9606 GN=PHF20L1 PE=1 SV=1;tr|A8MXR8|A8MXR8_HUMAN PHD finger protein 20-l	11	2	2	2
RABGAP1L	E9PS63;F5H8L0;B7ZAP0	E9PS63;F5H8L0;B7ZAP0	2;2;2	2;2;2	2;2;2	Rab GTPase-activating protein 1-like, isoform 10	RABGAP1L	tr|E9PS63|E9PS63_HUMAN Rab GTPase-activating protein 1-like (Fragment) OS=Homo sapiens OX=9606 GN=RABGAP1L PE=1 SV=1;tr|F5H8L0|F5H8L0_HUMAN Rab GTPase-activating protein 1-like OS=Homo sapiens OX=9606 GN=RABGAP1L PE=1 SV=1;sp|B7ZAP0|RBG10_HUMAN Rab GTPase-	3	2	2	2
KBTBD11	O94819	O94819	2	2	2	Kelch repeat and BTB domain-containing protein 11	KBTBD11	sp|O94819|KBTBB_HUMAN Kelch repeat and BTB domain-containing protein 11 OS=Homo sapiens OX=9606 GN=KBTBD11 PE=1 SV=1	1	2	2	2
KNOP1	Q1ED39;H3BNU8;H3BPL4	Q1ED39;H3BNU8;H3BPL4	2;1;1	2;1;1	2;1;1	Lysine-rich nucleolar protein 1	KNOP1	sp|Q1ED39|KNOP1_HUMAN Lysine-rich nucleolar protein 1 OS=Homo sapiens OX=9606 GN=KNOP1 PE=1 SV=1;tr|H3BNU8|H3BNU8_HUMAN Lysine-rich nucleolar protein 1 OS=Homo sapiens OX=9606 GN=KNOP1 PE=1 SV=1;tr|H3BPL4|H3BPL4_HUMAN Lysine-rich nucleolar protein 1 (Fragm	3	2	2	2
PRPF38B	A0A0A0MRN0;Q5VTL8	A0A0A0MRN0;Q5VTL8	2;2	2;2	2;2	Pre-mRNA-splicing factor 38B	PRPF38B	tr|A0A0A0MRN0|A0A0A0MRN0_HUMAN Pre-mRNA-splicing factor 38B OS=Homo sapiens OX=9606 GN=PRPF38B PE=1 SV=1;sp|Q5VTL8|PR38B_HUMAN Pre-mRNA-splicing factor 38B OS=Homo sapiens OX=9606 GN=PRPF38B PE=1 SV=1	2	2	2	2
RWDD4	D6RCM5;D6RDH6;K4DI92;Q6NW29;D6R9C7	D6RCM5;D6RDH6;K4DI92;Q6NW29;D6R9C7	2;2;2;2;1	2;2;2;2;1	2;2;2;2;1	RWD domain-containing protein 4	RWDD4	tr|D6RCM5|D6RCM5_HUMAN RWD domain-containing protein 4 OS=Homo sapiens OX=9606 GN=RWDD4 PE=1 SV=1;tr|D6RDH6|D6RDH6_HUMAN RWD domain-containing protein 4 OS=Homo sapiens OX=9606 GN=RWDD4 PE=1 SV=1;tr|K4DI92|K4DI92_HUMAN RWD domain containing 4A OS=Homo sapi	5	2	2	2
RAB44	Q7Z6P3	Q7Z6P3	2	2	2	Ras-related protein Rab-44	RAB44	sp|Q7Z6P3|RAB44_HUMAN Ras-related protein Rab-44 OS=Homo sapiens OX=9606 GN=RAB44 PE=1 SV=4	1	2	2	2
CCDC43	Q86WV7;Q96MW1	Q86WV7;Q96MW1	2;2	2;2	2;2	Coiled-coil domain-containing protein 43	CCDC43	tr|Q86WV7|Q86WV7_HUMAN Coiled-coil domain-containing protein 43 OS=Homo sapiens OX=9606 GN=CCDC43 PE=1 SV=1;sp|Q96MW1|CCD43_HUMAN Coiled-coil domain-containing protein 43 OS=Homo sapiens OX=9606 GN=CCDC43 PE=1 SV=2	2	2	2	2
FAM107B	Q9H098;C9JYP1;C9J6Y8;X6RET8;C9JP05;C9J3Q3;C9J6N5;C9JQ40;C9JW51;A0A1C7CYX8	Q9H098;C9JYP1;C9J6Y8;X6RET8;C9JP05;C9J3Q3;C9J6N5;C9JQ40;C9JW51;A0A1C7CYX8	2;1;1;1;1;1;1;1;1;1	2;1;1;1;1;1;1;1;1;1	2;1;1;1;1;1;1;1;1;1	Protein FAM107B	FAM107B	sp|Q9H098|F107B_HUMAN Protein FAM107B OS=Homo sapiens OX=9606 GN=FAM107B PE=1 SV=1;tr|C9JYP1|C9JYP1_HUMAN Protein FAM107B (Fragment) OS=Homo sapiens OX=9606 GN=FAM107B PE=1 SV=1;tr|C9J6Y8|C9J6Y8_HUMAN Protein FAM107B (Fragment) OS=Homo sapiens OX=9606 GN=F	10	2	2	2
RBM27	U3KPZ7;Q9P2N5	U3KPZ7;Q9P2N5	3;3	2;2	2;2	RNA-binding protein 27	RBM27	tr|U3KPZ7|U3KPZ7_HUMAN Uncharacterized protein OS=Homo sapiens OX=9606 PE=1 SV=1;sp|Q9P2N5|RBM27_HUMAN RNA-binding protein 27 OS=Homo sapiens OX=9606 GN=RBM27 PE=1 SV=2	2	3	2	2
ABCF2	C9JHK9;C9JZV3;Q9UG63	C9JHK9;C9JZV3;Q9UG63	2;2;2	2;2;2	2;2;2	ATP-binding cassette sub-family F member 2	ABCF2	tr|C9JHK9|C9JHK9_HUMAN ATP-binding cassette sub-family F member 2 (Fragment) OS=Homo sapiens OX=9606 GN=ABCF2 PE=1 SV=1;tr|C9JZV3|C9JZV3_HUMAN ATP-binding cassette sub-family F member 2 (Fragment) OS=Homo sapiens OX=9606 GN=ABCF2 PE=1 SV=8;sp|Q9UG63|ABCF2_	3	2	2	2
CDV3	Q9UKY7;H0Y8K3	Q9UKY7;H0Y8K3	2;1	2;1	2;1	Protein CDV3 homolog	CDV3	sp|Q9UKY7|CDV3_HUMAN Protein CDV3 homolog OS=Homo sapiens OX=9606 GN=CDV3 PE=1 SV=1;tr|H0Y8K3|H0Y8K3_HUMAN Protein CDV3 homolog (Fragment) OS=Homo sapiens OX=9606 GN=CDV3 PE=1 SV=1	2	2	2	2
TMA7	Q9Y2S6;A0A024R1R8	Q9Y2S6;A0A024R1R8	2;1	2;1	2;1	Translation machinery-associated protein 7	TMA7;hCG_2014768	sp|Q9Y2S6|TMA7_HUMAN Translation machinery-associated protein 7 OS=Homo sapiens OX=9606 GN=TMA7 PE=1 SV=1;tr|A0A024R1R8|A0A024R1R8_HUMAN Coiled-coil domain-containing protein 72 OS=Homo sapiens OX=9606 GN=hCG_2014768 PE=3 SV=1	2	2	2	2
FCF1	G3V5S9;G3V1S4;Q9Y324;G3V2M5	G3V5S9;G3V1S4;Q9Y324;G3V2M5	2;2;2;1	2;2;2;1	2;2;2;1	rRNA-processing protein FCF1 homolog	FCF1	tr|G3V5S9|G3V5S9_HUMAN rRNA-processing protein FCF1 homolog OS=Homo sapiens OX=9606 GN=FCF1 PE=1 SV=1;tr|G3V1S4|G3V1S4_HUMAN Chromosome 14 open reading frame 111, isoform CRA_a OS=Homo sapiens OX=9606 GN=FCF1 PE=1 SV=1;sp|Q9Y324|FCF1_HUMAN rRNA-processing	4	2	2	2
NACA	F8VZJ2;F8W0W4;A0A7I2V2K5;H0YHX9;A0A7I2V473;Q13765;E9PAV3;F8VZ58;F8VNW4	F8VZJ2;F8W0W4;A0A7I2V2K5;H0YHX9;A0A7I2V473;Q13765;E9PAV3;F8VZ58;F8VNW4	2;2;2;2;2;2;2;1;1	2;2;2;2;2;2;2;1;1	2;2;2;2;2;2;2;1;1	Nascent polypeptide-associated complex subunit alpha;Nascent polypeptide-associated complex subunit alpha, muscle-specific form	NACA	tr|F8VZJ2|F8VZJ2_HUMAN Nascent polypeptide-associated complex subunit alpha OS=Homo sapiens OX=9606 GN=NACA PE=1 SV=1;tr|F8W0W4|F8W0W4_HUMAN Nascent polypeptide-associated complex subunit alpha (Fragment) OS=Homo sapiens OX=9606 GN=NACA PE=1 SV=1;tr|A0A7I2	9	2	2	2
ARHGAP15	Q53QZ3;H7BZM0	Q53QZ3;H7BZM0	2;1	2;1	2;1	Rho GTPase-activating protein 15	ARHGAP15	sp|Q53QZ3|RHG15_HUMAN Rho GTPase-activating protein 15 OS=Homo sapiens OX=9606 GN=ARHGAP15 PE=1 SV=2;tr|H7BZM0|H7BZM0_HUMAN Rho GTPase-activating protein 15 (Fragment) OS=Homo sapiens OX=9606 GN=ARHGAP15 PE=1 SV=1	2	2	2	2
ZNF787	Q6DD87	Q6DD87	2	2	2	Zinc finger protein 787	ZNF787	sp|Q6DD87|ZN787_HUMAN Zinc finger protein 787 OS=Homo sapiens OX=9606 GN=ZNF787 PE=1 SV=4	1	2	2	2
CCDC137	I3L0U5;Q6PK04	I3L0U5;Q6PK04	2;2	2;2	2;2	Coiled-coil domain-containing protein 137	CCDC137	tr|I3L0U5|I3L0U5_HUMAN Coiled-coil domain-containing protein 137 (Fragment) OS=Homo sapiens OX=9606 GN=CCDC137 PE=1 SV=1;sp|Q6PK04|CC137_HUMAN Coiled-coil domain-containing protein 137 OS=Homo sapiens OX=9606 GN=CCDC137 PE=1 SV=1	2	2	2	2
MRPL55	Q7Z7F7;X6R631;X6RIW1	Q7Z7F7;X6R631;X6RIW1	2;1;1	2;1;1	2;1;1	39S ribosomal protein L55, mitochondrial	MRPL55	sp|Q7Z7F7|RM55_HUMAN 39S ribosomal protein L55, mitochondrial OS=Homo sapiens OX=9606 GN=MRPL55 PE=1 SV=1;tr|X6R631|X6R631_HUMAN 39S ribosomal protein L55, mitochondrial OS=Homo sapiens OX=9606 GN=MRPL55 PE=1 SV=2;tr|X6RIW1|X6RIW1_HUMAN 39S ribosomal prote	3	2	2	2
NOP9	Q86U38;H0YJP7;A0A3B3ISH6	Q86U38;H0YJP7;A0A3B3ISH6	2;1;1	2;1;1	2;1;1	Nucleolar protein 9	NOP9	sp|Q86U38|NOP9_HUMAN Nucleolar protein 9 OS=Homo sapiens OX=9606 GN=NOP9 PE=1 SV=1;tr|H0YJP7|H0YJP7_HUMAN Nucleolar protein 9 (Fragment) OS=Homo sapiens OX=9606 GN=NOP9 PE=1 SV=1;tr|A0A3B3ISH6|A0A3B3ISH6_HUMAN Nucleolar protein 9 (Fragment) OS=Homo sapiens	3	2	2	2
ZNF579	Q8NAF0	Q8NAF0	2	2	2	Zinc finger protein 579	ZNF579	sp|Q8NAF0|ZN579_HUMAN Zinc finger protein 579 OS=Homo sapiens OX=9606 GN=ZNF579 PE=1 SV=2	1	2	2	2
ZNF740	Q8NDX6	Q8NDX6	2	2	2	Zinc finger protein 740	ZNF740	sp|Q8NDX6|ZN740_HUMAN Zinc finger protein 740 OS=Homo sapiens OX=9606 GN=ZNF740 PE=1 SV=1	1	2	2	2
PPIL4	Q8WUA2	Q8WUA2	2	2	2	Peptidyl-prolyl cis-trans isomerase-like 4	PPIL4	sp|Q8WUA2|PPIL4_HUMAN Peptidyl-prolyl cis-trans isomerase-like 4 OS=Homo sapiens OX=9606 GN=PPIL4 PE=1 SV=1	1	2	2	2
ZFR	Q96KR1;H0Y8W1	Q96KR1;H0Y8W1	2;1	2;1	2;1	Zinc finger RNA-binding protein	ZFR	sp|Q96KR1|ZFR_HUMAN Zinc finger RNA-binding protein OS=Homo sapiens OX=9606 GN=ZFR PE=1 SV=2;tr|H0Y8W1|H0Y8W1_HUMAN Zinc finger RNA-binding protein (Fragment) OS=Homo sapiens OX=9606 GN=ZFR PE=1 SV=1	2	2	2	2
LIMD2	J3KRR0;J3QQM5;Q9BT23;J3QL69	J3KRR0;J3QQM5;Q9BT23;J3QL69	2;2;2;1	2;2;2;1	2;2;2;1	LIM domain-containing protein 2	LIMD2	tr|J3KRR0|J3KRR0_HUMAN LIM domain containing 2, isoform CRA_b OS=Homo sapiens OX=9606 GN=LIMD2 PE=1 SV=1;tr|J3QQM5|J3QQM5_HUMAN LIM domain-containing protein 2 (Fragment) OS=Homo sapiens OX=9606 GN=LIMD2 PE=1 SV=1;sp|Q9BT23|LIMD2_HUMAN LIM domain-containin	4	2	2	2
TMEM126A	Q9H061;E9PI90	Q9H061;E9PI90	2;1	2;1	2;1	Transmembrane protein 126A	TMEM126A	sp|Q9H061|T126A_HUMAN Transmembrane protein 126A OS=Homo sapiens OX=9606 GN=TMEM126A PE=1 SV=1;tr|E9PI90|E9PI90_HUMAN Transmembrane protein 126A OS=Homo sapiens OX=9606 GN=TMEM126A PE=1 SV=1	2	2	2	2
WDR76	A0A0C4DFX7;Q9H967	A0A0C4DFX7;Q9H967	2;2	2;2	2;2	WD repeat-containing protein 76	WDR76	tr|A0A0C4DFX7|A0A0C4DFX7_HUMAN WD repeat-containing protein 76 OS=Homo sapiens OX=9606 GN=WDR76 PE=1 SV=1;sp|Q9H967|WDR76_HUMAN WD repeat-containing protein 76 OS=Homo sapiens OX=9606 GN=WDR76 PE=1 SV=2	2	2	2	2
ABCF3	Q9NUQ8	Q9NUQ8	2	2	2	ATP-binding cassette sub-family F member 3	ABCF3	sp|Q9NUQ8|ABCF3_HUMAN ATP-binding cassette sub-family F member 3 OS=Homo sapiens OX=9606 GN=ABCF3 PE=1 SV=2	1	2	2	2
TEX10	Q9NXF1;A0A0A0MSR3	Q9NXF1;A0A0A0MSR3	2;1	2;1	2;1	Testis-expressed sequence 10 protein	TEX10	sp|Q9NXF1|TEX10_HUMAN Testis-expressed protein 10 OS=Homo sapiens OX=9606 GN=TEX10 PE=1 SV=2;tr|A0A0A0MSR3|A0A0A0MSR3_HUMAN Testis-expressed protein 10 (Fragment) OS=Homo sapiens OX=9606 GN=TEX10 PE=1 SV=1	2	2	2	2
TMOD3	Q9NYL9;H0YKU1;H0YNJ8	Q9NYL9;H0YKU1;H0YNJ8	2;1;1	2;1;1	2;1;1	Tropomodulin-3	TMOD3	sp|Q9NYL9|TMOD3_HUMAN Tropomodulin-3 OS=Homo sapiens OX=9606 GN=TMOD3 PE=1 SV=1;tr|H0YKU1|H0YKU1_HUMAN Tropomodulin-3 (Fragment) OS=Homo sapiens OX=9606 GN=TMOD3 PE=1 SV=1;tr|H0YNJ8|H0YNJ8_HUMAN Tropomodulin-3 OS=Homo sapiens OX=9606 GN=TMOD3 PE=1 SV=1	3	2	2	2
FAM32A	K7ELZ8;K7EIY1;K7ENN5;Q9Y421	K7ELZ8;K7EIY1;K7ENN5;Q9Y421	2;2;2;2	2;2;2;2	2;2;2;2	Protein FAM32A	FAM32A	tr|K7ELZ8|K7ELZ8_HUMAN Protein FAM32A (Fragment) OS=Homo sapiens OX=9606 GN=FAM32A PE=1 SV=1;tr|K7EIY1|K7EIY1_HUMAN Protein FAM32A OS=Homo sapiens OX=9606 GN=FAM32A PE=1 SV=1;tr|K7ENN5|K7ENN5_HUMAN Protein FAM32A OS=Homo sapiens OX=9606 GN=FAM32A PE=1 SV=1	4	2	2	2
AIM1	A0A494C1M5;A0A0J9YWL0;Q9Y4K1	A0A494C1M5;A0A0J9YWL0;Q9Y4K1	2;2;2	2;2;2	2;2;2	Absent in melanoma 1 protein	AIM1	tr|A0A494C1M5|A0A494C1M5_HUMAN Beta/gamma crystallin domain-containing protein 1 (Fragment) OS=Homo sapiens OX=9606 GN=CRYBG1 PE=1 SV=1;tr|A0A0J9YWL0|A0A0J9YWL0_HUMAN Beta/gamma crystallin domain-containing protein 1 OS=Homo sapiens OX=9606 GN=CRYBG1 PE=1	3	2	2	2
UTP18	Q9Y5J1	Q9Y5J1	2	2	2	U3 small nucleolar RNA-associated protein 18 homolog	UTP18	sp|Q9Y5J1|UTP18_HUMAN U3 small nucleolar RNA-associated protein 18 homolog OS=Homo sapiens OX=9606 GN=UTP18 PE=1 SV=3	1	2	2	2
DDX49	Q9Y6V7	Q9Y6V7	2	2	2	Probable ATP-dependent RNA helicase DDX49	DDX49	sp|Q9Y6V7|DDX49_HUMAN Probable ATP-dependent RNA helicase DDX49 OS=Homo sapiens OX=9606 GN=DDX49 PE=1 SV=1	1	2	2	2
UCHL3	A0A087WTB8;Q5TBK7;P15374	A0A087WTB8;Q5TBK7;P15374	2;2;2	2;2;2	2;2;2	Ubiquitin carboxyl-terminal hydrolase;Ubiquitin carboxyl-terminal hydrolase isozyme L3	UCHL3	tr|A0A087WTB8|A0A087WTB8_HUMAN Ubiquitin carboxyl-terminal hydrolase OS=Homo sapiens OX=9606 GN=UCHL3 PE=1 SV=1;tr|Q5TBK7|Q5TBK7_HUMAN Ubiquitinyl hydrolase 1 (Fragment) OS=Homo sapiens OX=9606 GN=UCHL3 PE=1 SV=1;sp|P15374|UCHL3_HUMAN Ubiquitin carboxyl-te	3	2	2	2
PSME3	A0A087WTV2;B3KQ25;K7ESG5;K9J957;P61289	A0A087WTV2;B3KQ25;K7ESG5;K9J957;P61289	2;2;2;2;2	2;2;2;2;2	2;2;2;2;2	Proteasome activator complex subunit 3	PSME3	tr|A0A087WTV2|A0A087WTV2_HUMAN Proteasome activator complex subunit 3 OS=Homo sapiens OX=9606 GN=PSME3 PE=1 SV=1;tr|B3KQ25|B3KQ25_HUMAN Proteasome activator complex subunit 3 OS=Homo sapiens OX=9606 GN=PSME3 PE=1 SV=1;tr|K7ESG5|K7ESG5_HUMAN Proteasome acti	5	2	2	2
MRFAP1	A0A087WTY9;Q9Y605	A0A087WTY9;Q9Y605	2;2	2;2	2;2	MORF4 family-associated protein 1	MRFAP1	tr|A0A087WTY9|A0A087WTY9_HUMAN MORF4 family-associated protein 1 OS=Homo sapiens OX=9606 GN=MRFAP1 PE=1 SV=1;sp|Q9Y605|MOFA1_HUMAN MORF4 family-associated protein 1 OS=Homo sapiens OX=9606 GN=MRFAP1 PE=1 SV=1	2	2	2	2
SLIRP	A0A087WUN7;H0YJ40;G3V4X6;G3V2S9;Q9GZT3;H0YJI1;H0YJW7	A0A087WUN7;H0YJ40;G3V4X6;G3V2S9;Q9GZT3;H0YJI1;H0YJW7	2;2;2;2;2;1;1	2;2;2;2;2;1;1	2;2;2;2;2;1;1	SRA stem-loop-interacting RNA-binding protein, mitochondrial	SLIRP	tr|A0A087WUN7|A0A087WUN7_HUMAN SRA stem-loop-interacting RNA-binding protein, mitochondrial OS=Homo sapiens OX=9606 GN=SLIRP PE=1 SV=1;tr|H0YJ40|H0YJ40_HUMAN SRA stem-loop-interacting RNA-binding protein, mitochondrial (Fragment) OS=Homo sapiens OX=9606 GN	7	2	2	2
ZNF48	A0A087WVT1;Q96MX3	A0A087WVT1;Q96MX3	3;3	2;2	2;2	Zinc finger protein 48	ZNF48	tr|A0A087WVT1|A0A087WVT1_HUMAN Zinc finger protein 48 OS=Homo sapiens OX=9606 GN=ZNF48 PE=1 SV=1;sp|Q96MX3|ZNF48_HUMAN Zinc finger protein 48 OS=Homo sapiens OX=9606 GN=ZNF48 PE=1 SV=2	2	3	2	2
TPM3	A0A087WWU8;A0A494C0P6;D6R904;A0A494C0G0;F5H7S3;H7BYY1;H0YKJ4;H0YK48;A0A494BZZ2;B7Z596;H0YL80;Q5VU61;H0YL42;A0A494C0V8	A0A087WWU8;A0A494C0P6	10;6;4;3;3;3;3;3;3;3;2;1;1;1	10;6;4;3;3;3;3;3;3;3;2;1;1;1	2;0;2;1;0;0;0;0;0;0;0;1;0;0		TPM3	tr|A0A087WWU8|A0A087WWU8_HUMAN Tropomyosin alpha-3 chain OS=Homo sapiens OX=9606 GN=TPM3 PE=1 SV=1;tr|A0A494C0P6|A0A494C0P6_HUMAN Tropomyosin alpha-3 chain OS=Homo sapiens OX=9606 GN=TPM3 PE=1 SV=1	14	10	10	2
RPL17	A0A087WXM6;J3QQT2;J3QLC8;J3KRX5;A0A0A0MRF8;A0A0A6YYL6;P18621;J3KRB3;A0A087WWH0;J3QS96	A0A087WXM6;J3QQT2;J3QLC8;J3KRX5;A0A0A0MRF8;A0A0A6YYL6;P18621;J3KRB3;A0A087WWH0;J3QS96	2;2;2;2;2;2;2;1;1;1	2;2;2;2;2;2;2;1;1;1	2;2;2;2;2;2;2;1;1;1	60S ribosomal protein L17	RPL17;RPL17-C18orf32	tr|A0A087WXM6|A0A087WXM6_HUMAN 60S ribosomal protein L17 (Fragment) OS=Homo sapiens OX=9606 GN=RPL17 PE=1 SV=1;tr|J3QQT2|J3QQT2_HUMAN 60S ribosomal protein L17 (Fragment) OS=Homo sapiens OX=9606 GN=RPL17 PE=1 SV=1;tr|J3QLC8|J3QLC8_HUMAN 60S ribosomal prote	10	2	2	2
TPD52L2	A0A087WYR3;O43399	A0A087WYR3;O43399	2;2	2;2	2;2	Tumor protein D54	TPD52L2	tr|A0A087WYR3|A0A087WYR3_HUMAN Tumor protein D54 OS=Homo sapiens OX=9606 GN=TPD52L2 PE=1 SV=1;sp|O43399|TPD54_HUMAN Tumor protein D54 OS=Homo sapiens OX=9606 GN=TPD52L2 PE=1 SV=2	2	2	2	2
OXA1L	A0A087X0L7;J3KNA0;Q15070;C9JC63;E7EVY0	A0A087X0L7;J3KNA0;Q15070;C9JC63;E7EVY0	2;2;2;1;1	2;2;2;1;1	2;2;2;1;1	Mitochondrial inner membrane protein OXA1L	OXA1L	tr|A0A087X0L7|A0A087X0L7_HUMAN Mitochondrial inner membrane protein OXA1L OS=Homo sapiens OX=9606 GN=OXA1L PE=1 SV=1;tr|J3KNA0|J3KNA0_HUMAN Mitochondrial inner membrane protein OXA1L OS=Homo sapiens OX=9606 GN=OXA1L PE=1 SV=1;sp|Q15070|OXA1L_HUMAN Mitochon	5	2	2	2
LRRC41	A0A087X0S7;A0A0B4J2G4;Q15345;A0A0C4DH00;A0A087WTU1	A0A087X0S7;A0A0B4J2G4;Q15345;A0A0C4DH00;A0A087WTU1	2;2;2;1;1	2;2;2;1;1	2;2;2;1;1	Leucine-rich repeat-containing protein 41	LRRC41	tr|A0A087X0S7|A0A087X0S7_HUMAN Leucine-rich repeat-containing protein 41 OS=Homo sapiens OX=9606 GN=LRRC41 PE=1 SV=1;tr|A0A0B4J2G4|A0A0B4J2G4_HUMAN Leucine-rich repeat-containing protein 41 OS=Homo sapiens OX=9606 GN=LRRC41 PE=1 SV=1;sp|Q15345|LRC41_HUMAN	5	2	2	2
KLF13	A0A087X1K6;Q9Y2Y9	A0A087X1K6;Q9Y2Y9	2;2	2;2	2;2	Krueppel-like factor 13	KLF13	tr|A0A087X1K6|A0A087X1K6_HUMAN Krueppel-like factor 13 OS=Homo sapiens OX=9606 GN=KLF13 PE=1 SV=1;sp|Q9Y2Y9|KLF13_HUMAN Krueppel-like factor 13 OS=Homo sapiens OX=9606 GN=KLF13 PE=1 SV=1	2	2	2	2
NCOR1	A0A088AWL3;O75376	A0A088AWL3;O75376	2;2	2;2	2;2	Nuclear receptor corepressor 1	NCOR1	tr|A0A088AWL3|A0A088AWL3_HUMAN Nuclear receptor corepressor 1 OS=Homo sapiens OX=9606 GN=NCOR1 PE=1 SV=1;sp|O75376|NCOR1_HUMAN Nuclear receptor corepressor 1 OS=Homo sapiens OX=9606 GN=NCOR1 PE=1 SV=2	2	2	2	2
MAP7D3	A0A0A0MRP0;Q8IWC1	A0A0A0MRP0;Q8IWC1	2;2	2;2	2;2	MAP7 domain-containing protein 3	MAP7D3	tr|A0A0A0MRP0|A0A0A0MRP0_HUMAN MAP7 domain-containing protein 3 (Fragment) OS=Homo sapiens OX=9606 GN=MAP7D3 PE=1 SV=1;sp|Q8IWC1|MA7D3_HUMAN MAP7 domain-containing protein 3 OS=Homo sapiens OX=9606 GN=MAP7D3 PE=1 SV=2	2	2	2	2
DDRGK1	A0A0A0MRX2;Q96HY6	A0A0A0MRX2;Q96HY6	2;2	2;2	2;2	DDRGK domain-containing protein 1	DDRGK1	tr|A0A0A0MRX2|A0A0A0MRX2_HUMAN DDRGK domain-containing protein 1 OS=Homo sapiens OX=9606 GN=DDRGK1 PE=1 SV=1;sp|Q96HY6|DDRGK_HUMAN DDRGK domain-containing protein 1 OS=Homo sapiens OX=9606 GN=DDRGK1 PE=1 SV=2	2	2	2	2
BTAF1	A0A0A0MTH9;O14981	A0A0A0MTH9;O14981	2;2	2;2	2;2	TATA-binding protein-associated factor 172	BTAF1	tr|A0A0A0MTH9|A0A0A0MTH9_HUMAN TATA-binding protein-associated factor 172 OS=Homo sapiens OX=9606 GN=BTAF1 PE=1 SV=1;sp|O14981|BTAF1_HUMAN TATA-binding protein-associated factor 172 OS=Homo sapiens OX=9606 GN=BTAF1 PE=1 SV=2	2	2	2	2
RPS6KA4	A0A0A6YYC0;E9PJN1;O75676	A0A0A6YYC0;E9PJN1;O75676	2;2;2	2;2;2	2;2;2	Ribosomal protein S6 kinase;Ribosomal protein S6 kinase alpha-4	RPS6KA4	tr|A0A0A6YYC0|A0A0A6YYC0_HUMAN Ribosomal protein S6 kinase alpha-4 (Fragment) OS=Homo sapiens OX=9606 GN=RPS6KA4 PE=1 SV=5;tr|E9PJN1|E9PJN1_HUMAN Ribosomal protein S6 kinase OS=Homo sapiens OX=9606 GN=RPS6KA4 PE=1 SV=1;sp|O75676|KS6A4_HUMAN Ribosomal prote	3	2	2	2
NCAPH2	A0A0A6YYG7;Q6IBW4;H0YC55;E5RJN3	A0A0A6YYG7;Q6IBW4;H0YC55;E5RJN3	2;2;1;1	2;2;1;1	2;2;1;1	Condensin-2 complex subunit H2	NCAPH2	tr|A0A0A6YYG7|A0A0A6YYG7_HUMAN Condensin-2 complex subunit H2 OS=Homo sapiens OX=9606 GN=NCAPH2 PE=1 SV=1;sp|Q6IBW4|CNDH2_HUMAN Condensin-2 complex subunit H2 OS=Homo sapiens OX=9606 GN=NCAPH2 PE=1 SV=1;tr|H0YC55|H0YC55_HUMAN Condensin-2 complex subunit H2	4	2	2	2
CS	A0A0C4DGI3;B4DJV2;O75390;H0YIC4	A0A0C4DGI3;B4DJV2;O75390;H0YIC4	2;2;2;1	2;2;2;1	2;2;2;1	Citrate synthase;Citrate synthase, mitochondrial	CS	tr|A0A0C4DGI3|A0A0C4DGI3_HUMAN Citrate synthase OS=Homo sapiens OX=9606 GN=CS PE=1 SV=1;tr|B4DJV2|B4DJV2_HUMAN Citrate synthase OS=Homo sapiens OX=9606 GN=CS PE=1 SV=1;sp|O75390|CISY_HUMAN Citrate synthase, mitochondrial OS=Homo sapiens OX=9606 GN=CS PE=1	4	2	2	2
DUT	A0A0C4DGL3;H0YNW5;P33316;H0YMM5;H0YNJ9;H0YKC5;H0YKI0	A0A0C4DGL3;H0YNW5;P33316;H0YMM5;H0YNJ9;H0YKC5;H0YKI0	2;2;2;1;1;1;1	2;2;2;1;1;1;1	2;2;2;1;1;1;1	Deoxyuridine 5-triphosphate nucleotidohydrolase, mitochondrial	DUT	tr|A0A0C4DGL3|A0A0C4DGL3_HUMAN Deoxyuridine 5-triphosphate nucleotidohydrolase OS=Homo sapiens OX=9606 GN=DUT PE=1 SV=1;tr|H0YNW5|H0YNW5_HUMAN Deoxyuridine 5-triphosphate nucleotidohydrolase OS=Homo sapiens OX=9606 GN=DUT PE=1 SV=1;sp|P33316|DUT_HUMAN De	7	2	2	2
TFPT	A0A0G2JP55;A8MTQ3;P0C1Z6	A0A0G2JP55;A8MTQ3;P0C1Z6	2;2;2	2;2;2	2;2;2	TCF3 fusion partner	TFPT	tr|A0A0G2JP55|A0A0G2JP55_HUMAN TCF3 fusion partner OS=Homo sapiens OX=9606 GN=TFPT PE=1 SV=1;tr|A8MTQ3|A8MTQ3_HUMAN TCF3 fusion partner OS=Homo sapiens OX=9606 GN=TFPT PE=1 SV=1;sp|P0C1Z6|TFPT_HUMAN TCF3 fusion partner OS=Homo sapiens OX=9606 GN=TFPT PE=1	3	2	2	2
CTDP1	A0A0J9YWB6;Q9Y5B0;A0A0J9YWJ4;K7EJD2;A0A0A0MR03	A0A0J9YWB6;Q9Y5B0;A0A0J9YWJ4;K7EJD2;A0A0A0MR03	2;2;1;1;1	2;2;1;1;1	2;2;1;1;1	RNA polymerase II subunit A C-terminal domain phosphatase	CTDP1	tr|A0A0J9YWB6|A0A0J9YWB6_HUMAN RNA polymerase II subunit A C-terminal domain phosphatase (Fragment) OS=Homo sapiens OX=9606 GN=CTDP1 PE=1 SV=1;sp|Q9Y5B0|CTDP1_HUMAN RNA polymerase II subunit A C-terminal domain phosphatase OS=Homo sapiens OX=9606 GN=CTDP1	5	2	2	2
QIL1	A0A140TA86;Q5XKP0;K7EIR2;A0A140TA84	A0A140TA86;Q5XKP0;K7EIR2;A0A140TA84	2;2;1;1	2;2;1;1	2;2;1;1	Protein QIL1	QIL1;C19orf70	tr|A0A140TA86|A0A140TA86_HUMAN MICOS complex subunit MIC13 OS=Homo sapiens OX=9606 GN=MICOS13 PE=1 SV=1;sp|Q5XKP0|MIC13_HUMAN MICOS complex subunit MIC13 OS=Homo sapiens OX=9606 GN=MICOS13 PE=1 SV=1;tr|K7EIR2|K7EIR2_HUMAN MICOS complex subunit MIC13 OS=Hom	4	2	2	2
RBMX2	A0A1W2PP04;Q9Y388	A0A1W2PP04;Q9Y388	2;2	2;2	2;2	RNA-binding motif protein, X-linked 2	RBMX2	tr|A0A1W2PP04|A0A1W2PP04_HUMAN RNA-binding motif protein, X-linked 2 OS=Homo sapiens OX=9606 GN=RBMX2 PE=1 SV=1;sp|Q9Y388|RBMX2_HUMAN RNA-binding motif protein, X-linked 2 OS=Homo sapiens OX=9606 GN=RBMX2 PE=1 SV=2	2	2	2	2
PHGDH	A0A286YF22;A0A2C9F2M7;O43175;A0A286YER3;A0A286YFC8;A0A286YFB2;A0A286YFM8;A0A286YFL2;A0A286YFA2	A0A286YF22;A0A2C9F2M7;O43175;A0A286YER3;A0A286YFC8;A0A286YFB2;A0A286YFM8;A0A286YFL2;A0A286YFA2	2;2;2;1;1;1;1;1;1	2;2;2;1;1;1;1;1;1	2;2;2;1;1;1;1;1;1	D-3-phosphoglycerate dehydrogenase	PHGDH	tr|A0A286YF22|A0A286YF22_HUMAN D-3-phosphoglycerate dehydrogenase OS=Homo sapiens OX=9606 GN=PHGDH PE=1 SV=1;tr|A0A2C9F2M7|A0A2C9F2M7_HUMAN D-3-phosphoglycerate dehydrogenase OS=Homo sapiens OX=9606 GN=PHGDH PE=1 SV=1;sp|O43175|SERA_HUMAN D-3-phosphoglycer	9	2	2	2
DNAJC19	A0A2R8Y839;Q96DA6	A0A2R8Y839;Q96DA6	2;2	2;2	2;2	Mitochondrial import inner membrane translocase subunit TIM14	DNAJC19	tr|A0A2R8Y839|A0A2R8Y839_HUMAN Mitochondrial import inner membrane translocase subunit TIM14 OS=Homo sapiens OX=9606 GN=DNAJC19 PE=1 SV=1;sp|Q96DA6|TIM14_HUMAN Mitochondrial import inner membrane translocase subunit TIM14 OS=Homo sapiens OX=9606 GN=DNAJC19	2	2	2	2
OPA1	A0A2R8YD53;A0A2R8YGE5;A0A2R8Y3X5;A0A2R8YE78;A0A2R8YDM2;C9JMB8;E5KLJ9;O60313;A0A2R8Y4G4;A0A2R8Y4Q3;A0A2R8YE54;A0A2R8YFD1	A0A2R8YD53;A0A2R8YGE5;A0A2R8Y3X5;A0A2R8YE78;A0A2R8YDM2;C9JMB8;E5KLJ9;O60313;A0A2R8Y4G4;A0A2R8Y4Q3;A0A2R8YE54;A0A2R8YFD1	2;2;2;2;2;2;2;2;1;1;1;1	2;2;2;2;2;2;2;2;1;1;1;1	2;2;2;2;2;2;2;2;1;1;1;1	Dynamin-like 120 kDa protein, mitochondrial;Dynamin-like 120 kDa protein, form S1	OPA1	tr|A0A2R8YD53|A0A2R8YD53_HUMAN Dynamin-like 120 kDa protein, form S1 OS=Homo sapiens OX=9606 GN=OPA1 PE=1 SV=1;tr|A0A2R8YGE5|A0A2R8YGE5_HUMAN Dynamin-like 120 kDa protein, form S1 (Fragment) OS=Homo sapiens OX=9606 GN=OPA1 PE=1 SV=1;tr|A0A2R8Y3X5|A0A2R8Y3X	12	2	2	2
RPL15	A0A2R8YEM3;E7EQV9;P61313;E7EX53;A0A2R8Y738;E7ENU7	A0A2R8YEM3;E7EQV9;P61313;E7EX53;A0A2R8Y738;E7ENU7	2;2;2;1;1;1	2;2;2;1;1;1	2;2;2;1;1;1	Ribosomal protein L15;60S ribosomal protein L15	RPL15	tr|A0A2R8YEM3|A0A2R8YEM3_HUMAN Ribosomal protein L15 (Fragment) OS=Homo sapiens OX=9606 GN=RPL15 PE=1 SV=1;tr|E7EQV9|E7EQV9_HUMAN Ribosomal protein L15 (Fragment) OS=Homo sapiens OX=9606 GN=RPL15 PE=1 SV=1;sp|P61313|RL15_HUMAN 60S ribosomal protein L15 OS=	6	2	2	2
POLR1C	A0A2R8YEY5;A0A2R8YEZ4;A0A2R8Y5D3;O15160;D6RDJ3;E7EQB9	A0A2R8YEY5;A0A2R8YEZ4;A0A2R8Y5D3;O15160;D6RDJ3;E7EQB9	2;2;2;2;1;1	2;2;2;2;1;1	2;2;2;2;1;1	DNA-directed RNA polymerases I and III subunit RPAC1	POLR1C	tr|A0A2R8YEY5|A0A2R8YEY5_HUMAN DNA-directed RNA polymerases I and III subunit RPAC1 OS=Homo sapiens OX=9606 GN=POLR1C PE=1 SV=1;tr|A0A2R8YEZ4|A0A2R8YEZ4_HUMAN DNA-directed RNA polymerases I and III subunit RPAC1 OS=Homo sapiens OX=9606 GN=POLR1C PE=1 SV=1;	6	2	2	2
CCM2	A0A3B3IRS0;E9PEC4;C9JUH3;A0A0A0MT72;Q9BSQ5	A0A3B3IRS0;E9PEC4;C9JUH3;A0A0A0MT72;Q9BSQ5	2;2;2;2;2	2;2;2;2;2	2;2;2;2;2	Cerebral cavernous malformations 2 protein	CCM2	tr|A0A3B3IRS0|A0A3B3IRS0_HUMAN Cerebral cavernous malformations 2 protein OS=Homo sapiens OX=9606 GN=CCM2 PE=1 SV=1;tr|E9PEC4|E9PEC4_HUMAN Cerebral cavernous malformations 2 protein OS=Homo sapiens OX=9606 GN=CCM2 PE=1 SV=1;tr|C9JUH3|C9JUH3_HUMAN Cerebral	5	2	2	2
CBFB	A0A494C0A9;Q13951;H3BSC0;J3KRT0	A0A494C0A9;Q13951;H3BSC0;J3KRT0	2;2;1;1	2;2;1;1	2;2;1;1	Core-binding factor subunit beta	CBFB	tr|A0A494C0A9|A0A494C0A9_HUMAN Core-binding factor subunit beta OS=Homo sapiens OX=9606 GN=CBFB PE=1 SV=1;sp|Q13951|PEBB_HUMAN Core-binding factor subunit beta OS=Homo sapiens OX=9606 GN=CBFB PE=1 SV=2;tr|H3BSC0|H3BSC0_HUMAN Core-binding factor subunit bet	4	2	2	2
ATP5O	A0A494C0K9;H7C0C1;P48047;H7C086	A0A494C0K9;H7C0C1;P48047;H7C086	2;2;2;1	2;2;2;1	2;2;2;1	ATP synthase subunit O, mitochondrial	ATP5O	tr|A0A494C0K9|A0A494C0K9_HUMAN ATP synthase subunit O, mitochondrial OS=Homo sapiens OX=9606 GN=ATP5PO PE=3 SV=1;tr|H7C0C1|H7C0C1_HUMAN ATP synthase subunit O, mitochondrial (Fragment) OS=Homo sapiens OX=9606 PE=3 SV=2;sp|P48047|ATPO_HUMAN ATP synthase sub	4	2	2	2
APOBR	A0A4V7I447;Q0VD83	A0A4V7I447;Q0VD83	2;2	2;2	2;2	Apolipoprotein B receptor	APOBR	tr|A0A4V7I447|A0A4V7I447_HUMAN Apolipoprotein B receptor OS=Homo sapiens OX=9606 GN=APOBR PE=1 SV=1;sp|Q0VD83|APOBR_HUMAN Apolipoprotein B receptor OS=Homo sapiens OX=9606 GN=APOBR PE=1 SV=3	2	2	2	2
MSH3	A0A590UKC9;A0A590UJN8;A0A590UJW0;P20585	A0A590UKC9;A0A590UJN8;A0A590UJW0;P20585	2;2;2;2	2;2;2;2	2;2;2;2	DNA mismatch repair protein Msh3	MSH3	tr|A0A590UKC9|A0A590UKC9_HUMAN DNA mismatch repair protein Msh3 OS=Homo sapiens OX=9606 GN=MSH3 PE=1 SV=1;tr|A0A590UJN8|A0A590UJN8_HUMAN DNA mismatch repair protein Msh3 OS=Homo sapiens OX=9606 GN=MSH3 PE=1 SV=1;tr|A0A590UJW0|A0A590UJW0_HUMAN DNA mismatch	4	2	2	2
GOLGA2	A0A6Q8KRG2;Q08379;H0Y7B8;A0A1W2PQY5;B7ZC06	A0A6Q8KRG2;Q08379;H0Y7B8;A0A1W2PQY5;B7ZC06	2;2;1;1;1	2;2;1;1;1	2;2;1;1;1	Golgin subfamily A member 2	GOLGA2	tr|A0A6Q8KRG2|A0A6Q8KRG2_HUMAN Golgin subfamily A member 2 OS=Homo sapiens OX=9606 GN=GOLGA2 PE=1 SV=1;sp|Q08379|GOGA2_HUMAN Golgin subfamily A member 2 OS=Homo sapiens OX=9606 GN=GOLGA2 PE=1 SV=3;tr|H0Y7B8|H0Y7B8_HUMAN Golgin subfamily A member 2 (Fragmen	5	2	2	2
PRDM15	A0A6Q8PFK1;E7ER26;P57071	A0A6Q8PFK1;E7ER26;P57071	2;2;2	2;2;2	2;2;2	PR domain zinc finger protein 15	PRDM15	tr|A0A6Q8PFK1|A0A6Q8PFK1_HUMAN PR domain zinc finger protein 15 (Fragment) OS=Homo sapiens OX=9606 GN=PRDM15 PE=1 SV=1;tr|E7ER26|E7ER26_HUMAN PR domain zinc finger protein 15 OS=Homo sapiens OX=9606 GN=PRDM15 PE=1 SV=2;sp|P57071|PRD15_HUMAN PR domain zinc	3	2	2	2
CEP41	A0A6Q8PGX0;A0A6Q8PGR4;A0A6Q8PEV5;A0A6Q8PH03;A0A7I2SYM4;A0A6Q8PFB5;A0A6Q8PFB1;A0A6Q8PF12;Q9BYV8;A0A7I2PK71	A0A6Q8PGX0;A0A6Q8PGR4;A0A6Q8PEV5;A0A6Q8PH03;A0A7I2SYM4;A0A6Q8PFB5;A0A6Q8PFB1;A0A6Q8PF12;Q9BYV8;A0A7I2PK71	2;2;2;2;2;2;2;2;2;1	2;2;2;2;2;2;2;2;2;1	2;2;2;2;2;2;2;2;2;1	Centrosomal protein of 41 kDa	CEP41	tr|A0A6Q8PGX0|A0A6Q8PGX0_HUMAN Centrosomal protein of 41 kDa OS=Homo sapiens OX=9606 GN=CEP41 PE=1 SV=1;tr|A0A6Q8PGR4|A0A6Q8PGR4_HUMAN Centrosomal protein of 41 kDa OS=Homo sapiens OX=9606 GN=CEP41 PE=1 SV=1;tr|A0A6Q8PEV5|A0A6Q8PEV5_HUMAN Centrosomal prote	10	2	2	2
ATRX	A0A6Q8PHA4;P46100	A0A6Q8PHA4;P46100	2;2	2;2	2;2	Transcriptional regulator ATRX	ATRX	tr|A0A6Q8PHA4|A0A6Q8PHA4_HUMAN Transcriptional regulator ATRX OS=Homo sapiens OX=9606 GN=ATRX PE=1 SV=1;sp|P46100|ATRX_HUMAN Transcriptional regulator ATRX OS=Homo sapiens OX=9606 GN=ATRX PE=1 SV=5	2	2	2	2
KPNA4	A0A7I2V340;H7C4F6;O00629;A0A7I2YQ95;A0A7I2V333	A0A7I2V340;H7C4F6;O00629;A0A7I2YQ95	3;3;3;2;1	3;3;3;2;1	2;2;2;2;1	Importin subunit alpha-3	KPNA4	tr|A0A7I2V340|A0A7I2V340_HUMAN Importin subunit alpha OS=Homo sapiens OX=9606 GN=KPNA4 PE=1 SV=1;tr|H7C4F6|H7C4F6_HUMAN Importin subunit alpha OS=Homo sapiens OX=9606 GN=KPNA4 PE=1 SV=2;sp|O00629|IMA3_HUMAN Importin subunit alpha-3 OS=Homo sapiens OX=9606	5	3	3	2
COMT	A0A7I2V370;P21964;F8WBW9;E7EMS6;E7EUU8;A0A7I2V3G7;H7BZ45	A0A7I2V370;P21964;F8WBW9;E7EMS6;E7EUU8;A0A7I2V3G7;H7BZ45	2;2;1;1;1;1;1	2;2;1;1;1;1;1	2;2;1;1;1;1;1	Catechol O-methyltransferase	COMT	tr|A0A7I2V370|A0A7I2V370_HUMAN Catechol O-methyltransferase OS=Homo sapiens OX=9606 GN=COMT PE=1 SV=1;sp|P21964|COMT_HUMAN Catechol O-methyltransferase OS=Homo sapiens OX=9606 GN=COMT PE=1 SV=2;tr|F8WBW9|F8WBW9_HUMAN Catechol O-methyltransferase OS=Homo sa	7	2	2	2
PABPN1	A0A7I2V383;Q86U42;B4DEH8;G3V4T2	A0A7I2V383;Q86U42;B4DEH8;G3V4T2	2;2;1;1	2;2;1;1	2;2;1;1	Polyadenylate-binding protein 2	PABPN1	tr|A0A7I2V383|A0A7I2V383_HUMAN BCL2L2-PABPN1 readthrough OS=Homo sapiens OX=9606 GN=BCL2L2-PABPN1 PE=1 SV=1;sp|Q86U42|PABP2_HUMAN Polyadenylate-binding protein 2 OS=Homo sapiens OX=9606 GN=PABPN1 PE=1 SV=3;tr|B4DEH8|B4DEH8_HUMAN Polyadenylate-binding prote	4	2	2	2
MARK2	A0A7I2V3R3;A0A7I2YQR3;A0A0A0MRU9;E7ETY4;E9PC69;Q7KZI7	A0A7I2V3R3;A0A7I2YQR3;A0A0A0MRU9;E7ETY4;E9PC69;Q7KZI7	2;2;2;2;2;2	2;2;2;2;2;2	2;2;2;2;2;2	Serine/threonine-protein kinase MARK2	MARK2	tr|A0A7I2V3R3|A0A7I2V3R3_HUMAN Serine/threonine-protein kinase MARK2 OS=Homo sapiens OX=9606 GN=MARK2 PE=1 SV=1;tr|A0A7I2YQR3|A0A7I2YQR3_HUMAN Non-specific serine/threonine protein kinase OS=Homo sapiens OX=9606 GN=MARK2 PE=1 SV=1;tr|A0A0A0MRU9|A0A0A0MRU9_	6	2	2	2
NMT1	A0A7I2V3U5;A0A7I2V3X4;A0A7I2V539;P30419;K7EN42;A0A7I2V3M5;B7Z8J4;A0A7I2V4Y5;Q5VUC6;O60551	A0A7I2V3U5;A0A7I2V3X4;A0A7I2V539;P30419;K7EN42;A0A7I2V3M5;B7Z8J4;A0A7I2V4Y5;Q5VUC6;O60551	2;2;2;2;1;1;1;1;1;1	2;2;2;2;1;1;1;1;1;1	2;2;2;2;1;1;1;1;1;1	Glycylpeptide N-tetradecanoyltransferase 1;Glycylpeptide N-tetradecanoyltransferase;Glycylpeptide N-tetradecanoyltransferase 2	NMT1;NMT2	tr|A0A7I2V3U5|A0A7I2V3U5_HUMAN Glycylpeptide N-tetradecanoyltransferase OS=Homo sapiens OX=9606 GN=NMT1 PE=1 SV=1;tr|A0A7I2V3X4|A0A7I2V3X4_HUMAN Glycylpeptide N-tetradecanoyltransferase OS=Homo sapiens OX=9606 GN=NMT1 PE=1 SV=1;tr|A0A7I2V539|A0A7I2V539_HUM	10	2	2	2
PSMD1	A0A7I2V4A5;A0A7I2V491;A0A7I2YQI9;A0A7I2V4X0;A0A7I2V641;A0A7I2V2K8;A0A7P0MW50;A0A7I2V479;A0A7I2YQY1;A0A7I2V262;A0A087WW66;A0A7I2V5C8;A0A7I2V523;Q99460;H7BZR6;C9J9M4	A0A7I2V4A5;A0A7I2V491;A0A7I2YQI9;A0A7I2V4X0;A0A7I2V641;A0A7I2V2K8;A0A7P0MW50;A0A7I2V479;A0A7I2YQY1;A0A7I2V262;A0A087WW66;A0A7I2V5C8;A0A7I2V523;Q99460;H7BZR6;C9J9M4	2;2;2;2;2;2;2;2;2;2;2;2;2;2;1;1	2;2;2;2;2;2;2;2;2;2;2;2;2;2;1;1	2;2;2;2;2;2;2;2;2;2;2;2;2;2;1;1	26S proteasome non-ATPase regulatory subunit 1	PSMD1	tr|A0A7I2V4A5|A0A7I2V4A5_HUMAN 26S proteasome non-ATPase regulatory subunit 1 OS=Homo sapiens OX=9606 GN=PSMD1 PE=1 SV=1;tr|A0A7I2V491|A0A7I2V491_HUMAN 26S proteasome non-ATPase regulatory subunit 1 OS=Homo sapiens OX=9606 GN=PSMD1 PE=1 SV=1;tr|A0A7I2YQI9|	16	2	2	2
EIF4H	A0A7I2V4E4;Q15056;A0A7I2V3D5;A0A7I2V3E4;A0A7I2V385	A0A7I2V4E4;Q15056;A0A7I2V3D5;A0A7I2V3E4;A0A7I2V385	2;2;1;1;1	2;2;1;1;1	2;2;1;1;1	Eukaryotic translation initiation factor 4H	EIF4H	tr|A0A7I2V4E4|A0A7I2V4E4_HUMAN Eukaryotic translation initiation factor 4H OS=Homo sapiens OX=9606 GN=EIF4H PE=1 SV=1;sp|Q15056|IF4H_HUMAN Eukaryotic translation initiation factor 4H OS=Homo sapiens OX=9606 GN=EIF4H PE=1 SV=5;tr|A0A7I2V3D5|A0A7I2V3D5_HUMAN	5	2	2	2
CSRP2BP	A0A7I2V574;A0A075B6H4;Q9H8E8;A0A7I2V3N1	A0A7I2V574;A0A075B6H4;Q9H8E8;A0A7I2V3N1	2;2;2;1	2;2;2;1	2;2;2;1	Cysteine-rich protein 2-binding protein	CSRP2BP	tr|A0A7I2V574|A0A7I2V574_HUMAN Cysteine-rich protein 2-binding protein OS=Homo sapiens OX=9606 GN=KAT14 PE=1 SV=1;tr|A0A075B6H4|A0A075B6H4_HUMAN Cysteine-rich protein 2-binding protein OS=Homo sapiens OX=9606 GN=KAT14 PE=1 SV=1;sp|Q9H8E8|CSR2B_HUMAN Cystei	4	2	2	2
TERF1	A0A7I2V5I6;A0A7I2V5T5;P54274;E5RFJ5;A0A7I2V5E0;E7EWM7;A0A7I2YQE7	A0A7I2V5I6;A0A7I2V5T5;P54274;E5RFJ5;A0A7I2V5E0;E7EWM7;A0A7I2YQE7	2;2;2;1;1;1;1	2;2;2;1;1;1;1	2;2;2;1;1;1;1	Telomeric repeat-binding factor 1	TERF1	tr|A0A7I2V5I6|A0A7I2V5I6_HUMAN Telomeric repeat-binding factor OS=Homo sapiens OX=9606 GN=TERF1 PE=1 SV=1;tr|A0A7I2V5T5|A0A7I2V5T5_HUMAN Telomeric repeat-binding factor OS=Homo sapiens OX=9606 GN=TERF1 PE=1 SV=1;sp|P54274|TERF1_HUMAN Telomeric repeat-bindi	7	2	2	2
SRP54	A0A7I2V5S0;A0A7I2V584;A0A7P0PJI2;G3V480;A0A7I2V5K0;P61011;G3V346;G3V3L9;A0A7I2V591;G3V4F7	A0A7I2V5S0;A0A7I2V584;A0A7P0PJI2;G3V480;A0A7I2V5K0;P61011;G3V346;G3V3L9;A0A7I2V591;G3V4F7	2;2;2;2;2;2;1;1;1;1	2;2;2;2;2;2;1;1;1;1	2;2;2;2;2;2;1;1;1;1	Signal recognition particle 54 kDa protein	SRP54	tr|A0A7I2V5S0|A0A7I2V5S0_HUMAN Signal recognition particle 54 kDa protein OS=Homo sapiens OX=9606 GN=SRP54 PE=1 SV=1;tr|A0A7I2V584|A0A7I2V584_HUMAN Signal recognition particle 54 kDa protein OS=Homo sapiens OX=9606 GN=SRP54 PE=1 SV=1;tr|A0A7P0PJI2|A0A7P0PJ	10	2	2	2
DDX1	A0A7I2V5X8;A0A7I2V421;A0A7I2V4J3;A0A7I2YQ77;A0A7I2V430;A0A7I2V2M5;A0A7I2V4F0;Q92499;A0A7I2YQD0;A0A7I2V4Q0;A0A087X2G1;A0A087WZ71	A0A7I2V5X8;A0A7I2V421;A0A7I2V4J3;A0A7I2YQ77;A0A7I2V430;A0A7I2V2M5;A0A7I2V4F0;Q92499;A0A7I2YQD0;A0A7I2V4Q0;A0A087X2G1;A0A087WZ71	2;2;2;2;2;2;2;2;1;1;1;1	2;2;2;2;2;2;2;2;1;1;1;1	2;2;2;2;2;2;2;2;1;1;1;1	ATP-dependent RNA helicase DDX1	DDX1	tr|A0A7I2V5X8|A0A7I2V5X8_HUMAN RNA helicase OS=Homo sapiens OX=9606 GN=DDX1 PE=1 SV=1;tr|A0A7I2V421|A0A7I2V421_HUMAN RNA helicase OS=Homo sapiens OX=9606 GN=DDX1 PE=1 SV=1;tr|A0A7I2V4J3|A0A7I2V4J3_HUMAN RNA helicase OS=Homo sapiens OX=9606 GN=DDX1 PE=1 SV=	12	2	2	2
G3BP2	A0A7I2V647;A0A7I2V3E2;A0A7I2V3P9;A0A7I2YQD9;Q9UN86;A0A7I2V547;A0A7I2V382;A0A7I2V3Z6;A0A7I2YQS2	A0A7I2V647;A0A7I2V3E2;A0A7I2V3P9;A0A7I2YQD9;Q9UN86;A0A7I2V547;A0A7I2V382;A0A7I2V3Z6;A0A7I2YQS2	2;2;2;2;2;1;1;1;1	2;2;2;2;2;1;1;1;1	2;2;2;2;2;1;1;1;1	Ras GTPase-activating protein-binding protein 2	G3BP2	tr|A0A7I2V647|A0A7I2V647_HUMAN Ras GTPase-activating protein-binding protein 2 OS=Homo sapiens OX=9606 GN=G3BP2 PE=1 SV=1;tr|A0A7I2V3E2|A0A7I2V3E2_HUMAN Ras GTPase-activating protein-binding protein 2 OS=Homo sapiens OX=9606 GN=G3BP2 PE=1 SV=1;tr|A0A7I2V3P	9	2	2	2
CSNK2B	A0A7I2YQ78;Q5SRQ6;P67870;Q5SRQ3;N0E472;A0A0G2JM12	A0A7I2YQ78;Q5SRQ6;P67870;Q5SRQ3;N0E472;A0A0G2JM12	2;2;2;1;1;1	2;2;2;1;1;1	2;2;2;1;1;1	Casein kinase II subunit beta	CSNK2B;CSNK2B-LY6G5B-1181;CSNK2B-LY6G5B--991	tr|A0A7I2YQ78|A0A7I2YQ78_HUMAN Casein kinase II subunit beta OS=Homo sapiens OX=9606 GN=CSNK2B PE=1 SV=1;tr|Q5SRQ6|Q5SRQ6_HUMAN Casein kinase II subunit beta OS=Homo sapiens OX=9606 GN=CSNK2B PE=1 SV=2;sp|P67870|CSK2B_HUMAN Casein kinase II subunit beta OS	6	2	2	2
ACBD5	A0A7I2YQS1;A0A7I2V690;A0A7I2V556;A0A7I2V5L4;A0A7I2V5U2;A0A7I2V2M2;A0A7I2V347;A0A7I2V2Y9;A0A7I2V5E1;A0A7I2YQJ9;A0A7I2YQD7;A0A7I2V560;B7Z2R7;A0A7I2YQE9;Q5T8D3	A0A7I2YQS1;A0A7I2V690;A0A7I2V556;A0A7I2V5L4;A0A7I2V5U2;A0A7I2V2M2;A0A7I2V347;A0A7I2V2Y9;A0A7I2V5E1;A0A7I2YQJ9;A0A7I2YQD7;A0A7I2V560;B7Z2R7;A0A7I2YQE9;Q5T8D3	2;2;2;2;2;2;2;2;2;2;2;2;2;2;2	2;2;2;2;2;2;2;2;2;2;2;2;2;2;2	2;2;2;2;2;2;2;2;2;2;2;2;2;2;2	Acyl-CoA-binding domain-containing protein 5	ACBD5	tr|A0A7I2YQS1|A0A7I2YQS1_HUMAN Acyl-CoA-binding domain-containing protein 5 OS=Homo sapiens OX=9606 GN=ACBD5 PE=1 SV=1;tr|A0A7I2V690|A0A7I2V690_HUMAN Acyl-CoA-binding domain-containing protein 5 OS=Homo sapiens OX=9606 GN=ACBD5 PE=1 SV=1;tr|A0A7I2V556|A0A7	15	2	2	2
RHOA	A0A7I2YQV1;P61586;Q5JR08;P08134	A0A7I2YQV1;P61586;Q5JR08;P08134	2;2;1;1	2;2;1;1	2;2;1;1	Transforming protein RhoA;Rho-related GTP-binding protein RhoC	RHOA;RHOC	tr|A0A7I2YQV1|A0A7I2YQV1_HUMAN Transforming protein RhoA OS=Homo sapiens OX=9606 GN=RHOA PE=1 SV=1;sp|P61586|RHOA_HUMAN Transforming protein RhoA OS=Homo sapiens OX=9606 GN=RHOA PE=1 SV=1;tr|Q5JR08|Q5JR08_HUMAN Rho-related GTP-binding protein RhoC (Fragmen	4	2	2	2
RRM2	A0A7P0SBL1;A0A286YFD6;P31350	A0A7P0SBL1;A0A286YFD6;P31350	2;2;2	2;2;2	2;2;2	Ribonucleoside-diphosphate reductase subunit M2	RRM2	tr|A0A7P0SBL1|A0A7P0SBL1_HUMAN Ribonucleoside-diphosphate reductase subunit M2 OS=Homo sapiens OX=9606 GN=RRM2 PE=4 SV=1;tr|A0A286YFD6|A0A286YFD6_HUMAN Ribonucleoside-diphosphate reductase subunit M2 OS=Homo sapiens OX=9606 GN=RRM2 PE=1 SV=1;sp|P31350|RIR2	3	2	2	2
TUBG1	A0A7P0T9G6;P23258;Q9NRH3	A0A7P0T9G6;P23258;Q9NRH3	2;2;1	2;2;1	2;2;1	Tubulin gamma-1 chain;Tubulin gamma-2 chain	TUBG1;TUBG2	tr|A0A7P0T9G6|A0A7P0T9G6_HUMAN Tubulin gamma-1 chain OS=Homo sapiens OX=9606 GN=TUBG1 PE=4 SV=1;sp|P23258|TBG1_HUMAN Tubulin gamma-1 chain OS=Homo sapiens OX=9606 GN=TUBG1 PE=1 SV=2;sp|Q9NRH3|TBG2_HUMAN Tubulin gamma-2 chain OS=Homo sapiens OX=9606 GN=TUBG	3	2	2	2
ATAD1	A0A7P0TAM5;A0A7P0T9U2;Q8NBU5	A0A7P0TAM5;A0A7P0T9U2;Q8NBU5	2;2;2	2;2;2	2;2;2	ATPase family AAA domain-containing protein 1	ATAD1	tr|A0A7P0TAM5|A0A7P0TAM5_HUMAN Outer mitochondrial transmembrane helix translocase OS=Homo sapiens OX=9606 GN=ATAD1 PE=4 SV=1;tr|A0A7P0T9U2|A0A7P0T9U2_HUMAN Outer mitochondrial transmembrane helix translocase OS=Homo sapiens OX=9606 GN=ATAD1 PE=4 SV=1;sp|Q	3	2	2	2
DNAJC10	A0A7P0TB97;A0A7P0TAQ9;A0A7P0Z431;Q8IXB1;A0A7P0T8Y3;A0A7P0TB83;A0A7P0T9B7;A0A7P0TB22;E7EP04;A0A7P0Z4F2;A0A494C1G5	A0A7P0TB97;A0A7P0TAQ9;A0A7P0Z431;Q8IXB1;A0A7P0T8Y3;A0A7P0TB83;A0A7P0T9B7;A0A7P0TB22;E7EP04;A0A7P0Z4F2;A0A494C1G5	2;2;2;2;1;1;1;1;1;1;1	2;2;2;2;1;1;1;1;1;1;1	2;2;2;2;1;1;1;1;1;1;1	DnaJ homolog subfamily C member 10	DNAJC10	tr|A0A7P0TB97|A0A7P0TB97_HUMAN DnaJ homolog subfamily C member 10 OS=Homo sapiens OX=9606 GN=DNAJC10 PE=4 SV=1;tr|A0A7P0TAQ9|A0A7P0TAQ9_HUMAN DnaJ homolog subfamily C member 10 OS=Homo sapiens OX=9606 GN=DNAJC10 PE=4 SV=1;tr|A0A7P0Z431|A0A7P0Z431_HUMAN Dna	11	2	2	2
UBA6	A0AVT1	A0AVT1	2	2	2	Ubiquitin-like modifier-activating enzyme 6	UBA6	sp|A0AVT1|UBA6_HUMAN Ubiquitin-like modifier-activating enzyme 6 OS=Homo sapiens OX=9606 GN=UBA6 PE=1 SV=1	1	2	2	2
EXOSC2	A3KFL1;A3KFL5;A3KFL2;Q13868	A3KFL1;A3KFL5;A3KFL2;Q13868	2;2;2;2	2;2;2;2	2;2;2;2	Exosome complex component RRP4	EXOSC2	tr|A3KFL1|A3KFL1_HUMAN Ribosomal RNA-processing protein 4 (Fragment) OS=Homo sapiens OX=9606 GN=EXOSC2 PE=1 SV=1;tr|A3KFL5|A3KFL5_HUMAN Ribosomal RNA-processing protein 4 (Fragment) OS=Homo sapiens OX=9606 GN=EXOSC2 PE=1 SV=2;tr|A3KFL2|A3KFL2_HUMAN Ribosom	4	2	2	2
POM121C	A8CG34;Q96HA1;C9JFL1;A6NF01	A8CG34;Q96HA1;C9JFL1;A6NF01	2;2;1;1	2;2;1;1	2;2;1;1	Nuclear envelope pore membrane protein POM 121C;Nuclear envelope pore membrane protein POM 121;Putative nuclear envelope pore membrane protein POM 121B	POM121C;POM121;POM121B	sp|A8CG34|P121C_HUMAN Nuclear envelope pore membrane protein POM 121C OS=Homo sapiens OX=9606 GN=POM121C PE=1 SV=3;sp|Q96HA1|P121A_HUMAN Nuclear envelope pore membrane protein POM 121 OS=Homo sapiens OX=9606 GN=POM121 PE=1 SV=2;tr|C9JFL1|C9JFL1_HUMAN Nucle	4	2	2	2
RTN1	A8MT72;Q2NKQ5;Q16799	A8MT72;Q2NKQ5;Q16799	2;2;2	2;2;2	2;2;2	Reticulon;Reticulon-1	RTN1	tr|A8MT72|A8MT72_HUMAN Reticulon OS=Homo sapiens OX=9606 GN=RTN1 PE=1 SV=1;tr|Q2NKQ5|Q2NKQ5_HUMAN Reticulon OS=Homo sapiens OX=9606 GN=RTN1 PE=1 SV=1;sp|Q16799|RTN1_HUMAN Reticulon-1 OS=Homo sapiens OX=9606 GN=RTN1 PE=1 SV=1	3	2	2	2
RAC2	B1AH77;B1AH80;P63000;P15153;J3KSC4;J3QLK0;B1AH78;P60763	B1AH77;B1AH80;P63000;P15153;J3KSC4;J3QLK0;B1AH78;P60763	2;2;2;2;1;1;1;1	2;2;2;2;1;1;1;1	2;2;2;2;1;1;1;1	Ras-related C3 botulinum toxin substrate 1;Ras-related C3 botulinum toxin substrate 2;Ras-related C3 botulinum toxin substrate 3	RAC2;RAC1;RAC3	tr|B1AH77|B1AH77_HUMAN Ras-related C3 botulinum toxin substrate 2 OS=Homo sapiens OX=9606 GN=RAC2 PE=1 SV=1;tr|B1AH80|B1AH80_HUMAN Ras-related C3 botulinum toxin substrate 2 OS=Homo sapiens OX=9606 GN=RAC2 PE=1 SV=1;sp|P63000|RAC1_HUMAN Ras-related C3 botu	8	2	2	2
ZBTB40	B1AKC8;Q9NUA8;A0A3B3IRZ6;F8WAI8	B1AKC8;Q9NUA8;A0A3B3IRZ6;F8WAI8	2;2;1;1	2;2;1;1	2;2;1;1	Zinc finger and BTB domain-containing protein 40	ZBTB40	tr|B1AKC8|B1AKC8_HUMAN Zinc finger and BTB domain-containing protein 40 (Fragment) OS=Homo sapiens OX=9606 GN=ZBTB40 PE=1 SV=1;sp|Q9NUA8|ZBT40_HUMAN Zinc finger and BTB domain-containing protein 40 OS=Homo sapiens OX=9606 GN=ZBTB40 PE=1 SV=4;tr|A0A3B3IRZ6|	4	2	2	2
Septin6	B1AMS2;Q14141	B1AMS2;Q14141	6;6	2;2	2;2	Septin-6	2022-09-06	tr|B1AMS2|B1AMS2_HUMAN Septin OS=Homo sapiens OX=9606 GN=SEPTIN6 PE=1 SV=1;sp|Q14141|SEPT6_HUMAN Septin-6 OS=Homo sapiens OX=9606 GN=SEPTIN6 PE=1 SV=4	2	6	2	2
FAF1	B3KT28;B1ANM7;Q9UNN5	B3KT28;B1ANM7;Q9UNN5	2;2;2	2;2;2	2;2;2	FAS-associated factor 1	FAF1	tr|B3KT28|B3KT28_HUMAN FAS-associated factor 1 OS=Homo sapiens OX=9606 GN=FAF1 PE=1 SV=1;tr|B1ANM7|B1ANM7_HUMAN FAS-associated factor 1 OS=Homo sapiens OX=9606 GN=FAF1 PE=1 SV=1;sp|Q9UNN5|FAF1_HUMAN FAS-associated factor 1 OS=Homo sapiens OX=9606 GN=FAF1 P	3	2	2	2
PACS1	B4DF77;Q6VY07	B4DF77;Q6VY07	2;2	2;2	2;2	Phosphofurin acidic cluster sorting protein 1	PACS1	tr|B4DF77|B4DF77_HUMAN Phosphofurin acidic cluster sorting protein 1 OS=Homo sapiens OX=9606 GN=PACS1 PE=1 SV=1;sp|Q6VY07|PACS1_HUMAN Phosphofurin acidic cluster sorting protein 1 OS=Homo sapiens OX=9606 GN=PACS1 PE=1 SV=2	2	2	2	2
SEC11L3	B4DI03;K7EJQ7;Q9BY50	B4DI03;K7EJQ7;Q9BY50	2;2;2	2;2;2	2;2;2	Signal peptidase complex catalytic subunit SEC11;Signal peptidase complex catalytic subunit SEC11C	SEC11L3;SEC11C	tr|B4DI03|B4DI03_HUMAN Signal peptidase complex catalytic subunit SEC11 OS=Homo sapiens OX=9606 GN=SEC11C PE=1 SV=1;tr|K7EJQ7|K7EJQ7_HUMAN Signal peptidase complex catalytic subunit SEC11 OS=Homo sapiens OX=9606 GN=SEC11C PE=1 SV=1;sp|Q9BY50|SC11C_HUMAN Si	3	2	2	2
DIMT1	B4DRY2;A0A0C4DGB1;A0A7P0T9J1;A0A7P0Z4I0;A0A7P0T9Y7;A0A494C0G7;Q9UNQ2;D6RCL3	B4DRY2;A0A0C4DGB1;A0A7P0T9J1;A0A7P0Z4I0;A0A7P0T9Y7;A0A494C0G7;Q9UNQ2;D6RCL3	2;2;2;2;2;2;2;1	2;2;2;2;2;2;2;1	2;2;2;2;2;2;2;1	Probable dimethyladenosine transferase	DIMT1	tr|B4DRY2|B4DRY2_HUMAN rRNA adenine N(6)-methyltransferase OS=Homo sapiens OX=9606 GN=DIMT1 PE=2 SV=1;tr|A0A0C4DGB1|A0A0C4DGB1_HUMAN rRNA adenine N(6)-methyltransferase OS=Homo sapiens OX=9606 GN=DIMT1 PE=1 SV=1;tr|A0A7P0T9J1|A0A7P0T9J1_HUMAN Probable dime	8	2	2	2
ILF2	B4DY09;Q12905	B4DY09;Q12905	2;2	2;2	2;2	Interleukin enhancer-binding factor 2	ILF2	tr|B4DY09|B4DY09_HUMAN Interleukin enhancer-binding factor 2 OS=Homo sapiens OX=9606 GN=ILF2 PE=1 SV=1;sp|Q12905|ILF2_HUMAN Interleukin enhancer-binding factor 2 OS=Homo sapiens OX=9606 GN=ILF2 PE=1 SV=2	2	2	2	2
CTPS1	B4E1E0;A0A3B3IRI2;P17812;A0A3B3ISY3;A0A3B3ITB8;A0A3B3IRQ8;A0A3B3ITF6	B4E1E0;A0A3B3IRI2;P17812;A0A3B3ISY3;A0A3B3ITB8;A0A3B3IRQ8;A0A3B3ITF6	2;2;2;1;1;1;1	2;2;2;1;1;1;1	2;2;2;1;1;1;1	CTP synthase;CTP synthase 1	CTPS1	tr|B4E1E0|B4E1E0_HUMAN CTP synthase OS=Homo sapiens OX=9606 GN=CTPS1 PE=1 SV=1;tr|A0A3B3IRI2|A0A3B3IRI2_HUMAN CTP synthase OS=Homo sapiens OX=9606 GN=CTPS1 PE=1 SV=1;sp|P17812|PYRG1_HUMAN CTP synthase 1 OS=Homo sapiens OX=9606 GN=CTPS1 PE=1 SV=2;tr|A0A3B3I	7	2	2	2
HBS1L	B7Z524;H0YDX7;J3QT46;Q9Y450;H0YES5;E9PHZ9	B7Z524;H0YDX7;J3QT46;Q9Y450;H0YES5;E9PHZ9	2;2;2;2;1;1	2;2;2;2;1;1	2;2;2;2;1;1	HBS1-like protein	HBS1L	tr|B7Z524|B7Z524_HUMAN HBS1-like protein OS=Homo sapiens OX=9606 GN=HBS1L PE=1 SV=1;tr|H0YDX7|H0YDX7_HUMAN HBS1-like protein (Fragment) OS=Homo sapiens OX=9606 GN=HBS1L PE=1 SV=1;tr|J3QT46|J3QT46_HUMAN HBS1-like protein OS=Homo sapiens OX=9606 GN=HBS1L PE=	6	2	2	2
UBE4A	B7Z7P0;Q14139	B7Z7P0;Q14139	2;2	2;2	2;2	Ubiquitin conjugation factor E4 A	UBE4A	tr|B7Z7P0|B7Z7P0_HUMAN Ubiquitin conjugation factor E4 A OS=Homo sapiens OX=9606 GN=UBE4A PE=1 SV=1;sp|Q14139|UBE4A_HUMAN Ubiquitin conjugation factor E4 A OS=Homo sapiens OX=9606 GN=UBE4A PE=1 SV=2	2	2	2	2
ETF1	B7Z7P8;P62495	B7Z7P8;P62495	2;2	2;2	2;2	Eukaryotic peptide chain release factor subunit 1	ETF1	tr|B7Z7P8|B7Z7P8_HUMAN Eukaryotic peptide chain release factor subunit 1 OS=Homo sapiens OX=9606 GN=ETF1 PE=1 SV=1;sp|P62495|ERF1_HUMAN Eukaryotic peptide chain release factor subunit 1 OS=Homo sapiens OX=9606 GN=ETF1 PE=1 SV=3	2	2	2	2
TCEB2	B8ZZU8;Q15370;A0A0B4J296;I3L0M9	B8ZZU8;Q15370;A0A0B4J296;I3L0M9	2;2;1;1	2;2;1;1	2;2;1;1	Transcription elongation factor B polypeptide 2	TCEB2	tr|B8ZZU8|B8ZZU8_HUMAN Elongin-B OS=Homo sapiens OX=9606 GN=ELOB PE=1 SV=1;sp|Q15370|ELOB_HUMAN Elongin-B OS=Homo sapiens OX=9606 GN=ELOB PE=1 SV=1;tr|A0A0B4J296|A0A0B4J296_HUMAN Elongin-B OS=Homo sapiens OX=9606 GN=ELOB PE=1 SV=1;tr|I3L0M9|I3L0M9_HUMAN El	4	2	2	2
IMP4	B9A008;E7ENR5;H0Y714;Q96G21;B8ZZ47	B9A008;E7ENR5;H0Y714;Q96G21;B8ZZ47	2;2;2;2;1	2;2;2;2;1	2;2;2;2;1	U3 small nucleolar ribonucleoprotein protein IMP4	IMP4	tr|B9A008|B9A008_HUMAN U3 small nucleolar ribonucleoprotein protein IMP4 (Fragment) OS=Homo sapiens OX=9606 GN=IMP4 PE=1 SV=1;tr|E7ENR5|E7ENR5_HUMAN U3 small nucleolar ribonucleoprotein protein IMP4 (Fragment) OS=Homo sapiens OX=9606 GN=IMP4 PE=1 SV=1;tr|H	5	2	2	2
SETMAR	B9ZVV8;Q53H47	B9ZVV8;Q53H47	2;2	2;2	2;2	Histone-lysine N-methyltransferase SETMAR;Histone-lysine N-methyltransferase;Transposon Hsmar1 transposase	SETMAR	tr|B9ZVV8|B9ZVV8_HUMAN Histone-lysine N-methyltransferase SETMAR (Fragment) OS=Homo sapiens OX=9606 GN=SETMAR PE=1 SV=2;sp|Q53H47|SETMR_HUMAN Histone-lysine N-methyltransferase SETMAR OS=Homo sapiens OX=9606 GN=SETMAR PE=1 SV=2	2	2	2	2
TRAF3IP3	C9J0C0;C9JBA0;B1AJU2;E2QRE5;Q9Y228	C9J0C0;C9JBA0;B1AJU2;E2QRE5;Q9Y228	2;2;2;2;2	2;2;2;2;2	2;2;2;2;2	TRAF3-interacting JNK-activating modulator	TRAF3IP3	tr|C9J0C0|C9J0C0_HUMAN TRAF3-interacting JNK-activating modulator (Fragment) OS=Homo sapiens OX=9606 GN=TRAF3IP3 PE=1 SV=1;tr|C9JBA0|C9JBA0_HUMAN TRAF3-interacting JNK-activating modulator OS=Homo sapiens OX=9606 GN=TRAF3IP3 PE=1 SV=1;tr|B1AJU2|B1AJU2_HUMA	5	2	2	2
AP1B1	C9J1E7;A0A087WYD1;A0A087WU93;A0A087WZQ6;A0A087X253;P63010;Q10567;K7EJ01;H7C034	C9J1E7;A0A087WYD1;A0A087WU93;A0A087WZQ6;A0A087X253;P63010;Q10567;K7EJ01;H7C034	2;2;2;2;2;2;2;1;1	2;2;2;2;2;2;2;1;1	2;2;2;2;2;2;2;1;1	AP-2 complex subunit beta;AP-1 complex subunit beta-1	AP1B1;AP2B1	tr|C9J1E7|C9J1E7_HUMAN AP-1 complex subunit beta-1 (Fragment) OS=Homo sapiens OX=9606 GN=AP1B1 PE=1 SV=1;tr|A0A087WYD1|A0A087WYD1_HUMAN AP-2 complex subunit beta (Fragment) OS=Homo sapiens OX=9606 GN=AP2B1 PE=1 SV=1;tr|A0A087WU93|A0A087WU93_HUMAN AP-2 comp	9	2	2	2
DNAJB6	C9J2C4;A0A0J9YX62;O75190;C9JDX6;F8WCZ4;C9J2P2;E9PH18;C9JRD2;C9JXB9;Q8NHS0;P25686	C9J2C4;A0A0J9YX62;O75190;C9JDX6;F8WCZ4;C9J2P2;E9PH18;C9JRD2;C9JXB9;Q8NHS0;P25686	2;2;2;1;1;1;1;1;1;1;1	2;2;2;1;1;1;1;1;1;1;1	2;2;2;1;1;1;1;1;1;1;1	DnaJ homolog subfamily B member 6;DnaJ homolog subfamily B member 8;DnaJ homolog subfamily B member 2	DNAJB6;DNAJB2;DNAJB8	tr|C9J2C4|C9J2C4_HUMAN DnaJ homolog subfamily B member 6 (Fragment) OS=Homo sapiens OX=9606 GN=DNAJB6 PE=1 SV=1;tr|A0A0J9YX62|A0A0J9YX62_HUMAN DnaJ homolog subfamily B member 6 OS=Homo sapiens OX=9606 GN=DNAJB6 PE=1 SV=1;sp|O75190|DNJB6_HUMAN DnaJ homolog	11	2	2	2
KPNA1	C9J352;C9JWD9;F2Z3G4;C9J4U1;C9JYI4;P52294	C9J352;C9JWD9;F2Z3G4;C9J4U1;C9JYI4;P52294	2;2;2;2;2;2	2;2;2;2;2;2	2;2;2;2;2;2	Importin subunit alpha-5;Importin subunit alpha-5, N-terminally processed	KPNA1	tr|C9J352|C9J352_HUMAN Importin subunit alpha-5 (Fragment) OS=Homo sapiens OX=9606 GN=KPNA1 PE=1 SV=1;tr|C9JWD9|C9JWD9_HUMAN Importin subunit alpha-5 (Fragment) OS=Homo sapiens OX=9606 GN=KPNA1 PE=1 SV=1;tr|F2Z3G4|F2Z3G4_HUMAN Importin subunit alpha-5 OS=H	6	2	2	2
OARD1	C9J5P1;C9JNE2;Q9Y530;H7C5Q1;C9JA90;C9IZY1;C9JXC3	C9J5P1;C9JNE2;Q9Y530;H7C5Q1;C9JA90;C9IZY1;C9JXC3	2;2;2;1;1;1;1	2;2;2;1;1;1;1	2;2;2;1;1;1;1	O-acetyl-ADP-ribose deacetylase 1	OARD1	tr|C9J5P1|C9J5P1_HUMAN ADP-ribose glycohydrolase OARD1 OS=Homo sapiens OX=9606 GN=OARD1 PE=1 SV=1;tr|C9JNE2|C9JNE2_HUMAN ADP-ribose glycohydrolase OARD1 (Fragment) OS=Homo sapiens OX=9606 GN=OARD1 PE=1 SV=1;sp|Q9Y530|OARD1_HUMAN ADP-ribose glycohydrolase O	7	2	2	2
EML3	C9J6V3;E9PJV5;E9PSB4;G3V1D0;B7WPE2;H0Y3M3;Q32P44	C9J6V3;E9PJV5;E9PSB4;G3V1D0;B7WPE2;H0Y3M3;Q32P44	2;2;2;2;2;2;2	2;2;2;2;2;2;2	2;2;2;2;2;2;2	Echinoderm microtubule-associated protein-like 3	EML3	tr|C9J6V3|C9J6V3_HUMAN Echinoderm microtubule-associated protein-like 3 (Fragment) OS=Homo sapiens OX=9606 GN=EML3 PE=1 SV=1;tr|E9PJV5|E9PJV5_HUMAN Echinoderm microtubule-associated protein-like 3 (Fragment) OS=Homo sapiens OX=9606 GN=EML3 PE=1 SV=1;tr|E9P	7	2	2	2
APTX	C9J8U3;A0A0A0MRW7;Q7Z2E3;A0A5F9ZI51;A0A5F9ZGW5;A0A5K1VW64	C9J8U3;A0A0A0MRW7;Q7Z2E3;A0A5F9ZI51;A0A5F9ZGW5;A0A5K1VW64	2;2;2;1;1;1	2;2;2;1;1;1	2;2;2;1;1;1	Aprataxin	APTX	tr|C9J8U3|C9J8U3_HUMAN Aprataxin OS=Homo sapiens OX=9606 GN=APTX PE=1 SV=2;tr|A0A0A0MRW7|A0A0A0MRW7_HUMAN Aprataxin OS=Homo sapiens OX=9606 GN=APTX PE=1 SV=1;sp|Q7Z2E3|APTX_HUMAN Aprataxin OS=Homo sapiens OX=9606 GN=APTX PE=1 SV=2;tr|A0A5F9ZI51|A0A5F9ZI51_	6	2	2	2
RHEB	C9J931;Q15382	C9J931;Q15382	2;2	2;2	2;2	GTP-binding protein Rheb	RHEB	tr|C9J931|C9J931_HUMAN GTP-binding protein Rheb OS=Homo sapiens OX=9606 GN=RHEB PE=1 SV=1;sp|Q15382|RHEB_HUMAN GTP-binding protein Rheb OS=Homo sapiens OX=9606 GN=RHEB PE=1 SV=1	2	2	2	2
RPSA	C9J9K3;A0A0C4DG17;P08865;F8WD59	C9J9K3;A0A0C4DG17;P08865;F8WD59	2;2;2;1	2;2;2;1	2;2;2;1	40S ribosomal protein SA	RPSA	tr|C9J9K3|C9J9K3_HUMAN 40S ribosomal protein SA (Fragment) OS=Homo sapiens OX=9606 GN=RPSA PE=1 SV=8;tr|A0A0C4DG17|A0A0C4DG17_HUMAN 40S ribosomal protein SA OS=Homo sapiens OX=9606 GN=RPSA PE=1 SV=1;sp|P08865|RSSA_HUMAN 40S ribosomal protein SA OS=Homo sap	4	2	2	2
PELP1	C9JFV4;Q8IZL8;I3L445;I3L1P4;I3L4M7	C9JFV4;Q8IZL8;I3L445	4;4;2;1;1	4;4;2;1;1	2;2;1;1;1	Proline-, glutamic acid- and leucine-rich protein 1	PELP1	tr|C9JFV4|C9JFV4_HUMAN Modulator of non-genomic activity of estrogen receptor OS=Homo sapiens OX=9606 GN=PELP1 PE=1 SV=2;sp|Q8IZL8|PELP1_HUMAN Proline-, glutamic acid- and leucine-rich protein 1 OS=Homo sapiens OX=9606 GN=PELP1 PE=1 SV=2;tr|I3L445|I3L445_H	5	4	4	2
DCUN1D1	C9JRU6;C9J0B2;C9J8R4;C9JVE2;Q96GG9;C9JRE2;C9JAV2;H7C216;Q6PH85	C9JRU6;C9J0B2;C9J8R4;C9JVE2;Q96GG9;C9JRE2;C9JAV2;H7C216;Q6PH85	2;2;2;2;2;1;1;1;1	2;2;2;2;2;1;1;1;1	2;2;2;2;2;1;1;1;1	DCN1-like protein;DCN1-like protein 1;DCN1-like protein 2	DCUN1D1;DCUN1D2	tr|C9JRU6|C9JRU6_HUMAN DCN1-like protein (Fragment) OS=Homo sapiens OX=9606 GN=DCUN1D1 PE=1 SV=1;tr|C9J0B2|C9J0B2_HUMAN DCN1-like protein (Fragment) OS=Homo sapiens OX=9606 GN=DCUN1D1 PE=1 SV=1;tr|C9J8R4|C9J8R4_HUMAN DCN1-like protein (Fragment) OS=Homo sa	9	2	2	2
RPL24	C9JXB8;C9JNW5;P83731	C9JXB8;C9JNW5;P83731	2;2;2	2;2;2	2;2;2	60S ribosomal protein L24	RPL24	tr|C9JXB8|C9JXB8_HUMAN 60S ribosomal protein L24 OS=Homo sapiens OX=9606 GN=RPL24 PE=1 SV=1;tr|C9JNW5|C9JNW5_HUMAN 60S ribosomal protein L24 OS=Homo sapiens OX=9606 GN=RPL24 PE=1 SV=1;sp|P83731|RL24_HUMAN 60S ribosomal protein L24 OS=Homo sapiens OX=9606 G	3	2	2	2
REPIN1	C9JZE3;C9JYJ8;Q9BWE0;E7EVL6	C9JZE3;C9JYJ8;Q9BWE0;E7EVL6	2;2;2;1	2;2;2;1	2;2;2;1	Replication initiator 1	REPIN1	tr|C9JZE3|C9JZE3_HUMAN Replication initiator 1 (Fragment) OS=Homo sapiens OX=9606 GN=REPIN1 PE=1 SV=1;tr|C9JYJ8|C9JYJ8_HUMAN Replication initiator 1 (Fragment) OS=Homo sapiens OX=9606 GN=REPIN1 PE=1 SV=8;sp|Q9BWE0|REPI1_HUMAN Replication initiator 1 OS=Hom	4	2	2	2
ANAPC10	D6R9Q5;A0A3B3ISY7;A0A286YEY6;D6RD74;D6RA92;Q9UM13	D6R9Q5;A0A3B3ISY7;A0A286YEY6;D6RD74;D6RA92;Q9UM13	2;2;2;2;2;2	2;2;2;2;2;2	2;2;2;2;2;2	Anaphase-promoting complex subunit 10	ANAPC10	tr|D6R9Q5|D6R9Q5_HUMAN Anaphase-promoting complex subunit 10 (Fragment) OS=Homo sapiens OX=9606 GN=ANAPC10 PE=1 SV=1;tr|A0A3B3ISY7|A0A3B3ISY7_HUMAN Anaphase-promoting complex subunit 10 OS=Homo sapiens OX=9606 PE=3 SV=1;tr|A0A286YEY6|A0A286YEY6_HUMAN Anaph	6	2	2	2
MOB1B	D6RCK3;Q9H8S9;Q7L9L4	D6RCK3;Q9H8S9;Q7L9L4	2;2;2	2;2;2	2;2;2	MOB kinase activator 1A;MOB kinase activator 1B	MOB1B;MOB1A	tr|D6RCK3|D6RCK3_HUMAN MOB kinase activator 1B (Fragment) OS=Homo sapiens OX=9606 GN=MOB1B PE=1 SV=1;sp|Q9H8S9|MOB1A_HUMAN MOB kinase activator 1A OS=Homo sapiens OX=9606 GN=MOB1A PE=1 SV=4;sp|Q7L9L4|MOB1B_HUMAN MOB kinase activator 1B OS=Homo sapiens OX=9	3	2	2	2
COPS4	D6RD63;D6RAX7;Q9BT78;D6RFN0	D6RD63;D6RAX7;Q9BT78;D6RFN0	2;2;2;1	2;2;2;1	2;2;2;1	COP9 signalosome complex subunit 4	COPS4	tr|D6RD63|D6RD63_HUMAN COP9 signalosome complex subunit 4 (Fragment) OS=Homo sapiens OX=9606 GN=COPS4 PE=1 SV=1;tr|D6RAX7|D6RAX7_HUMAN COP9 signalosome complex subunit 4 OS=Homo sapiens OX=9606 GN=COPS4 PE=1 SV=1;sp|Q9BT78|CSN4_HUMAN COP9 signalosome compl	4	2	2	2
NSMCE2	E5RFJ1;Q96MF7	E5RFJ1;Q96MF7	2;2	2;2	2;2	E3 SUMO-protein ligase NSE2	NSMCE2	tr|E5RFJ1|E5RFJ1_HUMAN E3 SUMO-protein ligase NSE2 OS=Homo sapiens OX=9606 GN=NSMCE2 PE=1 SV=1;sp|Q96MF7|NSE2_HUMAN E3 SUMO-protein ligase NSE2 OS=Homo sapiens OX=9606 GN=NSMCE2 PE=1 SV=2	2	2	2	2
SKP1	E5RJR5;P63208;E5RGM3;E7ERH2;F8W8N3	E5RJR5;P63208;E5RGM3;E7ERH2;F8W8N3	2;2;1;1;1	2;2;1;1;1	2;2;1;1;1	S-phase kinase-associated protein 1	SKP1	tr|E5RJR5|E5RJR5_HUMAN S-phase kinase-associated protein 1 OS=Homo sapiens OX=9606 GN=SKP1 PE=1 SV=1;sp|P63208|SKP1_HUMAN S-phase kinase-associated protein 1 OS=Homo sapiens OX=9606 GN=SKP1 PE=1 SV=2;tr|E5RGM3|E5RGM3_HUMAN S-phase kinase-associated protein	5	2	2	2
RPL14	E7EPB3;P50914	E7EPB3;P50914	2;2	2;2	2;2	60S ribosomal protein L14	RPL14	tr|E7EPB3|E7EPB3_HUMAN 60S ribosomal protein L14 OS=Homo sapiens OX=9606 GN=RPL14 PE=1 SV=1;sp|P50914|RL14_HUMAN 60S ribosomal protein L14 OS=Homo sapiens OX=9606 GN=RPL14 PE=1 SV=4	2	2	2	2
ATP6V1C1	E7EV59;P21283	E7EV59;P21283	2;2	2;2	2;2	V-type proton ATPase subunit C 1	ATP6V1C1	tr|E7EV59|E7EV59_HUMAN V-type proton ATPase subunit C OS=Homo sapiens OX=9606 GN=ATP6V1C1 PE=1 SV=1;sp|P21283|VATC1_HUMAN V-type proton ATPase subunit C 1 OS=Homo sapiens OX=9606 GN=ATP6V1C1 PE=1 SV=4	2	2	2	2
NDUFB5	E7EWP0;H0Y886;O43674	E7EWP0;H0Y886;O43674	2;2;2	2;2;2	2;2;2	NADH dehydrogenase [ubiquinone] 1 beta subcomplex subunit 5, mitochondrial	NDUFB5	tr|E7EWP0|E7EWP0_HUMAN Complex I-SGDH OS=Homo sapiens OX=9606 GN=NDUFB5 PE=1 SV=1;tr|H0Y886|H0Y886_HUMAN Complex I-SGDH (Fragment) OS=Homo sapiens OX=9606 GN=NDUFB5 PE=1 SV=1;sp|O43674|NDUB5_HUMAN NADH dehydrogenase [ubiquinone] 1 beta subcomplex subunit 5	3	2	2	2
HPCAL1	E9PC71;P37235;C9JW46;H7BZC1;E5RGA9;P84074;P61601	E9PC71;P37235;C9JW46;H7BZC1;E5RGA9;P84074;P61601	2;2;1;1;1;1;1	2;2;1;1;1;1;1	2;2;1;1;1;1;1	Hippocalcin-like protein 1;Neuron-specific calcium-binding protein hippocalcin;Neurocalcin-delta	HPCAL1;NCALD;HPCA	tr|E9PC71|E9PC71_HUMAN Hippocalcin-like protein 1 OS=Homo sapiens OX=9606 GN=HPCAL1 PE=1 SV=1;sp|P37235|HPCL1_HUMAN Hippocalcin-like protein 1 OS=Homo sapiens OX=9606 GN=HPCAL1 PE=1 SV=3;tr|C9JW46|C9JW46_HUMAN Hippocalcin-like protein 1 (Fragment) OS=Homo	7	2	2	2
PXK	E9PD56;H7BYG4;W5RWE6;A0A0C4DG95;Q7Z7A4;H7C529;F8WAW8;H7C4W2;F8WDF7;U3KQS4;H7C4V0	E9PD56;H7BYG4;W5RWE6;A0A0C4DG95;Q7Z7A4;H7C529;F8WAW8;H7C4W2;F8WDF7;U3KQS4;H7C4V0	2;2;2;2;2;1;1;1;1;1;1	2;2;2;2;2;1;1;1;1;1;1	2;2;2;2;2;1;1;1;1;1;1	PX domain-containing protein kinase-like protein	PXK	tr|E9PD56|E9PD56_HUMAN PX domain-containing protein kinase-like protein OS=Homo sapiens OX=9606 GN=PXK PE=1 SV=1;tr|H7BYG4|H7BYG4_HUMAN PX domain-containing protein kinase-like protein OS=Homo sapiens OX=9606 GN=PXK PE=1 SV=1;tr|W5RWE6|W5RWE6_HUMAN PX doma	11	2	2	2
MED22	E9PGW7;Q5T8T7;E7EN96;Q5T8T8;Q15528	E9PGW7;Q5T8T7;E7EN96;Q5T8T8;Q15528	2;2;2;2;2	2;2;2;2;2	2;2;2;2;2	Mediator of RNA polymerase II transcription subunit 22	MED22	tr|E9PGW7|E9PGW7_HUMAN Mediator complex subunit 22 (Fragment) OS=Homo sapiens OX=9606 GN=MED22 PE=1 SV=1;tr|Q5T8T7|Q5T8T7_HUMAN Mediator complex subunit 22 OS=Homo sapiens OX=9606 GN=MED22 PE=1 SV=1;tr|E7EN96|E7EN96_HUMAN Mediator complex subunit 22 (Fragm	5	2	2	2
SACM1L	E9PGZ4;A0A5F9ZHN7;Q9NTJ5;C9JV50;F8WDN7	E9PGZ4;A0A5F9ZHN7;Q9NTJ5;C9JV50;F8WDN7	2;2;2;1;1	2;2;2;1;1	2;2;2;1;1	Phosphatidylinositide phosphatase SAC1	SACM1L	tr|E9PGZ4|E9PGZ4_HUMAN Phosphatidylinositol-3-phosphatase SAC1 OS=Homo sapiens OX=9606 GN=SACM1L PE=1 SV=1;tr|A0A5F9ZHN7|A0A5F9ZHN7_HUMAN Phosphatidylinositol-3-phosphatase SAC1 OS=Homo sapiens OX=9606 GN=SACM1L PE=1 SV=1;sp|Q9NTJ5|SAC1_HUMAN Phosphatidyli	5	2	2	2
NVL	E9PH71;O15381;C9JP83;E9PGD8;C9J6P7;E7EWK7	E9PH71;O15381;C9JP83;E9PGD8;C9J6P7;E7EWK7	2;2;1;1;1;1	2;2;1;1;1;1	2;2;1;1;1;1	Nuclear valosin-containing protein-like	NVL	tr|E9PH71|E9PH71_HUMAN Nuclear valosin-containing protein-like OS=Homo sapiens OX=9606 GN=NVL PE=1 SV=1;sp|O15381|NVL_HUMAN Nuclear valosin-containing protein-like OS=Homo sapiens OX=9606 GN=NVL PE=1 SV=1;tr|C9JP83|C9JP83_HUMAN Nuclear valosin-containing p	6	2	2	2
ZNF451	E9PH99;Q9Y4E5	E9PH99;Q9Y4E5	2;2	2;2	2;2	Zinc finger protein 451	ZNF451	tr|E9PH99|E9PH99_HUMAN E3 SUMO-protein ligase ZNF451 OS=Homo sapiens OX=9606 GN=ZNF451 PE=1 SV=1;sp|Q9Y4E5|ZN451_HUMAN E3 SUMO-protein ligase ZNF451 OS=Homo sapiens OX=9606 GN=ZNF451 PE=1 SV=2	2	2	2	2
CSTF2	E9PID8;E7EWR4;P33240;Q9H0L4	E9PID8;E7EWR4;P33240;Q9H0L4	2;2;2;1	2;2;2;1	2;2;2;1	Cleavage stimulation factor subunit 2;Cleavage stimulation factor subunit 2 tau variant	CSTF2;CSTF2T	tr|E9PID8|E9PID8_HUMAN Cleavage stimulation factor subunit 2 OS=Homo sapiens OX=9606 GN=CSTF2 PE=1 SV=1;tr|E7EWR4|E7EWR4_HUMAN Cleavage stimulation factor subunit 2 OS=Homo sapiens OX=9606 GN=CSTF2 PE=1 SV=1;sp|P33240|CSTF2_HUMAN Cleavage stimulation facto	4	2	2	2
ILVBL	E9PJS0;A1L0T0;M0R1B5;E9PL44;M0R026	E9PJS0;A1L0T0;M0R1B5;E9PL44;M0R026	2;2;1;1;1	2;2;1;1;1	2;2;1;1;1	Acetolactate synthase-like protein	ILVBL	tr|E9PJS0|E9PJS0_HUMAN 2-hydroxyacyl-CoA lyase 2 (Fragment) OS=Homo sapiens OX=9606 GN=ILVBL PE=1 SV=1;sp|A1L0T0|HACL2_HUMAN 2-hydroxyacyl-CoA lyase 2 OS=Homo sapiens OX=9606 GN=ILVBL PE=1 SV=2;tr|M0R1B5|M0R1B5_HUMAN 2-hydroxyacyl-CoA lyase 2 (Fragment) OS	5	2	2	2
PPIE	E9PKY5;E9PEQ6;Q9UNP9	E9PKY5;E9PEQ6;Q9UNP9	2;2;2	2;2;2	2;2;2	Peptidyl-prolyl cis-trans isomerase;Peptidyl-prolyl cis-trans isomerase E	PPIE	tr|E9PKY5|E9PKY5_HUMAN Peptidyl-prolyl cis-trans isomerase (Fragment) OS=Homo sapiens OX=9606 GN=PPIE PE=1 SV=1;tr|E9PEQ6|E9PEQ6_HUMAN Peptidyl-prolyl cis-trans isomerase OS=Homo sapiens OX=9606 GN=PPIE PE=1 SV=1;sp|Q9UNP9|PPIE_HUMAN Peptidyl-prolyl cis-tr	3	2	2	2
RPL27A	E9PLL6;P46776;E9PJD9;E9PLX7	E9PLL6;P46776;E9PJD9;E9PLX7	2;2;1;1	2;2;1;1	2;2;1;1	60S ribosomal protein L27a	RPL27A	tr|E9PLL6|E9PLL6_HUMAN 60S ribosomal protein L27a OS=Homo sapiens OX=9606 GN=RPL27A PE=1 SV=1;sp|P46776|RL27A_HUMAN 60S ribosomal protein L27a OS=Homo sapiens OX=9606 GN=RPL27A PE=1 SV=2;tr|E9PJD9|E9PJD9_HUMAN 60S ribosomal protein L27a OS=Homo sapiens OX=	4	2	2	2
NDUFS8	E9PN51;F8W9K7;E9PPW7;O00217;H0YDT4;E9PKH6	E9PN51;F8W9K7;E9PPW7;O00217;H0YDT4;E9PKH6	2;2;2;2;1;1	2;2;2;2;1;1	2;2;2;2;1;1	NADH dehydrogenase [ubiquinone] iron-sulfur protein 8, mitochondrial	NDUFS8	tr|E9PN51|E9PN51_HUMAN NADH dehydrogenase [ubiquinone] iron-sulfur protein 8, mitochondrial (Fragment) OS=Homo sapiens OX=9606 GN=NDUFS8 PE=1 SV=1;tr|F8W9K7|F8W9K7_HUMAN Complex I-23kD (Fragment) OS=Homo sapiens OX=9606 GN=NDUFS8 PE=1 SV=1;tr|E9PPW7|E9PPW7	6	2	2	2
STIM1	E9PNJ4;H0YDB2;G0XQ39;Q13586	E9PNJ4;H0YDB2;G0XQ39;Q13586	2;2;2;2	2;2;2;2	2;2;2;2	Stromal interaction molecule 1	STIM1	tr|E9PNJ4|E9PNJ4_HUMAN Stromal interaction molecule 1 OS=Homo sapiens OX=9606 GN=STIM1 PE=1 SV=1;tr|H0YDB2|H0YDB2_HUMAN Stromal interaction molecule 1 OS=Homo sapiens OX=9606 GN=STIM1 PE=1 SV=2;tr|G0XQ39|G0XQ39_HUMAN STIM1L OS=Homo sapiens OX=9606 GN=STIM1	4	2	2	2
COPB1	E9PP73;P53618;E9PP63;E9PKQ1	E9PP73;P53618;E9PP63;E9PKQ1	2;2;1;1	2;2;1;1	2;2;1;1	Coatomer subunit beta	COPB1	tr|E9PP73|E9PP73_HUMAN Coatomer subunit beta (Fragment) OS=Homo sapiens OX=9606 GN=COPB1 PE=1 SV=8;sp|P53618|COPB_HUMAN Coatomer subunit beta OS=Homo sapiens OX=9606 GN=COPB1 PE=1 SV=3;tr|E9PP63|E9PP63_HUMAN Coatomer subunit beta (Fragment) OS=Homo sapiens	4	2	2	2
SETDB1	E9PQM8;E9PRF4;Q15047	E9PQM8;E9PRF4;Q15047	2;2;2	2;2;2	2;2;2	Histone-lysine N-methyltransferase SETDB1	SETDB1	tr|E9PQM8|E9PQM8_HUMAN Histone-lysine N-methyltransferase SETDB1 (Fragment) OS=Homo sapiens OX=9606 GN=SETDB1 PE=1 SV=1;tr|E9PRF4|E9PRF4_HUMAN Histone-lysine N-methyltransferase SETDB1 (Fragment) OS=Homo sapiens OX=9606 GN=SETDB1 PE=1 SV=1;sp|Q15047|SETB1_	3	2	2	2
NDUFV1	E9PQP1;E9PMX3;G3V0I5;P49821;E9PJL9;H0YE81;E9PLC6;E9PPR0;B4DE93	E9PQP1;E9PMX3;G3V0I5;P49821;E9PJL9;H0YE81;E9PLC6;E9PPR0;B4DE93	2;2;2;2;1;1;1;1;1	2;2;2;2;1;1;1;1;1	2;2;2;2;1;1;1;1;1	NADH dehydrogenase [ubiquinone] flavoprotein 1, mitochondrial	NDUFV1	tr|E9PQP1|E9PQP1_HUMAN NADH:ubiquinone reductase (H(+)-translocating) (Fragment) OS=Homo sapiens OX=9606 GN=NDUFV1 PE=1 SV=1;tr|E9PMX3|E9PMX3_HUMAN NADH:ubiquinone reductase (H(+)-translocating) (Fragment) OS=Homo sapiens OX=9606 GN=NDUFV1 PE=1 SV=1;tr|G3V	9	2	2	2
DHCR7	E9PRL8;E9PQ71;E9PIP9;E9PJ54;E9PM00;Q9UBM7	E9PRL8;E9PQ71;E9PIP9;E9PJ54;E9PM00;Q9UBM7	2;2;2;2;2;2	2;2;2;2;2;2	2;2;2;2;2;2	7-dehydrocholesterol reductase	DHCR7	tr|E9PRL8|E9PRL8_HUMAN 7-dehydrocholesterol reductase (Fragment) OS=Homo sapiens OX=9606 GN=DHCR7 PE=1 SV=1;tr|E9PQ71|E9PQ71_HUMAN 7-dehydrocholesterol reductase (Fragment) OS=Homo sapiens OX=9606 GN=DHCR7 PE=1 SV=1;tr|E9PIP9|E9PIP9_HUMAN 7-dehydrocholeste	6	2	2	2
RPL35	F2Z388;P42766	F2Z388;P42766	2;2	2;2	2;2	60S ribosomal protein L35	RPL35	tr|F2Z388|F2Z388_HUMAN 60S ribosomal protein L35 OS=Homo sapiens OX=9606 GN=RPL35 PE=1 SV=1;sp|P42766|RL35_HUMAN 60S ribosomal protein L35 OS=Homo sapiens OX=9606 GN=RPL35 PE=1 SV=2	2	2	2	2
CEP57	F5GYW0;Q86XR8;F5H0C6;F5H1B0;H0YFT8	F5GYW0;Q86XR8;F5H0C6;F5H1B0;H0YFT8	2;2;1;1;1	2;2;1;1;1	2;2;1;1;1	Centrosomal protein of 57 kDa	CEP57	tr|F5GYW0|F5GYW0_HUMAN Centrosomal protein of 57 kDa OS=Homo sapiens OX=9606 GN=CEP57 PE=1 SV=1;sp|Q86XR8|CEP57_HUMAN Centrosomal protein of 57 kDa OS=Homo sapiens OX=9606 GN=CEP57 PE=1 SV=2;tr|F5H0C6|F5H0C6_HUMAN Centrosomal protein of 57 kDa (Fragment) O	5	2	2	2
RAD51AP1	F5H1Y0;H0YGT5;Q96B01;H0YFK6;F5H4V6;F5H031;F5H710	F5H1Y0;H0YGT5;Q96B01;H0YFK6;F5H4V6;F5H031;F5H710	2;2;2;1;1;1;1	2;2;2;1;1;1;1	2;2;2;1;1;1;1	RAD51-associated protein 1	RAD51AP1	tr|F5H1Y0|F5H1Y0_HUMAN RAD51-associated protein 1 OS=Homo sapiens OX=9606 GN=RAD51AP1 PE=1 SV=1;tr|H0YGT5|H0YGT5_HUMAN RAD51-associated protein 1 (Fragment) OS=Homo sapiens OX=9606 GN=RAD51AP1 PE=1 SV=1;sp|Q96B01|R51A1_HUMAN RAD51-associated protein 1 OS=H	7	2	2	2
TSG101	F5H442;Q99816	F5H442;Q99816	2;2	2;2	2;2	Tumor susceptibility gene 101 protein	TSG101	tr|F5H442|F5H442_HUMAN Tumor susceptibility gene 101 protein OS=Homo sapiens OX=9606 GN=TSG101 PE=1 SV=1;sp|Q99816|TS101_HUMAN Tumor susceptibility gene 101 protein OS=Homo sapiens OX=9606 GN=TSG101 PE=1 SV=2	2	2	2	2
METTL3	F5H6D8;B4DTN4;Q86U44;B4E349;H0YFV6	F5H6D8;B4DTN4;Q86U44;B4E349;H0YFV6	2;2;2;1;1	2;2;2;1;1	2;2;2;1;1	N6-adenosine-methyltransferase 70 kDa subunit	METTL3	tr|F5H6D8|F5H6D8_HUMAN N6-adenosine-methyltransferase catalytic subunit OS=Homo sapiens OX=9606 GN=METTL3 PE=1 SV=1;tr|B4DTN4|B4DTN4_HUMAN N6-adenosine-methyltransferase catalytic subunit OS=Homo sapiens OX=9606 GN=METTL3 PE=1 SV=1;sp|Q86U44|MTA70_HUMAN N6	5	2	2	2
GABPB1	F5H7I4;Q06547	F5H7I4;Q06547	2;2	2;2	2;2	GA-binding protein subunit beta-1	GABPB1	tr|F5H7I4|F5H7I4_HUMAN GA-binding protein subunit beta-1 OS=Homo sapiens OX=9606 GN=GABPB1 PE=1 SV=1;sp|Q06547|GABP1_HUMAN GA-binding protein subunit beta-1 OS=Homo sapiens OX=9606 GN=GABPB1 PE=1 SV=2	2	2	2	2
RPLP0	F8VWV4;F8VS58;F8VQY6;F8VPE8;F8VRK7;G3V210;F8VW21;F8VZS0;F8VU65;F8VWS0;Q8NHW5;P05388	F8VWV4;F8VS58;F8VQY6;F8VPE8;F8VRK7;G3V210;F8VW21;F8VZS0;F8VU65;F8VWS0;Q8NHW5;P05388	2;2;2;2;2;2;2;2;2;2;2;2	2;2;2;2;2;2;2;2;2;2;2;2	2;2;2;2;2;2;2;2;2;2;2;2	60S acidic ribosomal protein P0-like;60S acidic ribosomal protein P0	RPLP0;RPLP0P6	tr|F8VWV4|F8VWV4_HUMAN 60S acidic ribosomal protein P0 (Fragment) OS=Homo sapiens OX=9606 GN=RPLP0 PE=1 SV=1;tr|F8VS58|F8VS58_HUMAN 60S acidic ribosomal protein P0 (Fragment) OS=Homo sapiens OX=9606 GN=RPLP0 PE=1 SV=1;tr|F8VQY6|F8VQY6_HUMAN 60S acidic ribo	12	2	2	2
RPL18	F8VYV2;A0A075B7A0;G3V203;J3QQ67;Q07020;F8VXR6;F8VUA6;H0YHA7	F8VYV2;A0A075B7A0;G3V203;J3QQ67;Q07020;F8VXR6;F8VUA6;H0YHA7	2;2;2;2;2;1;1;1	2;2;2;2;2;1;1;1	2;2;2;2;2;1;1;1	60S ribosomal protein L18	RPL18	tr|F8VYV2|F8VYV2_HUMAN 60S ribosomal protein L18 OS=Homo sapiens OX=9606 GN=RPL18 PE=1 SV=1;tr|A0A075B7A0|A0A075B7A0_HUMAN 60S ribosomal protein L18 OS=Homo sapiens OX=9606 GN=RPL18 PE=1 SV=1;tr|G3V203|G3V203_HUMAN 60S ribosomal protein L18 OS=Homo sapiens	8	2	2	2
AAAS	F8VZ44;Q9NRG9;F8VUB6;H3BU82	F8VZ44;Q9NRG9;F8VUB6;H3BU82	2;2;1;1	2;2;1;1	2;2;1;1	Aladin	AAAS	tr|F8VZ44|F8VZ44_HUMAN Aladin OS=Homo sapiens OX=9606 GN=AAAS PE=1 SV=1;sp|Q9NRG9|AAAS_HUMAN Aladin OS=Homo sapiens OX=9606 GN=AAAS PE=1 SV=1;tr|F8VUB6|F8VUB6_HUMAN Aladin OS=Homo sapiens OX=9606 GN=AAAS PE=1 SV=2;tr|H3BU82|H3BU82_HUMAN Aladin (Fragment) O	4	2	2	2
CNPY2	F8W1K5;F8VXJ7;F8W031;Q9Y2B0;H0YI18	F8W1K5;F8VXJ7;F8W031;Q9Y2B0;H0YI18	2;2;2;2;1	2;2;2;2;1	2;2;2;2;1	Protein canopy homolog 2	CNPY2	tr|F8W1K5|F8W1K5_HUMAN Protein canopy homolog 2 (Fragment) OS=Homo sapiens OX=9606 GN=CNPY2 PE=1 SV=1;tr|F8VXJ7|F8VXJ7_HUMAN Protein canopy homolog 2 (Fragment) OS=Homo sapiens OX=9606 GN=CNPY2 PE=1 SV=1;tr|F8W031|F8W031_HUMAN DUF3456 domain-containing pro	5	2	2	2
NDUFA5	F8WAS3;C9IZN5;A0A7I2V2W4;A0A087X1G1;H7BYD0;A0A7I2V3L8;Q16718	F8WAS3;C9IZN5;A0A7I2V2W4;A0A087X1G1;H7BYD0;A0A7I2V3L8;Q16718	2;2;2;2;2;2;2	2;2;2;2;2;2;2	2;2;2;2;2;2;2	NADH dehydrogenase [ubiquinone] 1 alpha subcomplex subunit 5	NDUFA5	tr|F8WAS3|F8WAS3_HUMAN Complex I subunit B13 OS=Homo sapiens OX=9606 GN=NDUFA5 PE=1 SV=1;tr|C9IZN5|C9IZN5_HUMAN Complex I subunit B13 OS=Homo sapiens OX=9606 GN=NDUFA5 PE=1 SV=2;tr|A0A7I2V2W4|A0A7I2V2W4_HUMAN Complex I subunit B13 OS=Homo sapiens OX=9606 G	7	2	2	2
CLTA	F8WF69;P09496	F8WF69;P09496	2;2	2;2	2;2	Clathrin light chain A	CLTA	tr|F8WF69|F8WF69_HUMAN Clathrin light chain OS=Homo sapiens OX=9606 GN=CLTA PE=1 SV=1;sp|P09496|CLCA_HUMAN Clathrin light chain A OS=Homo sapiens OX=9606 GN=CLTA PE=1 SV=1	2	2	2	2
UBE2V2	G3V113;H0YBP9;Q15819;A0A0A0MSL3;G3V2F7;H0YBX6;I3L0A0;Q13404	G3V113;H0YBP9;Q15819;A0A0A0MSL3;G3V2F7;H0YBX6;I3L0A0;Q13404	2;2;2;1;1;1;1;1	2;2;2;1;1;1;1;1	2;2;2;1;1;1;1;1	Ubiquitin-conjugating enzyme E2 variant 2;Ubiquitin-conjugating enzyme E2 variant 1	UBE2V2;UBE2V1;TMEM189-UBE2V1	tr|G3V113|G3V113_HUMAN Ubiquitin-conjugating enzyme E2 variant 2 OS=Homo sapiens OX=9606 GN=UBE2V2 PE=1 SV=1;tr|H0YBP9|H0YBP9_HUMAN Ubiquitin-conjugating enzyme E2 variant 2 (Fragment) OS=Homo sapiens OX=9606 GN=UBE2V2 PE=1 SV=1;sp|Q15819|UB2V2_HUMAN Ubiqu	8	2	2	2
RPL21	G3V1B3;M0R181;P46778	G3V1B3;M0R181;P46778	2;2;2	2;2;2	2;2;2	60S ribosomal protein L21	RPL21	tr|G3V1B3|G3V1B3_HUMAN 60S ribosomal protein L21 OS=Homo sapiens OX=9606 GN=RPL21 PE=1 SV=1;tr|M0R181|M0R181_HUMAN 60S ribosomal protein L21 (Fragment) OS=Homo sapiens OX=9606 GN=RPL21 PE=1 SV=1;sp|P46778|RL21_HUMAN 60S ribosomal protein L21 OS=Homo sapien	3	2	2	2
PSMA6	G3V295;G3V5Z7;P60900;G3V3U4;G3V3I1	G3V295;G3V5Z7;P60900;G3V3U4;G3V3I1	2;2;2;1;1	2;2;2;1;1	2;2;2;1;1	Proteasome subunit alpha type;Proteasome subunit alpha type-6	PSMA6	tr|G3V295|G3V295_HUMAN Proteasome subunit alpha type OS=Homo sapiens OX=9606 GN=PSMA6 PE=1 SV=1;tr|G3V5Z7|G3V5Z7_HUMAN Proteasome subunit alpha type OS=Homo sapiens OX=9606 GN=PSMA6 PE=1 SV=1;sp|P60900|PSA6_HUMAN Proteasome subunit alpha type-6 OS=Homo sap	5	2	2	2
MYO5A	G3V394;F8WE88;Q9Y4I1;Q9UES5;E7ERV5	G3V394;F8WE88;Q9Y4I1;Q9UES5;E7ERV5	2;2;2;1;1	2;2;2;1;1	2;2;2;1;1	Unconventional myosin-Va	MYO5A	tr|G3V394|G3V394_HUMAN Unconventional myosin-Va OS=Homo sapiens OX=9606 GN=MYO5A PE=1 SV=1;tr|F8WE88|F8WE88_HUMAN Unconventional myosin-Va OS=Homo sapiens OX=9606 GN=MYO5A PE=1 SV=2;sp|Q9Y4I1|MYO5A_HUMAN Unconventional myosin-Va OS=Homo sapiens OX=9606 GN=	5	2	2	2
MIA2	G3V599;Q96PC5;A4FU28	G3V599;Q96PC5;A4FU28	2;2;1	2;2;1	2;2;1	Melanoma inhibitory activity protein 2;cTAGE family member 9	MIA2;CTAGE9	tr|G3V599|G3V599_HUMAN Melanoma inhibitory activity protein 2 OS=Homo sapiens OX=9606 GN=MIA2 PE=1 SV=1;sp|Q96PC5|MIA2_HUMAN Melanoma inhibitory activity protein 2 OS=Homo sapiens OX=9606 GN=MIA2 PE=1 SV=4;sp|A4FU28|CTGE9_HUMAN cTAGE family member 9 OS=Hom	3	2	2	2
SEC24C	G5EA31;P53992	G5EA31;P53992	2;2	2;2	2;2	Protein transport protein Sec24C	SEC24C	tr|G5EA31|G5EA31_HUMAN Protein transport protein Sec24C OS=Homo sapiens OX=9606 GN=SEC24C PE=1 SV=1;sp|P53992|SC24C_HUMAN Protein transport protein Sec24C OS=Homo sapiens OX=9606 GN=SEC24C PE=1 SV=3	2	2	2	2
CDC27	G5EA36;P30260;I3L225;F6QPS0	G5EA36;P30260;I3L225;F6QPS0	2;2;1;1	2;2;1;1	2;2;1;1	Cell division cycle protein 27 homolog	CDC27	tr|G5EA36|G5EA36_HUMAN Cell division cycle 27, isoform CRA_c OS=Homo sapiens OX=9606 GN=CDC27 PE=1 SV=1;sp|P30260|CDC27_HUMAN Cell division cycle protein 27 homolog OS=Homo sapiens OX=9606 GN=CDC27 PE=1 SV=2;tr|I3L225|I3L225_HUMAN Cell division cycle prote	4	2	2	2
EIF4G2	H0Y3P2;D3DQV9;P78344;H0YEI7;H0YD99;H0YEN8;H0YDC0;H0YCF8;H0YE22;H0YEC5;H0YD77;H0YCH5	H0Y3P2;D3DQV9;P78344;H0YEI7;H0YD99;H0YEN8;H0YDC0;H0YCF8;H0YE22;H0YEC5;H0YD77;H0YCH5	2;2;2;1;1;1;1;1;1;1;1;1	2;2;2;1;1;1;1;1;1;1;1;1	2;2;2;1;1;1;1;1;1;1;1;1	Eukaryotic translation initiation factor 4 gamma 2	EIF4G2	tr|H0Y3P2|H0Y3P2_HUMAN Eukaryotic translation initiation factor 4 gamma 2 OS=Homo sapiens OX=9606 GN=EIF4G2 PE=1 SV=1;tr|D3DQV9|D3DQV9_HUMAN Eukaryotic translation initiation factor 4 gamma 2 (Fragment) OS=Homo sapiens OX=9606 GN=EIF4G2 PE=1 SV=1;sp|P78344	12	2	2	2
NELFA	H0Y3X6;A0A0C4DFX9;Q9H3P2;C9JEM7;H7C2C7;C9JHL4	H0Y3X6;A0A0C4DFX9;Q9H3P2;C9JEM7;H7C2C7;C9JHL4	2;2;2;1;1;1	2;2;2;1;1;1	2;2;2;1;1;1	Negative elongation factor A	NELFA	tr|H0Y3X6|H0Y3X6_HUMAN Negative elongation factor A (Fragment) OS=Homo sapiens OX=9606 GN=NELFA PE=1 SV=1;tr|A0A0C4DFX9|A0A0C4DFX9_HUMAN Negative elongation factor A OS=Homo sapiens OX=9606 GN=NELFA PE=1 SV=1;sp|Q9H3P2|NELFA_HUMAN Negative elongation facto	6	2	2	2
TMEM201	H0Y4R5;Q5SNT2	H0Y4R5;Q5SNT2	2;2	2;2	2;2	Transmembrane protein 201	TMEM201	tr|H0Y4R5|H0Y4R5_HUMAN Transmembrane protein 201 (Fragment) OS=Homo sapiens OX=9606 GN=TMEM201 PE=1 SV=1;sp|Q5SNT2|TM201_HUMAN Transmembrane protein 201 OS=Homo sapiens OX=9606 GN=TMEM201 PE=1 SV=1	2	2	2	2
CIZ1	H0Y5D5;A0A494C0L7;Q9BTG3;Q5SYW2;F5H2X7;Q9ULV3;A0A0U1RQR2	H0Y5D5;A0A494C0L7;Q9BTG3;Q5SYW2;F5H2X7;Q9ULV3;A0A0U1RQR2	2;2;2;2;2;2;1	2;2;2;2;2;2;1	2;2;2;2;2;2;1	Cip1-interacting zinc finger protein	CIZ1	tr|H0Y5D5|H0Y5D5_HUMAN Cip1-interacting zinc finger protein (Fragment) OS=Homo sapiens OX=9606 GN=CIZ1 PE=1 SV=1;tr|A0A494C0L7|A0A494C0L7_HUMAN Cip1-interacting zinc finger protein OS=Homo sapiens OX=9606 GN=CIZ1 PE=1 SV=1;tr|Q9BTG3|Q9BTG3_HUMAN CIZ1 prote	7	2	2	2
DBNL	H0Y5J4;B4DDD6;Q9UJU6	H0Y5J4;B4DDD6;Q9UJU6	2;2;2	2;2;2	2;2;2	Drebrin-like protein	DBNL	tr|H0Y5J4|H0Y5J4_HUMAN Drebrin-like protein (Fragment) OS=Homo sapiens OX=9606 GN=DBNL PE=1 SV=1;tr|B4DDD6|B4DDD6_HUMAN Drebrin-like protein OS=Homo sapiens OX=9606 GN=DBNL PE=1 SV=1;sp|Q9UJU6|DBNL_HUMAN Drebrin-like protein OS=Homo sapiens OX=9606 GN=DBNL	3	2	2	2
SUN1	H0Y6N5;H0Y742;E9PHI4;O94901;H7C2K3	H0Y6N5;H0Y742;E9PHI4;O94901;H7C2K3	2;2;2;2;1	2;2;2;2;1	2;2;2;2;1	SUN domain-containing protein 1	SUN1	tr|H0Y6N5|H0Y6N5_HUMAN SUN domain-containing protein 1 (Fragment) OS=Homo sapiens OX=9606 GN=SUN1 PE=1 SV=1;tr|H0Y742|H0Y742_HUMAN SUN domain-containing protein 1 (Fragment) OS=Homo sapiens OX=9606 GN=SUN1 PE=1 SV=1;tr|E9PHI4|E9PHI4_HUMAN SUN domain-contai	5	2	2	2
CHEK2	H0Y820;A0A087X102;A0A7P0MUT5;O96017;H0Y4V6	H0Y820;A0A087X102;A0A7P0MUT5;O96017;H0Y4V6	2;2;2;2;1	2;2;2;2;1	2;2;2;2;1	Serine/threonine-protein kinase Chk2	CHEK2	tr|H0Y820|H0Y820_HUMAN Serine/threonine-protein kinase Chk2 (Fragment) OS=Homo sapiens OX=9606 GN=CHEK2 PE=1 SV=1;tr|A0A087X102|A0A087X102_HUMAN Serine/threonine-protein kinase Chk2 OS=Homo sapiens OX=9606 GN=CHEK2 PE=1 SV=2;tr|A0A7P0MUT5|A0A7P0MUT5_HUMAN	5	2	2	2
MTCH1	H0Y8C3;Q9NZJ7	H0Y8C3;Q9NZJ7	2;2	2;2	2;2	Mitochondrial carrier homolog 1	MTCH1	tr|H0Y8C3|H0Y8C3_HUMAN Mitochondrial carrier homolog 1 (Fragment) OS=Homo sapiens OX=9606 GN=MTCH1 PE=1 SV=1;sp|Q9NZJ7|MTCH1_HUMAN Mitochondrial carrier homolog 1 OS=Homo sapiens OX=9606 GN=MTCH1 PE=1 SV=1	2	2	2	2
IPO5	H0Y8C6;O00410;C9JQT6;C9JZD8;E7ETV8;E7ESZ1;E7EWK4;E7EX05;E7EV12;E7EQT5;E7ETV3	H0Y8C6;O00410;C9JQT6;C9JZD8;E7ETV8;E7ESZ1;E7EWK4;E7EX05;E7EV12;E7EQT5;E7ETV3	2;2;1;1;1;1;1;1;1;1;1	2;2;1;1;1;1;1;1;1;1;1	2;2;1;1;1;1;1;1;1;1;1	Importin-5	IPO5	tr|H0Y8C6|H0Y8C6_HUMAN Importin-5 (Fragment) OS=Homo sapiens OX=9606 GN=IPO5 PE=1 SV=1;sp|O00410|IPO5_HUMAN Importin-5 OS=Homo sapiens OX=9606 GN=IPO5 PE=1 SV=4;tr|C9JQT6|C9JQT6_HUMAN Importin-5 (Fragment) OS=Homo sapiens OX=9606 GN=IPO5 PE=1 SV=2;tr|C9JZD	11	2	2	2
TACC3	H0Y8F2;A0A494C117;A0A494BZT8;Q9Y6A5	H0Y8F2;A0A494C117;A0A494BZT8;Q9Y6A5	2;2;2;2	2;2;2;2	2;2;2;2	Transforming acidic coiled-coil-containing protein 3	TACC3	tr|H0Y8F2|H0Y8F2_HUMAN Transforming acidic coiled-coil-containing protein 3 (Fragment) OS=Homo sapiens OX=9606 GN=TACC3 PE=1 SV=1;tr|A0A494C117|A0A494C117_HUMAN Transforming acidic coiled-coil-containing protein 3 (Fragment) OS=Homo sapiens OX=9606 GN=TACC	4	2	2	2
TMEM33	H0Y8N0;D6RAA6;P57088	H0Y8N0;D6RAA6;P57088	2;2;2	2;2;2	2;2;2	Transmembrane protein 33	TMEM33	tr|H0Y8N0|H0Y8N0_HUMAN Transmembrane protein 33 (Fragment) OS=Homo sapiens OX=9606 GN=TMEM33 PE=1 SV=1;tr|D6RAA6|D6RAA6_HUMAN Transmembrane protein 33 (Fragment) OS=Homo sapiens OX=9606 GN=TMEM33 PE=1 SV=1;sp|P57088|TMM33_HUMAN Transmembrane protein 33 OS=	3	2	2	2
SNF8	H0Y8S5;D6RBI1;D6RJ86;D6RFY6;Q96H20;I3L457;I3L2X5	H0Y8S5;D6RBI1;D6RJ86;D6RFY6;Q96H20;I3L457;I3L2X5	2;2;2;2;2;1;1	2;2;2;2;2;1;1	2;2;2;2;2;1;1	Vacuolar-sorting protein SNF8	SNF8	tr|H0Y8S5|H0Y8S5_HUMAN Vacuolar-sorting protein SNF8 (Fragment) OS=Homo sapiens OX=9606 GN=SNF8 PE=1 SV=1;tr|D6RBI1|D6RBI1_HUMAN Vacuolar-sorting protein SNF8 OS=Homo sapiens OX=9606 GN=SNF8 PE=1 SV=1;tr|D6RJ86|D6RJ86_HUMAN ESCRT-II complex subunit VPS22 O	7	2	2	2
MINA	H0Y9L8;Q8IUF8	H0Y9L8;Q8IUF8	2;2	2;2	2;2	Bifunctional lysine-specific demethylase and histidyl-hydroxylase MINA	MINA	tr|H0Y9L8|H0Y9L8_HUMAN Bifunctional lysine-specific demethylase and histidyl-hydroxylase (Fragment) OS=Homo sapiens OX=9606 GN=RIOX2 PE=1 SV=1;sp|Q8IUF8|RIOX2_HUMAN Ribosomal oxygenase 2 OS=Homo sapiens OX=9606 GN=RIOX2 PE=1 SV=1	2	2	2	2
EEF1E1	H0YAL7;D6RBD7;C9J1V9;O43324;D6RCQ0	H0YAL7;D6RBD7;C9J1V9;O43324;D6RCQ0	2;2;2;2;1	2;2;2;2;1	2;2;2;2;1	Eukaryotic translation elongation factor 1 epsilon-1	EEF1E1;EEF1E1-BLOC1S5	tr|H0YAL7|H0YAL7_HUMAN Eukaryotic translation elongation factor 1 epsilon-1 (Fragment) OS=Homo sapiens OX=9606 GN=EEF1E1 PE=1 SV=1;tr|D6RBD7|D6RBD7_HUMAN Eukaryotic translation elongation factor 1 epsilon-1 OS=Homo sapiens OX=9606 GN=EEF1E1 PE=1 SV=1;tr|C9	5	2	2	2
SCYL1	H0YCI6;A0A0A0MQX4;E9PPN3;E9PS17;E9PK59;Q96KG9	H0YCI6;A0A0A0MQX4;E9PPN3;E9PS17;E9PK59;Q96KG9	2;2;2;2;2;2	2;2;2;2;2;2	2;2;2;2;2;2	N-terminal kinase-like protein	SCYL1	tr|H0YCI6|H0YCI6_HUMAN N-terminal kinase-like protein (Fragment) OS=Homo sapiens OX=9606 GN=SCYL1 PE=1 SV=1;tr|A0A0A0MQX4|A0A0A0MQX4_HUMAN N-terminal kinase-like protein OS=Homo sapiens OX=9606 GN=SCYL1 PE=1 SV=1;tr|E9PPN3|E9PPN3_HUMAN N-terminal kinase-li	6	2	2	2
DCUN1D5	H0YCN4;Q9BTE7;E9PQV9;E9PM04	H0YCN4;Q9BTE7;E9PQV9;E9PM04	2;2;1;1	2;2;1;1	2;2;1;1	DCN1-like protein;DCN1-like protein 5	DCUN1D5	tr|H0YCN4|H0YCN4_HUMAN DCN1-like protein (Fragment) OS=Homo sapiens OX=9606 GN=DCUN1D5 PE=1 SV=1;sp|Q9BTE7|DCNL5_HUMAN DCN1-like protein 5 OS=Homo sapiens OX=9606 GN=DCUN1D5 PE=1 SV=1;tr|E9PQV9|E9PQV9_HUMAN DCN1-like protein OS=Homo sapiens OX=9606 GN=DCUN	4	2	2	2
ZBTB44	H0YCZ0;H7BY22;H0YEM9;Q8NCP5;A0A0A0MTE9	H0YCZ0;H7BY22;H0YEM9;Q8NCP5;A0A0A0MTE9	2;2;2;2;1	2;2;2;2;1	2;2;2;2;1	Zinc finger and BTB domain-containing protein 44	ZBTB44	tr|H0YCZ0|H0YCZ0_HUMAN Zinc finger and BTB domain-containing protein 44 (Fragment) OS=Homo sapiens OX=9606 GN=ZBTB44 PE=1 SV=1;tr|H7BY22|H7BY22_HUMAN Zinc finger and BTB domain-containing protein 44 OS=Homo sapiens OX=9606 GN=ZBTB44 PE=1 SV=1;tr|H0YEM9|H0Y	5	2	2	2
EIF3F	H0YDT6;O00303	H0YDT6;O00303	2;2	2;2	2;2	Eukaryotic translation initiation factor 3 subunit F	EIF3F	tr|H0YDT6|H0YDT6_HUMAN Eukaryotic translation initiation factor 3 subunit F OS=Homo sapiens OX=9606 GN=EIF3F PE=1 SV=2;sp|O00303|EIF3F_HUMAN Eukaryotic translation initiation factor 3 subunit F OS=Homo sapiens OX=9606 GN=EIF3F PE=1 SV=1	2	2	2	2
ATXN2	H0YH87;F8W0B5;A0A2R8Y7P6;A0A2R8YDM9;F8VQP2;F8WB06;V9GY86;A0A5F9ZI57;A0A2R8Y7E6;A0A2R8Y5A6;A0A5F9ZHX3;A0A5F9ZHW5;Q99700;F8VRK6;A0A5F9ZH85;A0A5F9ZHH4	H0YH87;F8W0B5;A0A2R8Y7P6;A0A2R8YDM9;F8VQP2;F8WB06;V9GY86;A0A5F9ZI57;A0A2R8Y7E6;A0A2R8Y5A6;A0A5F9ZHX3;A0A5F9ZHW5;Q99700;F8VRK6;A0A5F9ZH85;A0A5F9ZHH4	2;2;2;2;2;2;2;2;2;2;2;2;2;1;1;1	2;2;2;2;2;2;2;2;2;2;2;2;2;1;1;1	2;2;2;2;2;2;2;2;2;2;2;2;2;1;1;1	Ataxin-2	ATXN2	tr|H0YH87|H0YH87_HUMAN Ataxin-2 OS=Homo sapiens OX=9606 GN=ATXN2 PE=1 SV=2;tr|F8W0B5|F8W0B5_HUMAN Ataxin-2 (Fragment) OS=Homo sapiens OX=9606 GN=ATXN2 PE=1 SV=4;tr|A0A2R8Y7P6|A0A2R8Y7P6_HUMAN Ataxin-2 OS=Homo sapiens OX=9606 GN=ATXN2 PE=1 SV=1;tr|A0A2R8YDM	16	2	2	2
PSMC6	H0YJS8;H0YJC0;A0A087X2I1;P62333;H0YJX2	H0YJS8;H0YJC0;A0A087X2I1;P62333;H0YJX2	2;2;2;2;1	2;2;2;2;1	2;2;2;2;1	26S protease regulatory subunit 10B	PSMC6	tr|H0YJS8|H0YJS8_HUMAN 26S proteasome regulatory subunit 10B (Fragment) OS=Homo sapiens OX=9606 GN=PSMC6 PE=1 SV=2;tr|H0YJC0|H0YJC0_HUMAN 26S proteasome regulatory subunit 10B (Fragment) OS=Homo sapiens OX=9606 GN=PSMC6 PE=1 SV=1;tr|A0A087X2I1|A0A087X2I1_H	5	2	2	2
ZNF280D	H0YLA6;H0YL38;Q6N043	H0YLA6;H0YL38;Q6N043	2;2;2	2;2;2	2;2;2	Zinc finger protein 280D	ZNF280D	tr|H0YLA6|H0YLA6_HUMAN Zinc finger protein 280D OS=Homo sapiens OX=9606 GN=ZNF280D PE=1 SV=1;tr|H0YL38|H0YL38_HUMAN Zinc finger protein 280D OS=Homo sapiens OX=9606 GN=ZNF280D PE=1 SV=1;sp|Q6N043|Z280D_HUMAN Zinc finger protein 280D OS=Homo sapiens OX=9606	3	2	2	2
IL16	H0YLH9;Q14005	H0YLH9;Q14005	2;2	2;2	2;2	Pro-interleukin-16;Interleukin-16	IL16	tr|H0YLH9|H0YLH9_HUMAN Pro-interleukin-16 (Fragment) OS=Homo sapiens OX=9606 GN=IL16 PE=1 SV=2;sp|Q14005|IL16_HUMAN Pro-interleukin-16 OS=Homo sapiens OX=9606 GN=IL16 PE=1 SV=4	2	2	2	2
RPS17	H0YN88;A0A075B716;H3BNC9;P08708	H0YN88;A0A075B716;H3BNC9;P08708	2;2;2;2	2;2;2;2	2;2;2;2	40S ribosomal protein S17	RPS17	tr|H0YN88|H0YN88_HUMAN 40S ribosomal protein S17 OS=Homo sapiens OX=9606 GN=RPS17 PE=1 SV=1;tr|A0A075B716|A0A075B716_HUMAN 40S ribosomal protein S17 OS=Homo sapiens OX=9606 GN=RPS17 PE=1 SV=1;tr|H3BNC9|H3BNC9_HUMAN 40S ribosomal protein S17 OS=Homo sapiens	4	2	2	2
NDUFB10	H3BPJ9;O96000	H3BPJ9;O96000	2;2	2;2	2;2	NADH dehydrogenase [ubiquinone] 1 beta subcomplex subunit 10	NDUFB10	tr|H3BPJ9|H3BPJ9_HUMAN Complex I-PDSW OS=Homo sapiens OX=9606 GN=NDUFB10 PE=1 SV=1;sp|O96000|NDUBA_HUMAN NADH dehydrogenase [ubiquinone] 1 beta subcomplex subunit 10 OS=Homo sapiens OX=9606 GN=NDUFB10 PE=1 SV=3	2	2	2	2
HACD3	H3BPZ1;H3BS72;Q9P035;H3BMZ1;H3BRL8	H3BPZ1;H3BS72;Q9P035;H3BMZ1;H3BRL8	2;2;2;1;1	2;2;2;1;1	2;2;2;1;1	Very-long-chain (3R)-3-hydroxyacyl-CoA dehydratase 3	HACD3	tr|H3BPZ1|H3BPZ1_HUMAN Very-long-chain (3R)-3-hydroxyacyl-CoA dehydratase OS=Homo sapiens OX=9606 GN=HACD3 PE=1 SV=1;tr|H3BS72|H3BS72_HUMAN Very-long-chain (3R)-3-hydroxyacyl-CoA dehydratase OS=Homo sapiens OX=9606 GN=HACD3 PE=1 SV=1;sp|Q9P035|HACD3_HUMAN	5	2	2	2
COX5A	H3BRM5;H3BV69;H3BNX8;P20674	H3BRM5;H3BV69;H3BNX8;P20674	2;2;2;2	2;2;2;2	2;2;2;2	Cytochrome c oxidase subunit 5A, mitochondrial	COX5A	tr|H3BRM5|H3BRM5_HUMAN Cytochrome c oxidase polypeptide Va OS=Homo sapiens OX=9606 GN=COX5A PE=1 SV=1;tr|H3BV69|H3BV69_HUMAN Cytochrome c oxidase polypeptide Va OS=Homo sapiens OX=9606 GN=COX5A PE=1 SV=1;tr|H3BNX8|H3BNX8_HUMAN Cytochrome c oxidase polypept	4	2	2	2
MPHOSPH6	H3BSB3;H3BNT4;Q99547	H3BSB3;H3BNT4;Q99547	2;2;2	2;2;2	2;2;2	M-phase phosphoprotein 6	MPHOSPH6	tr|H3BSB3|H3BSB3_HUMAN M-phase phosphoprotein 6 OS=Homo sapiens OX=9606 GN=MPHOSPH6 PE=1 SV=1;tr|H3BNT4|H3BNT4_HUMAN M-phase phosphoprotein 6 OS=Homo sapiens OX=9606 GN=MPHOSPH6 PE=1 SV=1;sp|Q99547|MPH6_HUMAN M-phase phosphoprotein 6 OS=Homo sapiens OX=960	3	2	2	2
LPCAT2	H3BU68;Q7L5N7	H3BU68;Q7L5N7	2;2	2;2	2;2	Lysophosphatidylcholine acyltransferase 2	LPCAT2	tr|H3BU68|H3BU68_HUMAN Lysophosphatidylcholine acyltransferase 2 (Fragment) OS=Homo sapiens OX=9606 GN=LPCAT2 PE=1 SV=2;sp|Q7L5N7|PCAT2_HUMAN Lysophosphatidylcholine acyltransferase 2 OS=Homo sapiens OX=9606 GN=LPCAT2 PE=1 SV=1	2	2	2	2
CIAPIN1	H3BUG4;H3BV90;H3BT65;Q6FI81;H3BQ23;H3BPG7	H3BUG4;H3BV90;H3BT65;Q6FI81;H3BQ23;H3BPG7	2;2;2;2;1;1	2;2;2;2;1;1	2;2;2;2;1;1	Anamorsin	CIAPIN1	tr|H3BUG4|H3BUG4_HUMAN Anamorsin OS=Homo sapiens OX=9606 GN=CIAPIN1 PE=1 SV=1;tr|H3BV90|H3BV90_HUMAN Anamorsin OS=Homo sapiens OX=9606 GN=CIAPIN1 PE=1 SV=1;tr|H3BT65|H3BT65_HUMAN Anamorsin OS=Homo sapiens OX=9606 GN=CIAPIN1 PE=1 SV=1;sp|Q6FI81|CPIN1_HUMAN	6	2	2	2
MON1B	H3BUX9;Q7L1V2;H3BR21;E7EW32	H3BUX9;Q7L1V2;H3BR21;E7EW32	2;2;1;1	2;2;1;1	2;2;1;1	Vacuolar fusion protein MON1 homolog B	MON1B	tr|H3BUX9|H3BUX9_HUMAN Vacuolar fusion protein MON1 homolog (Fragment) OS=Homo sapiens OX=9606 GN=MON1B PE=1 SV=1;sp|Q7L1V2|MON1B_HUMAN Vacuolar fusion protein MON1 homolog B OS=Homo sapiens OX=9606 GN=MON1B PE=1 SV=1;tr|H3BR21|H3BR21_HUMAN Vacuolar fusion	4	2	2	2
PML	H3BVD2;H3BT29;H3BUJ5;H3BT57;P29590	H3BVD2;H3BT29;H3BUJ5;H3BT57;P29590	2;2;2;2;2	2;2;2;2;2	2;2;2;2;2	Protein PML	PML	tr|H3BVD2|H3BVD2_HUMAN Protein PML (Fragment) OS=Homo sapiens OX=9606 GN=PML PE=1 SV=1;tr|H3BT29|H3BT29_HUMAN Protein PML (Fragment) OS=Homo sapiens OX=9606 GN=PML PE=1 SV=1;tr|H3BUJ5|H3BUJ5_HUMAN Protein PML (Fragment) OS=Homo sapiens OX=9606 GN=PML PE=1	5	2	2	2
CSNK1D	H7BYT1;P48730;H0Y645;B0QY35;B0QY34;A0A669KBC0;P49674	H7BYT1;P48730;H0Y645;B0QY35;B0QY34;A0A669KBC0;P49674	2;2;1;1;1;1;1	2;2;1;1;1;1;1	2;2;1;1;1;1;1	Casein kinase I isoform delta;Casein kinase I isoform epsilon	CSNK1D;CSNK1E	tr|H7BYT1|H7BYT1_HUMAN Casein kinase I isoform delta OS=Homo sapiens OX=9606 GN=CSNK1D PE=1 SV=2;sp|P48730|KC1D_HUMAN Casein kinase I isoform delta OS=Homo sapiens OX=9606 GN=CSNK1D PE=1 SV=2;tr|H0Y645|H0Y645_HUMAN Casein kinase I isoform epsilon (Fragment	7	2	2	2
CYB5R1	H7C0R7;Q9UHQ9	H7C0R7;Q9UHQ9	2;2	2;2	2;2	NADH-cytochrome b5 reductase 1	CYB5R1	tr|H7C0R7|H7C0R7_HUMAN Cytochrome-b5 reductase (Fragment) OS=Homo sapiens OX=9606 GN=CYB5R1 PE=1 SV=1;sp|Q9UHQ9|NB5R1_HUMAN NADH-cytochrome b5 reductase 1 OS=Homo sapiens OX=9606 GN=CYB5R1 PE=1 SV=1	2	2	2	2
PPP1R7	H7C118;B5MBZ8;C9JD73;H7C003;Q15435;C9JRC4;C9J177	H7C118;B5MBZ8;C9JD73;H7C003;Q15435;C9JRC4;C9J177	2;2;2;2;2;1;1	2;2;2;2;2;1;1	2;2;2;2;2;1;1	Protein phosphatase 1 regulatory subunit 7	PPP1R7	tr|H7C118|H7C118_HUMAN Protein phosphatase 1 regulatory subunit 7 (Fragment) OS=Homo sapiens OX=9606 GN=PPP1R7 PE=1 SV=1;tr|B5MBZ8|B5MBZ8_HUMAN Protein phosphatase 1 regulatory subunit 7 OS=Homo sapiens OX=9606 GN=PPP1R7 PE=1 SV=1;tr|C9JD73|C9JD73_HUMAN Pr	7	2	2	2
TRA2B	H7C2L4;P62995;H7BXF3	H7C2L4;P62995;H7BXF3	2;2;1	2;2;1	2;2;1	Transformer-2 protein homolog beta	TRA2B	tr|H7C2L4|H7C2L4_HUMAN Transformer-2 protein homolog beta (Fragment) OS=Homo sapiens OX=9606 GN=TRA2B PE=1 SV=1;sp|P62995|TRA2B_HUMAN Transformer-2 protein homolog beta OS=Homo sapiens OX=9606 GN=TRA2B PE=1 SV=1;tr|H7BXF3|H7BXF3_HUMAN Transformer-2 protein	3	2	2	2
DTYMK	H7C312;P23919;H7BZ20	H7C312;P23919;H7BZ20	2;2;1	2;2;1	2;2;1	Thymidylate kinase	DTYMK	tr|H7C312|H7C312_HUMAN Thymidylate kinase (Fragment) OS=Homo sapiens OX=9606 GN=DTYMK PE=1 SV=1;sp|P23919|KTHY_HUMAN Thymidylate kinase OS=Homo sapiens OX=9606 GN=DTYMK PE=1 SV=4;tr|H7BZ20|H7BZ20_HUMAN dTMP kinase (Fragment) OS=Homo sapiens OX=9606 GN=DTYM	3	2	2	2
RALA	H7C3P7;P11233;F8WEQ6;C9JPE8;C9JYR1;C9J6B1;C9JQB3;P11234	H7C3P7;P11233;F8WEQ6;C9JPE8;C9JYR1;C9J6B1;C9JQB3;P11234	2;2;1;1;1;1;1;1	2;2;1;1;1;1;1;1	2;2;1;1;1;1;1;1	Ras-related protein Ral-A;Ras-related protein Ral-B	RALA;RALB	tr|H7C3P7|H7C3P7_HUMAN Small monomeric GTPase (Fragment) OS=Homo sapiens OX=9606 GN=RALA PE=1 SV=1;sp|P11233|RALA_HUMAN Ras-related protein Ral-A OS=Homo sapiens OX=9606 GN=RALA PE=1 SV=1;tr|F8WEQ6|F8WEQ6_HUMAN Ras-related protein Ral-B OS=Homo sapiens OX=	8	2	2	2
TOP3B	H7C4B0;H0Y6W0;O95985	H7C4B0;H0Y6W0;O95985	2;2;2	2;2;2	2;2;2	DNA topoisomerase;DNA topoisomerase 3-beta-1	TOP3B	tr|H7C4B0|H7C4B0_HUMAN DNA topoisomerase (Fragment) OS=Homo sapiens OX=9606 GN=TOP3B PE=1 SV=1;tr|H0Y6W0|H0Y6W0_HUMAN DNA topoisomerase (Fragment) OS=Homo sapiens OX=9606 GN=TOP3B PE=1 SV=1;sp|O95985|TOP3B_HUMAN DNA topoisomerase 3-beta-1 OS=Homo sapiens O	3	2	2	2
PDCD10	H7C5M9;C9JSA3;C9JND6;C9J6F3;C9J5C3;Q9BUL8;F8WDF3;C9J932;C9J363	H7C5M9;C9JSA3;C9JND6;C9J6F3;C9J5C3;Q9BUL8;F8WDF3;C9J932;C9J363	2;2;2;2;2;2;1;1;1	2;2;2;2;2;2;1;1;1	2;2;2;2;2;2;1;1;1	Programmed cell death protein 10	PDCD10	tr|H7C5M9|H7C5M9_HUMAN Programmed cell death protein 10 (Fragment) OS=Homo sapiens OX=9606 GN=PDCD10 PE=1 SV=1;tr|C9JSA3|C9JSA3_HUMAN Programmed cell death protein 10 (Fragment) OS=Homo sapiens OX=9606 GN=PDCD10 PE=1 SV=1;tr|C9JND6|C9JND6_HUMAN Programmed	9	2	2	2
ACTN1	H9KV75;P12814;A0A7I2V4Y4;G3V2W4;G3V2N5;H0YJ11	H9KV75;P12814;A0A7I2V4Y4;G3V2W4;G3V2N5	4;4;3;2;2;1	2;2;2;1;1;1	2;2;2;1;1;1	Alpha-actinin-1	ACTN1	tr|H9KV75|H9KV75_HUMAN Alpha-actinin-1 OS=Homo sapiens OX=9606 GN=ACTN1 PE=1 SV=1;sp|P12814|ACTN1_HUMAN Alpha-actinin-1 OS=Homo sapiens OX=9606 GN=ACTN1 PE=1 SV=2;tr|A0A7I2V4Y4|A0A7I2V4Y4_HUMAN Alpha-actinin-1 OS=Homo sapiens OX=9606 GN=ACTN1 PE=1 SV=1;tr|	6	4	2	2
MAFG	I3L2F8;O15525	I3L2F8;O15525	2;2	2;2	2;2	Transcription factor MafG	MAFG	tr|I3L2F8|I3L2F8_HUMAN Transcription factor MafG (Fragment) OS=Homo sapiens OX=9606 GN=MAFG PE=1 SV=1;sp|O15525|MAFG_HUMAN Transcription factor MafG OS=Homo sapiens OX=9606 GN=MAFG PE=1 SV=1	2	2	2	2
RPS15A	I3L3P7;I3L246;H3BN98;P62244;H3BV27;H3BT37;I3L303	I3L3P7;I3L246;H3BN98;P62244;H3BV27;H3BT37;I3L303	2;2;2;2;1;1;1	2;2;2;2;1;1;1	2;2;2;2;1;1;1	40S ribosomal protein S15a	RPS15A	tr|I3L3P7|I3L3P7_HUMAN 40S ribosomal protein S15a OS=Homo sapiens OX=9606 GN=RPS15A PE=1 SV=1;tr|I3L246|I3L246_HUMAN 40S ribosomal protein S15a OS=Homo sapiens OX=9606 GN=RPS15A PE=1 SV=1;tr|H3BN98|H3BN98_HUMAN 40S ribosomal protein S15a (Fragment) OS=Homo	7	2	2	2
PSMD13	J3KNQ3;A0A087WUL9;Q9UNM6;H0YD73;E9PL38	J3KNQ3;A0A087WUL9;Q9UNM6;H0YD73;E9PL38	2;2;2;1;1	2;2;2;1;1	2;2;2;1;1	26S proteasome non-ATPase regulatory subunit 13	PSMD13	tr|J3KNQ3|J3KNQ3_HUMAN 26S proteasome non-ATPase regulatory subunit 13 OS=Homo sapiens OX=9606 GN=PSMD13 PE=1 SV=1;tr|A0A087WUL9|A0A087WUL9_HUMAN 26S proteasome non-ATPase regulatory subunit 13 OS=Homo sapiens OX=9606 GN=PSMD13 PE=1 SV=1;sp|Q9UNM6|PSD13_HU	5	2	2	2
ZNF292	J3KNV1;O60281	J3KNV1;O60281	2;2	2;2	2;2	Zinc finger protein 292	ZNF292	tr|J3KNV1|J3KNV1_HUMAN Zinc finger protein 292 OS=Homo sapiens OX=9606 GN=ZNF292 PE=1 SV=1;sp|O60281|ZN292_HUMAN Zinc finger protein 292 OS=Homo sapiens OX=9606 GN=ZNF292 PE=1 SV=3	2	2	2	2
CBX1	J3KS05;P83916;K7ELA4;B5MD17	J3KS05;P83916;K7ELA4;B5MD17	2;2;1;1	2;2;1;1	2;2;1;1	Chromobox protein homolog 1	CBX1	tr|J3KS05|J3KS05_HUMAN Chromobox protein homolog 1 (Fragment) OS=Homo sapiens OX=9606 GN=CBX1 PE=1 SV=8;sp|P83916|CBX1_HUMAN Chromobox protein homolog 1 OS=Homo sapiens OX=9606 GN=CBX1 PE=1 SV=1;tr|K7ELA4|K7ELA4_HUMAN Chromobox protein homolog 1 OS=Homo sa	4	2	2	2
HN1	J3KSH8;J3KT51;Q9UK76	J3KSH8;J3KT51;Q9UK76	2;2;2	2;2;2	2;2;2	Hematological and neurological expressed 1 protein;Hematological and neurological expressed 1 protein, N-terminally processed	HN1	tr|J3KSH8|J3KSH8_HUMAN Jupiter microtubule-associated homolog 1 (Fragment) OS=Homo sapiens OX=9606 GN=JPT1 PE=1 SV=8;tr|J3KT51|J3KT51_HUMAN Jupiter microtubule-associated homolog 1 OS=Homo sapiens OX=9606 GN=JPT1 PE=1 SV=1;sp|Q9UK76|JUPI1_HUMAN Jupiter mic	3	2	2	2
ARHGDIA	J3KTF8;J3QQX2;P52565;J3KRE2	J3KTF8;J3QQX2;P52565;J3KRE2	2;2;2;1	2;2;2;1	2;2;2;1	Rho GDP-dissociation inhibitor 1	ARHGDIA	tr|J3KTF8|J3KTF8_HUMAN Rho GDP-dissociation inhibitor 1 (Fragment) OS=Homo sapiens OX=9606 GN=ARHGDIA PE=1 SV=8;tr|J3QQX2|J3QQX2_HUMAN Rho GDP-dissociation inhibitor 1 OS=Homo sapiens OX=9606 GN=ARHGDIA PE=1 SV=1;sp|P52565|GDIR1_HUMAN Rho GDP-dissociation	4	2	2	2
SLC25A19	J3KTL0;Q9HC21;J3QLV3;J3KRY6	J3KTL0;Q9HC21;J3QLV3;J3KRY6	2;2;1;1	2;2;1;1	2;2;1;1	Mitochondrial thiamine pyrophosphate carrier	SLC25A19	tr|J3KTL0|J3KTL0_HUMAN Mitochondrial thiamine pyrophosphate carrier (Fragment) OS=Homo sapiens OX=9606 GN=SLC25A19 PE=1 SV=1;sp|Q9HC21|TPC_HUMAN Mitochondrial thiamine pyrophosphate carrier OS=Homo sapiens OX=9606 GN=SLC25A19 PE=1 SV=1;tr|J3QLV3|J3QLV3_HUM	4	2	2	2
SNRPN	J3QLE5;P63162;P14678;J3KRY3;S4R3P3	J3QLE5;P63162;P14678;J3KRY3;S4R3P3	2;2;2;1;1	2;2;2;1;1	2;2;2;1;1	Small nuclear ribonucleoprotein-associated protein N;Small nuclear ribonucleoprotein-associated proteins B and B	SNRPN;SNRPB	tr|J3QLE5|J3QLE5_HUMAN Small nuclear ribonucleoprotein-associated protein N (Fragment) OS=Homo sapiens OX=9606 GN=SNRPN PE=1 SV=1;sp|P63162|RSMN_HUMAN Small nuclear ribonucleoprotein-associated protein N OS=Homo sapiens OX=9606 GN=SNRPN PE=1 SV=1;sp|P14678	5	2	2	2
RECQL5	J3QLU0;O94762	J3QLU0;O94762	2;2	2;2	2;2	ATP-dependent DNA helicase Q5	RECQL5	tr|J3QLU0|J3QLU0_HUMAN ATP-dependent DNA helicase Q5 (Fragment) OS=Homo sapiens OX=9606 GN=RECQL5 PE=1 SV=1;sp|O94762|RECQ5_HUMAN ATP-dependent DNA helicase Q5 OS=Homo sapiens OX=9606 GN=RECQL5 PE=1 SV=2	2	2	2	2
NIP7	J3QLW7;Q9Y221	J3QLW7;Q9Y221	2;2	2;2	2;2	60S ribosome subunit biogenesis protein NIP7 homolog	NIP7	tr|J3QLW7|J3QLW7_HUMAN 60S ribosome subunit biogenesis protein NIP7 homolog OS=Homo sapiens OX=9606 GN=NIP7 PE=1 SV=1;sp|Q9Y221|NIP7_HUMAN 60S ribosome subunit biogenesis protein NIP7 homolog OS=Homo sapiens OX=9606 GN=NIP7 PE=1 SV=1	2	2	2	2
PSMC5	J3QQM1;P62195;J3QRR3;J3QLH6;J3KRP2;J3QSA9	J3QQM1;P62195;J3QRR3;J3QLH6;J3KRP2;J3QSA9	2;2;1;1;1;1	2;2;1;1;1;1	2;2;1;1;1;1	26S protease regulatory subunit 8	PSMC5	tr|J3QQM1|J3QQM1_HUMAN 26S proteasome regulatory subunit 8 (Fragment) OS=Homo sapiens OX=9606 GN=PSMC5 PE=1 SV=1;sp|P62195|PRS8_HUMAN 26S proteasome regulatory subunit 8 OS=Homo sapiens OX=9606 GN=PSMC5 PE=1 SV=1;tr|J3QRR3|J3QRR3_HUMAN 26S proteasome regul	6	2	2	2
RPL19	J3QR09;J3KTE4;A0A7I2YQG2;P84098;A0A7I2V638;A0A7I2V4U6;A0A7I2V2L0;A0A7I2V512	J3QR09;J3KTE4;A0A7I2YQG2;P84098;A0A7I2V638;A0A7I2V4U6;A0A7I2V2L0;A0A7I2V512	2;2;2;2;1;1;1;1	2;2;2;2;1;1;1;1	2;2;2;2;1;1;1;1	Ribosomal protein L19;60S ribosomal protein L19	RPL19	tr|J3QR09|J3QR09_HUMAN Ribosomal protein L19 OS=Homo sapiens OX=9606 GN=RPL19 PE=1 SV=1;tr|J3KTE4|J3KTE4_HUMAN Ribosomal protein L19 OS=Homo sapiens OX=9606 GN=RPL19 PE=1 SV=1;tr|A0A7I2YQG2|A0A7I2YQG2_HUMAN Ribosomal protein L19 OS=Homo sapiens OX=9606 GN=	8	2	2	2
STRA13	J3QR35;J3QR01;A8MT69	J3QR35;J3QR01;A8MT69	2;2;2	2;2;2	2;2;2	Centromere protein X	STRA13	tr|J3QR35|J3QR35_HUMAN Centromere protein X (Fragment) OS=Homo sapiens OX=9606 GN=CENPX PE=1 SV=1;tr|J3QR01|J3QR01_HUMAN Centromere protein X (Fragment) OS=Homo sapiens OX=9606 GN=CENPX PE=1 SV=1;sp|A8MT69|CENPX_HUMAN Centromere protein X OS=Homo sapiens O	3	2	2	2
ZNF207	J3QRS9;X6R4W8;O43670;J3QS27;J3KTL1;J3KRB6;J3KRW6;H0Y3M2;J3KS31	J3QRS9;X6R4W8;O43670;J3QS27;J3KTL1;J3KRB6;J3KRW6;H0Y3M2;J3KS31	2;2;2;1;1;1;1;1;1	2;2;2;1;1;1;1;1;1	2;2;2;1;1;1;1;1;1	BUB3-interacting and GLEBS motif-containing protein ZNF207	ZNF207	tr|J3QRS9|J3QRS9_HUMAN BUB3-interacting and GLEBS motif-containing protein ZNF207 OS=Homo sapiens OX=9606 GN=ZNF207 PE=1 SV=1;tr|X6R4W8|X6R4W8_HUMAN BUB3-interacting and GLEBS motif-containing protein ZNF207 OS=Homo sapiens OX=9606 GN=ZNF207 PE=1 SV=1;sp|O	9	2	2	2
TIMM13	K7EIT2;Q9Y5L4	K7EIT2;Q9Y5L4	2;2	2;2	2;2	Mitochondrial import inner membrane translocase subunit Tim13	TIMM13	tr|K7EIT2|K7EIT2_HUMAN Mitochondrial import inner membrane translocase subunit OS=Homo sapiens OX=9606 GN=TIMM13 PE=1 SV=1;sp|Q9Y5L4|TIM13_HUMAN Mitochondrial import inner membrane translocase subunit Tim13 OS=Homo sapiens OX=9606 GN=TIMM13 PE=1 SV=1	2	2	2	2
H3F3B	K7EK07;P84243;K7EMV3;A0A590UJJ6;B4DEB1;K7ES00;K7EP01;Q6NXT2	K7EK07;P84243;K7EMV3;A0A590UJJ6;B4DEB1;K7ES00;K7EP01;Q6NXT2	8;8;7;7;7;7;5;4	8;8;7;7;7;7;5;4	2;2;2;2;2;2;2;0	Histone H3;Histone H3.3;Histone H3.3C	H3F3B;H3F3A;H3F3C	tr|K7EK07|K7EK07_HUMAN Histone H3 (Fragment) OS=Homo sapiens OX=9606 GN=H3-3B PE=1 SV=1;sp|P84243|H33_HUMAN Histone H3.3 OS=Homo sapiens OX=9606 GN=H3-3A PE=1 SV=2;tr|K7EMV3|K7EMV3_HUMAN Histone H3 OS=Homo sapiens OX=9606 GN=H3-3B PE=1 SV=1;tr|A0A590UJJ6|A	8	8	8	2
TOMM40	K7EKG4;O96008;K7EJ57	K7EKG4;O96008;K7EJ57	2;2;1	2;2;1	2;2;1	Mitochondrial import receptor subunit TOM40 homolog	TOMM40	tr|K7EKG4|K7EKG4_HUMAN Mitochondrial import receptor subunit TOM40 homolog (Fragment) OS=Homo sapiens OX=9606 GN=TOMM40 PE=1 SV=1;sp|O96008|TOM40_HUMAN Mitochondrial import receptor subunit TOM40 homolog OS=Homo sapiens OX=9606 GN=TOMM40 PE=1 SV=1;tr|K7EJ5	3	2	2	2
VPS25	K7EKV4;Q9BRG1	K7EKV4;Q9BRG1	2;2	2;2	2;2	Vacuolar protein-sorting-associated protein 25	VPS25	tr|K7EKV4|K7EKV4_HUMAN ESCRT-II complex subunit VPS25 (Fragment) OS=Homo sapiens OX=9606 GN=VPS25 PE=1 SV=1;sp|Q9BRG1|VPS25_HUMAN Vacuolar protein-sorting-associated protein 25 OS=Homo sapiens OX=9606 GN=VPS25 PE=1 SV=1	2	2	2	2
ATF7	K7ELQ4;P17544	K7ELQ4;P17544	2;2	2;2	2;2	Cyclic AMP-dependent transcription factor ATF-7	ATF7	tr|K7ELQ4|K7ELQ4_HUMAN Cyclic AMP-dependent transcription factor ATF-7 OS=Homo sapiens OX=9606 GN=ATF7-NPFF PE=3 SV=1;sp|P17544|ATF7_HUMAN Cyclic AMP-dependent transcription factor ATF-7 OS=Homo sapiens OX=9606 GN=ATF7 PE=1 SV=3	2	2	2	2
PRKAR1A	K7EM13;P10644	K7EM13;P10644	2;2	2;2	2;2	cAMP-dependent protein kinase type I-alpha regulatory subunit;cAMP-dependent protein kinase type I-alpha regulatory subunit, N-terminally processed	PRKAR1A	tr|K7EM13|K7EM13_HUMAN cAMP-dependent protein kinase type I-alpha regulatory subunit (Fragment) OS=Homo sapiens OX=9606 GN=PRKAR1A PE=1 SV=1;sp|P10644|KAP0_HUMAN cAMP-dependent protein kinase type I-alpha regulatory subunit OS=Homo sapiens OX=9606 GN=PRKAR	2	2	2	2
LSM14A	K7EMZ9;A0A140TA76;Q8ND56;I3L4Q1;A0A0C4DFV2;Q5TBQ1;Q5TBQ0;Q9BX40	K7EMZ9;A0A140TA76;Q8ND56;I3L4Q1;A0A0C4DFV2;Q5TBQ1;Q5TBQ0;Q9BX40	2;2;2;1;1;1;1;1	2;2;2;1;1;1;1;1	2;2;2;1;1;1;1;1	Protein LSM14 homolog A;Protein LSM14 homolog B	LSM14A;LSM14B	tr|K7EMZ9|K7EMZ9_HUMAN Protein LSM14 homolog A (Fragment) OS=Homo sapiens OX=9606 GN=LSM14A PE=1 SV=2;tr|A0A140TA76|A0A140TA76_HUMAN Protein LSM14 homolog A (Fragment) OS=Homo sapiens OX=9606 GN=LSM14A PE=1 SV=1;sp|Q8ND56|LS14A_HUMAN Protein LSM14 homolog	8	2	2	2
TBCB	K7EP07;K7EK42;A0A494C0X0;Q99426;K7EL99	K7EP07;K7EK42;A0A494C0X0;Q99426;K7EL99	2;2;2;2;1	2;2;2;2;1	2;2;2;2;1	Tubulin-folding cofactor B	TBCB	tr|K7EP07|K7EP07_HUMAN Tubulin-folding cofactor B (Fragment) OS=Homo sapiens OX=9606 GN=TBCB PE=1 SV=8;tr|K7EK42|K7EK42_HUMAN Tubulin-folding cofactor B OS=Homo sapiens OX=9606 GN=TBCB PE=1 SV=1;tr|A0A494C0X0|A0A494C0X0_HUMAN Tubulin-folding cofactor B OS=	5	2	2	2
MATK	K7EQY5;P42679;K7ERY4;K7EKS5;K7ES68	K7EQY5;P42679;K7ERY4;K7EKS5;K7ES68	2;2;1;1;1	2;2;1;1;1	2;2;1;1;1	Non-specific protein-tyrosine kinase;Megakaryocyte-associated tyrosine-protein kinase	MATK	tr|K7EQY5|K7EQY5_HUMAN Tyrosine-protein kinase OS=Homo sapiens OX=9606 GN=MATK PE=1 SV=1;sp|P42679|MATK_HUMAN Megakaryocyte-associated tyrosine-protein kinase OS=Homo sapiens OX=9606 GN=MATK PE=1 SV=1;tr|K7ERY4|K7ERY4_HUMAN Megakaryocyte-associated tyrosin	5	2	2	2
VAT1	K7ERT7;Q99536	K7ERT7;Q99536	2;2	2;2	2;2	Synaptic vesicle membrane protein VAT-1 homolog	VAT1	tr|K7ERT7|K7ERT7_HUMAN Synaptic vesicle membrane protein VAT-1 homolog (Fragment) OS=Homo sapiens OX=9606 GN=VAT1 PE=1 SV=1;sp|Q99536|VAT1_HUMAN Synaptic vesicle membrane protein VAT-1 homolog OS=Homo sapiens OX=9606 GN=VAT1 PE=1 SV=2	2	2	2	2
VRK3	M0R073;M0QYA8;Q8IV63;M0R164;M0QZ79;M0QXV1;M0QXD7;M0QX88;M0R025;M0R200;M0QYG0	M0R073;M0QYA8;Q8IV63;M0R164;M0QZ79;M0QXV1;M0QXD7;M0QX88;M0R025;M0R200;M0QYG0	2;2;2;1;1;1;1;1;1;1;1	2;2;2;1;1;1;1;1;1;1;1	2;2;2;1;1;1;1;1;1;1;1	Inactive serine/threonine-protein kinase VRK3	VRK3	tr|M0R073|M0R073_HUMAN Inactive serine/threonine-protein kinase VRK3 OS=Homo sapiens OX=9606 GN=VRK3 PE=1 SV=1;tr|M0QYA8|M0QYA8_HUMAN Inactive serine/threonine-protein kinase VRK3 OS=Homo sapiens OX=9606 GN=VRK3 PE=1 SV=1;sp|Q8IV63|VRK3_HUMAN Inactive seri	11	2	2	2
SIRT6	M0R1N9;Q8N6T7;M0R1F6;M0QXA0;M0QZ09	M0R1N9;Q8N6T7;M0R1F6;M0QXA0;M0QZ09	2;2;1;1;1	2;2;1;1;1	2;2;1;1;1	NAD-dependent protein deacetylase sirtuin-6	SIRT6	tr|M0R1N9|M0R1N9_HUMAN NAD-dependent protein deacetylase sirtuin-6 OS=Homo sapiens OX=9606 GN=SIRT6 PE=1 SV=1;sp|Q8N6T7|SIR6_HUMAN NAD-dependent protein deacetylase sirtuin-6 OS=Homo sapiens OX=9606 GN=SIRT6 PE=1 SV=2;tr|M0R1F6|M0R1F6_HUMAN NAD-dependent p	5	2	2	2
SAE1	M0R286;A0A590UKA0;M0QYM8;M0R054;M0QX65;A0A590UK93;A0A590UKC5;M0QZS6;B3KNJ4;Q9UBE0;M0QYP2	M0R286;A0A590UKA0;M0QYM8;M0R054;M0QX65;A0A590UK93;A0A590UKC5;M0QZS6;B3KNJ4;Q9UBE0;M0QYP2	2;2;2;2;2;2;2;2;2;2;1	2;2;2;2;2;2;2;2;2;2;1	2;2;2;2;2;2;2;2;2;2;1	SUMO-activating enzyme subunit 1;SUMO-activating enzyme subunit 1, N-terminally processed	SAE1	tr|M0R286|M0R286_HUMAN SUMO-activating enzyme subunit 1 (Fragment) OS=Homo sapiens OX=9606 GN=SAE1 PE=1 SV=1;tr|A0A590UKA0|A0A590UKA0_HUMAN SUMO-activating enzyme subunit 1 (Fragment) OS=Homo sapiens OX=9606 GN=SAE1 PE=1 SV=1;tr|M0QYM8|M0QYM8_HUMAN SUMO-ac	11	2	2	2
MYO1F	O00160;H0YLE5;Q12965	O00160;H0YLE5;Q12965	2;1;1	2;1;1	2;1;1	Unconventional myosin-If;Unconventional myosin-Ie	MYO1F;MYO1E	sp|O00160|MYO1F_HUMAN Unconventional myosin-If OS=Homo sapiens OX=9606 GN=MYO1F PE=1 SV=3;tr|H0YLE5|H0YLE5_HUMAN Unconventional myosin-Ie (Fragment) OS=Homo sapiens OX=9606 GN=MYO1E PE=1 SV=1;sp|Q12965|MYO1E_HUMAN Unconventional myosin-Ie OS=Homo sapiens O	3	2	2	2
AP3B1	O00203;A0A590UK64;A0A590UKD3;A0A590UJU7;A0A590UJU0;A0A590UJE5;A0A590UJ60;A0A590UK04;A0A5F9UJV3;A0A2R8Y2A8;A0A590UKC4;Q13367	O00203;A0A590UK64;A0A590UKD3;A0A590UJU7;A0A590UJU0;A0A590UJE5;A0A590UJ60;A0A590UK04;A0A5F9UJV3;A0A2R8Y2A8;A0A590UKC4;Q13367	2;1;1;1;1;1;1;1;1;1;1;1	2;1;1;1;1;1;1;1;1;1;1;1	2;1;1;1;1;1;1;1;1;1;1;1	AP-3 complex subunit beta-1;AP-3 complex subunit beta-2	AP3B1;AP3B2	sp|O00203|AP3B1_HUMAN AP-3 complex subunit beta-1 OS=Homo sapiens OX=9606 GN=AP3B1 PE=1 SV=3;tr|A0A590UK64|A0A590UK64_HUMAN AP-3 complex subunit beta-2 (Fragment) OS=Homo sapiens OX=9606 GN=AP3B2 PE=1 SV=1;tr|A0A590UKD3|A0A590UKD3_HUMAN AP complex subunit	12	2	2	2
PSMD11	O00231	O00231	2	2	2	26S proteasome non-ATPase regulatory subunit 11	PSMD11	sp|O00231|PSD11_HUMAN 26S proteasome non-ATPase regulatory subunit 11 OS=Homo sapiens OX=9606 GN=PSMD11 PE=1 SV=3	1	2	2	2
CLIC1	O00299	O00299	2	2	2	Chloride intracellular channel protein 1	CLIC1	sp|O00299|CLIC1_HUMAN Chloride intracellular channel protein 1 OS=Homo sapiens OX=9606 GN=CLIC1 PE=1 SV=4	1	2	2	2
IGF2BP3	O00425;F8WD15	O00425	3;1	2;1	2;1	Insulin-like growth factor 2 mRNA-binding protein 3	IGF2BP3	sp|O00425|IF2B3_HUMAN Insulin-like growth factor 2 mRNA-binding protein 3 OS=Homo sapiens OX=9606 GN=IGF2BP3 PE=1 SV=2	2	3	2	2
KPNA3	O00505	O00505	3	2	2	Importin subunit alpha-4	KPNA3	sp|O00505|IMA4_HUMAN Importin subunit alpha-4 OS=Homo sapiens OX=9606 GN=KPNA3 PE=1 SV=2	1	3	2	2
MAN2B1	O00754;M0QZ24	O00754;M0QZ24	2;1	2;1	2;1	Lysosomal alpha-mannosidase;Lysosomal alpha-mannosidase A peptide;Lysosomal alpha-mannosidase B peptide;Lysosomal alpha-mannosidase C peptide;Lysosomal alpha-mannosidase D peptide;Lysosomal alpha-mannosidase E peptide	MAN2B1	sp|O00754|MA2B1_HUMAN Lysosomal alpha-mannosidase OS=Homo sapiens OX=9606 GN=MAN2B1 PE=1 SV=3;tr|M0QZ24|M0QZ24_HUMAN Glyco_hydro38C2 domain-containing protein (Fragment) OS=Homo sapiens OX=9606 PE=4 SV=1	2	2	2	2
CDK2AP1	O14519;O75956;F5GZF0;E9PKR4	O14519;O75956;F5GZF0;E9PKR4	2;2;1;1	2;2;1;1	2;2;1;1	Cyclin-dependent kinase 2-associated protein 1;Cyclin-dependent kinase 2-associated protein 2	CDK2AP1;CDK2AP2	sp|O14519|CDKA1_HUMAN Cyclin-dependent kinase 2-associated protein 1 OS=Homo sapiens OX=9606 GN=CDK2AP1 PE=1 SV=1;sp|O75956|CDKA2_HUMAN Cyclin-dependent kinase 2-associated protein 2 OS=Homo sapiens OX=9606 GN=CDK2AP2 PE=1 SV=1;tr|F5GZF0|F5GZF0_HUMAN Cycli	4	2	2	2
ADAM10	O14672;H0YK87;C9J9B4	O14672;H0YK87;C9J9B4	2;1;1	2;1;1	2;1;1	Disintegrin and metalloproteinase domain-containing protein 10	ADAM10	sp|O14672|ADA10_HUMAN Disintegrin and metalloproteinase domain-containing protein 10 OS=Homo sapiens OX=9606 GN=ADAM10 PE=1 SV=1;tr|H0YK87|H0YK87_HUMAN Disintegrin and metalloproteinase domain-containing protein 10 (Fragment) OS=Homo sapiens OX=9606 GN=ADA	3	2	2	2
ZNF646	O15015	O15015	2	2	2	Zinc finger protein 646	ZNF646	sp|O15015|ZN646_HUMAN Zinc finger protein 646 OS=Homo sapiens OX=9606 GN=ZNF646 PE=1 SV=2	1	2	2	2
ARPC3	O15145	O15145	2	2	2	Actin-related protein 2/3 complex subunit 3	ARPC3	sp|O15145|ARPC3_HUMAN Actin-related protein 2/3 complex subunit 3 OS=Homo sapiens OX=9606 GN=ARPC3 PE=1 SV=3	1	2	2	2
EIF3D	O15371	O15371	2	2	2	Eukaryotic translation initiation factor 3 subunit D	EIF3D	sp|O15371|EIF3D_HUMAN Eukaryotic translation initiation factor 3 subunit D OS=Homo sapiens OX=9606 GN=EIF3D PE=1 SV=1	1	2	2	2
KDM6A	O15550;A0A6Q8PG32;A0A6Q8PHB6;F8W8R6;A0A6Q8PFK0;F5H6S1;F5H5V6;A0A087X0R0;A0A6Q8PFD0;A0A6Q8PG92;A0A6Q8PGG6;A0A6Q8PGN0;A0A6Q8PHJ0;H0Y6I7;A0A087WUN6;H0Y6V5;A0A6Q8PH94	O15550;A0A6Q8PG32;A0A6Q8PHB6;F8W8R6;A0A6Q8PFK0;F5H6S1;F5H5V6;A0A087X0R0;A0A6Q8PFD0;A0A6Q8PG92;A0A6Q8PGG6;A0A6Q8PGN0;A0A6Q8PHJ0;H0Y6I7;A0A087WUN6;H0Y6V5;A0A6Q8PH94	2;2;2;2;2;2;2;2;1;1;1;1;1;1;1;1;1	2;2;2;2;2;2;2;2;1;1;1;1;1;1;1;1;1	2;2;2;2;2;2;2;2;1;1;1;1;1;1;1;1;1	Lysine-specific demethylase 6A	KDM6A	sp|O15550|KDM6A_HUMAN Lysine-specific demethylase 6A OS=Homo sapiens OX=9606 GN=KDM6A PE=1 SV=2;tr|A0A6Q8PG32|A0A6Q8PG32_HUMAN Lysine-specific demethylase 6A OS=Homo sapiens OX=9606 GN=KDM6A PE=1 SV=1;tr|A0A6Q8PHB6|A0A6Q8PHB6_HUMAN Lysine-specific demethyl	17	2	2	2
RNMT	O43148;K7EPP5;K7ERH6;K7EP06	O43148;K7EPP5;K7ERH6;K7EP06	2;1;1;1	2;1;1;1	2;1;1;1	mRNA cap guanine-N7 methyltransferase	RNMT	sp|O43148|MCES_HUMAN mRNA cap guanine-N7 methyltransferase OS=Homo sapiens OX=9606 GN=RNMT PE=1 SV=1;tr|K7EPP5|K7EPP5_HUMAN mRNA cap guanine-N7 methyltransferase (Fragment) OS=Homo sapiens OX=9606 GN=RNMT PE=1 SV=1;tr|K7ERH6|K7ERH6_HUMAN mRNA cap guanine-N	4	2	2	2
CYB5B	O43169;H3BUX2;D6RFH4	O43169;H3BUX2;D6RFH4	2;2;1	2;2;1	2;2;1	Cytochrome b5 type B	CYB5B	sp|O43169|CYB5B_HUMAN Cytochrome b5 type B OS=Homo sapiens OX=9606 GN=CYB5B PE=1 SV=3;tr|H3BUX2|H3BUX2_HUMAN Cytochrome b5 type B OS=Homo sapiens OX=9606 GN=CYB5B PE=1 SV=2;tr|D6RFH4|D6RFH4_HUMAN Cytochrome b5 type B OS=Homo sapiens OX=9606 GN=CYB5B PE=1 S	3	2	2	2
DAPK3	O43293	O43293	2	2	2	Death-associated protein kinase 3	DAPK3	sp|O43293|DAPK3_HUMAN Death-associated protein kinase 3 OS=Homo sapiens OX=9606 GN=DAPK3 PE=1 SV=1	1	2	2	2
PLRG1	O43660;B7Z982;D6RA26	O43660;B7Z982;D6RA26	2;1;1	2;1;1	2;1;1	Pleiotropic regulator 1	PLRG1	sp|O43660|PLRG1_HUMAN Pleiotropic regulator 1 OS=Homo sapiens OX=9606 GN=PLRG1 PE=1 SV=1;tr|B7Z982|B7Z982_HUMAN Pleiotropic regulator 1 OS=Homo sapiens OX=9606 GN=PLRG1 PE=1 SV=1;tr|D6RA26|D6RA26_HUMAN Pleiotropic regulator 1 (Fragment) OS=Homo sapiens OX=	3	2	2	2
AP1G1	O43747;H3BN71;B4DGE1;H3BR36;H3BUN9;H3BNR4	O43747;H3BN71;B4DGE1;H3BR36;H3BUN9;H3BNR4	2;1;1;1;1;1	2;1;1;1;1;1	2;1;1;1;1;1	AP-1 complex subunit gamma-1	AP1G1	sp|O43747|AP1G1_HUMAN AP-1 complex subunit gamma-1 OS=Homo sapiens OX=9606 GN=AP1G1 PE=1 SV=5;tr|H3BN71|H3BN71_HUMAN AP-1 complex subunit gamma-1 (Fragment) OS=Homo sapiens OX=9606 GN=AP1G1 PE=1 SV=8;tr|B4DGE1|B4DGE1_HUMAN AP-1 complex subunit gamma-1 OS=H	6	2	2	2
STRN	O43815	O43815	2	2	2	Striatin	STRN	sp|O43815|STRN_HUMAN Striatin OS=Homo sapiens OX=9606 GN=STRN PE=1 SV=4	1	2	2	2
ORC5	O43913	O43913	2	2	2	Origin recognition complex subunit 5	ORC5	sp|O43913|ORC5_HUMAN Origin recognition complex subunit 5 OS=Homo sapiens OX=9606 GN=ORC5 PE=1 SV=1	1	2	2	2
ORC4	O43929;C9JGH7;C9J2X8;Q53SE3;CON__Q2YDI2	O43929;C9JGH7;C9J2X8;Q53SE3;CON__Q2YDI2	2;1;1;1;1	2;1;1;1;1	2;1;1;1;1	Origin recognition complex subunit 4	ORC4;ORC4L	sp|O43929|ORC4_HUMAN Origin recognition complex subunit 4 OS=Homo sapiens OX=9606 GN=ORC4 PE=1 SV=2;tr|C9JGH7|C9JGH7_HUMAN Origin recognition complex subunit 4 (Fragment) OS=Homo sapiens OX=9606 GN=ORC4 PE=1 SV=1;tr|C9J2X8|C9J2X8_HUMAN Origin recognition c	5	2	2	2
SPAG9	O60271;A0A087X2D8;H0YBE9	O60271;A0A087X2D8;H0YBE9	2;2;1	2;2;1	2;2;1	C-Jun-amino-terminal kinase-interacting protein 4	SPAG9	sp|O60271|JIP4_HUMAN C-Jun-amino-terminal kinase-interacting protein 4 OS=Homo sapiens OX=9606 GN=SPAG9 PE=1 SV=4;tr|A0A087X2D8|A0A087X2D8_HUMAN C-Jun-amino-terminal kinase-interacting protein 4 OS=Homo sapiens OX=9606 GN=SPAG9 PE=1 SV=1;tr|H0YBE9|H0YBE9_H	3	2	2	2
MAFK	O60675	O60675	2	2	2	Transcription factor MafK	MAFK	sp|O60675|MAFK_HUMAN Transcription factor MafK OS=Homo sapiens OX=9606 GN=MAFK PE=1 SV=1	1	2	2	2
WDR1	O75083;D6RD66	O75083;D6RD66	2;1	2;1	2;1	WD repeat-containing protein 1	WDR1	sp|O75083|WDR1_HUMAN WD repeat-containing protein 1 OS=Homo sapiens OX=9606 GN=WDR1 PE=1 SV=4;tr|D6RD66|D6RD66_HUMAN WD repeat-containing protein 1 (Fragment) OS=Homo sapiens OX=9606 GN=WDR1 PE=1 SV=1	2	2	2	2
PHF2	O75151	O75151	2	2	2	Lysine-specific demethylase PHF2	PHF2	sp|O75151|PHF2_HUMAN Lysine-specific demethylase PHF2 OS=Homo sapiens OX=9606 GN=PHF2 PE=1 SV=4	1	2	2	2
CDC45	O75419;H7BZ91;A0A5F9ZI22;A0A5F9ZH29;A0A5K1VW85	O75419;H7BZ91;A0A5F9ZI22;A0A5F9ZH29;A0A5K1VW85	2;1;1;1;1	2;1;1;1;1	2;1;1;1;1	Cell division control protein 45 homolog	CDC45	sp|O75419|CDC45_HUMAN Cell division control protein 45 homolog OS=Homo sapiens OX=9606 GN=CDC45 PE=1 SV=1;tr|H7BZ91|H7BZ91_HUMAN Cell division control protein 45 homolog (Fragment) OS=Homo sapiens OX=9606 GN=CDC45 PE=1 SV=1;tr|A0A5F9ZI22|A0A5F9ZI22_HUMAN C	5	2	2	2
SAP30	O75446	O75446	2	2	2	Histone deacetylase complex subunit SAP30	SAP30	sp|O75446|SAP30_HUMAN Histone deacetylase complex subunit SAP30 OS=Homo sapiens OX=9606 GN=SAP30 PE=1 SV=1	1	2	2	2
NPM3	O75607	O75607	2	2	2	Nucleoplasmin-3	NPM3	sp|O75607|NPM3_HUMAN Nucleoplasmin-3 OS=Homo sapiens OX=9606 GN=NPM3 PE=1 SV=3	1	2	2	2
RNASEH2A	O75792;A0A2R8Y658	O75792;A0A2R8Y658	2;1	2;1	2;1	Ribonuclease H2 subunit A	RNASEH2A	sp|O75792|RNH2A_HUMAN Ribonuclease H2 subunit A OS=Homo sapiens OX=9606 GN=RNASEH2A PE=1 SV=2;tr|A0A2R8Y658|A0A2R8Y658_HUMAN Ribonuclease (Fragment) OS=Homo sapiens OX=9606 GN=RNASEH2A PE=1 SV=1	2	2	2	2
USP1	O94782;C9JC88	O94782;C9JC88	2;1	2;1	2;1	Ubiquitin carboxyl-terminal hydrolase 1	USP1	sp|O94782|UBP1_HUMAN Ubiquitin carboxyl-terminal hydrolase 1 OS=Homo sapiens OX=9606 GN=USP1 PE=1 SV=1;tr|C9JC88|C9JC88_HUMAN Ubiquitin carboxyl-terminal hydrolase 1 (Fragment) OS=Homo sapiens OX=9606 GN=USP1 PE=1 SV=1	2	2	2	2
NDUFB8	O95169;E9PIZ8;K9J7I2;E9PQ68	O95169;E9PIZ8;K9J7I2;E9PQ68	2;1;1;1	2;1;1;1	2;1;1;1	NADH dehydrogenase [ubiquinone] 1 beta subcomplex subunit 8, mitochondrial	NDUFB8	sp|O95169|NDUB8_HUMAN NADH dehydrogenase [ubiquinone] 1 beta subcomplex subunit 8, mitochondrial OS=Homo sapiens OX=9606 GN=NDUFB8 PE=1 SV=1;tr|E9PIZ8|E9PIZ8_HUMAN NADH dehydrogenase [ubiquinone] 1 beta subcomplex subunit 8, mitochondrial OS=Homo sapiens O	4	2	2	2
KIF20A	O95235	O95235	2	2	2	Kinesin-like protein KIF20A	KIF20A	sp|O95235|KI20A_HUMAN Kinesin-like protein KIF20A OS=Homo sapiens OX=9606 GN=KIF20A PE=1 SV=1	1	2	2	2
NDUFA10	O95299;A0A7I2V458;E7ESZ7;A0A7I2V4N8;A0A7I2V2N6;H7C2X4;A0A087WXC5;H7C1Y7;A0A7I2V5B2;A0A7I2V5U7;A0A7I2V594;A0A7I2V419;A0A7I2V2X3;A0A7I2V2W9;A0A7I2YQU0;A0A7I2V438;A0A7I2V5L0;A0A7I2V327;Q8N1B9;A0A7I2V3H5;C9J6X0;A0A7I2V2F6;A0A7I2V3D4;A0A7I2V2I6;H7C2W5	O95299;A0A7I2V458;E7ESZ7;A0A7I2V4N8;A0A7I2V2N6;H7C2X4;A0A087WXC5;H7C1Y7;A0A7I2V5B2;A0A7I2V5U7;A0A7I2V594;A0A7I2V419;A0A7I2V2X3;A0A7I2V2W9;A0A7I2YQU0;A0A7I2V438;A0A7I2V5L0;A0A7I2V327;Q8N1B9;A0A7I2V3H5;C9J6X0;A0A7I2V2F6;A0A7I2V3D4;A0A7I2V2I6;H7C2W5	2;2;2;2;2;2;2;2;2;2;2;2;2;2;2;2;2;2;1;1;1;1;1;1;1	2;2;2;2;2;2;2;2;2;2;2;2;2;2;2;2;2;2;1;1;1;1;1;1;1	2;2;2;2;2;2;2;2;2;2;2;2;2;2;2;2;2;2;1;1;1;1;1;1;1	NADH dehydrogenase [ubiquinone] 1 alpha subcomplex subunit 10, mitochondrial	NDUFA10	sp|O95299|NDUAA_HUMAN NADH dehydrogenase [ubiquinone] 1 alpha subcomplex subunit 10, mitochondrial OS=Homo sapiens OX=9606 GN=NDUFA10 PE=1 SV=1;tr|A0A7I2V458|A0A7I2V458_HUMAN NADH dehydrogenase [ubiquinone] 1 alpha subcomplex subunit 10, mitochondrial OS=H	25	2	2	2
NFATC1	O95644;F5H4S8;K7ER53;Q14934;G3V4U6;H3BU30	O95644;F5H4S8;K7ER53;Q14934	4;3;2;2;1;1	2;2;0;0;0;0	2;2;0;0;0;0	Nuclear factor of activated T-cells, cytoplasmic 1;Nuclear factor of activated T-cells, cytoplasmic 4	NFATC1;NFATC4	sp|O95644|NFAC1_HUMAN Nuclear factor of activated T-cells, cytoplasmic 1 OS=Homo sapiens OX=9606 GN=NFATC1 PE=1 SV=3;tr|F5H4S8|F5H4S8_HUMAN Nuclear factor of-activated T-cells, cytoplasmic 1 OS=Homo sapiens OX=9606 GN=NFATC1 PE=1 SV=1;tr|K7ER53|K7ER53_HUMA	6	4	2	2
PTBP3	O95758;X6R242	O95758	4;1	2;1	2;1	Polypyrimidine tract-binding protein 3	PTBP3	sp|O95758|PTBP3_HUMAN Polypyrimidine tract-binding protein 3 OS=Homo sapiens OX=9606 GN=PTBP3 PE=1 SV=2	2	4	2	2
LSM8	O95777;F2Z2Y6;C9JIZ0	O95777;F2Z2Y6;C9JIZ0	2;1;1	2;1;1	2;1;1	U6 snRNA-associated Sm-like protein LSm8	LSM8	sp|O95777|LSM8_HUMAN U6 snRNA-associated Sm-like protein LSm8 OS=Homo sapiens OX=9606 GN=LSM8 PE=1 SV=3;tr|F2Z2Y6|F2Z2Y6_HUMAN U6 snRNA-associated Sm-like protein LSm8 OS=Homo sapiens OX=9606 GN=LSM8 PE=1 SV=1;tr|C9JIZ0|C9JIZ0_HUMAN U6 snRNA-associated Sm-	3	2	2	2
PEX11B	O96011	O96011	2	2	2	Peroxisomal membrane protein 11B	PEX11B	sp|O96011|PX11B_HUMAN Peroxisomal membrane protein 11B OS=Homo sapiens OX=9606 GN=PEX11B PE=1 SV=1	1	2	2	2
CYB5A	P00167	P00167	2	2	2	Cytochrome b5	CYB5A	sp|P00167|CYB5_HUMAN Cytochrome b5 OS=Homo sapiens OX=9606 GN=CYB5A PE=1 SV=2	1	2	2	2
GOT2	P00505	P00505	2	2	2	Aspartate aminotransferase, mitochondrial	GOT2	sp|P00505|AATM_HUMAN Aspartate aminotransferase, mitochondrial OS=Homo sapiens OX=9606 GN=GOT2 PE=1 SV=3	1	2	2	2
VWF	P04275	P04275	2	2	2	von Willebrand factor;von Willebrand antigen 2	VWF	sp|P04275|VWF_HUMAN von Willebrand factor OS=Homo sapiens OX=9606 GN=VWF PE=1 SV=4	1	2	2	2
EIF4E	P06730;D6RBW1;H0Y8J7	P06730;D6RBW1;H0Y8J7	2;2;1	2;2;1	2;2;1	Eukaryotic translation initiation factor 4E	EIF4E	sp|P06730|IF4E_HUMAN Eukaryotic translation initiation factor 4E OS=Homo sapiens OX=9606 GN=EIF4E PE=1 SV=2;tr|D6RBW1|D6RBW1_HUMAN Eukaryotic translation initiation factor 4E OS=Homo sapiens OX=9606 GN=EIF4E PE=1 SV=1;tr|H0Y8J7|H0Y8J7_HUMAN Eukaryotic tran	3	2	2	2
FES	P07332;E7ENM8;E9PIJ7	P07332;E7ENM8;E9PIJ7	2;2;1	2;2;1	2;2;1	Tyrosine-protein kinase Fes/Fps	FES	sp|P07332|FES_HUMAN Tyrosine-protein kinase Fes/Fps OS=Homo sapiens OX=9606 GN=FES PE=1 SV=3;tr|E7ENM8|E7ENM8_HUMAN Tyrosine-protein kinase OS=Homo sapiens OX=9606 GN=FES PE=1 SV=1;tr|E9PIJ7|E9PIJ7_HUMAN Tyrosine-protein kinase Fes/Fps OS=Homo sapiens OX=9	3	2	2	2
SNRPB2	P08579	P08579	3	2	2	U2 small nuclear ribonucleoprotein B	SNRPB2	sp|P08579|RU2B_HUMAN U2 small nuclear ribonucleoprotein B OS=Homo sapiens OX=9606 GN=SNRPB2 PE=1 SV=1	1	3	2	2
NFIC	P08651;A0A286YEX4;S4R308;B1AKN5;K7ESG9;K7EN08;B1AKN7;A0A1B0GU97;A0A1B0GWI9;A0A590UK09;Q5VW27;A0A1B0GWJ4;B4DHW2;B1AKN8;Q5VW30;A0A2R8Y7V8;A0A0A0MRX8;Q5VW26;U3KQE8;K7EKH0;U3KPY9;K7EJB0;S4R3K4;A0A087WXP2;A0A590UJ82;Q5W0Y9;A0A590UK73;B1AKN6;C9JWJ8;A0A1B0GW37;Q14938;Q12857;O00712	P08651;A0A286YEX4;S4R308;B1AKN5;K7ESG9;K7EN08;B1AKN7;A0A1B0GU97;A0A1B0GWI9;A0A590UK09;Q5VW27;A0A1B0GWJ4;B4DHW2;B1AKN8;Q5VW30;A0A2R8Y7V8;A0A0A0MRX8;Q5VW26;U3KQE8;K7EKH0;U3KPY9;K7EJB0;S4R3K4;A0A087WXP2;A0A590UJ82;Q5W0Y9;A0A590UK73;B1AKN6;C9JWJ8;A0A1B0GW37;Q14938;Q12857;O00712	2;2;1;1;1;1;1;1;1;1;1;1;1;1;1;1;1;1;1;1;1;1;1;1;1;1;1;1;1;1;1;1;1	2;2;1;1;1;1;1;1;1;1;1;1;1;1;1;1;1;1;1;1;1;1;1;1;1;1;1;1;1;1;1;1;1	2;2;1;1;1;1;1;1;1;1;1;1;1;1;1;1;1;1;1;1;1;1;1;1;1;1;1;1;1;1;1;1;1	Nuclear factor 1 C-type;Nuclear factor 1;Nuclear factor 1 X-type;Nuclear factor 1 A-type;Nuclear factor 1 B-type	NFIC;NFIA;NFIX;NFIB	sp|P08651|NFIC_HUMAN Nuclear factor 1 C-type OS=Homo sapiens OX=9606 GN=NFIC PE=1 SV=2;tr|A0A286YEX4|A0A286YEX4_HUMAN Nuclear factor 1 OS=Homo sapiens OX=9606 GN=NFIC PE=1 SV=1;tr|S4R308|S4R308_HUMAN CCAAT-box-binding transcription factor (Fragment) OS=Hom	33	2	2	2
TXN	P10599	P10599	2	2	2	Thioredoxin	TXN	sp|P10599|THIO_HUMAN Thioredoxin OS=Homo sapiens OX=9606 GN=TXN PE=1 SV=3	1	2	2	2
FAH	P16930;H0YLC7	P16930;H0YLC7	2;1	2;1	2;1	Fumarylacetoacetase	FAH	sp|P16930|FAAA_HUMAN Fumarylacetoacetase OS=Homo sapiens OX=9606 GN=FAH PE=1 SV=2;tr|H0YLC7|H0YLC7_HUMAN Fumarylacetoacetase (Fragment) OS=Homo sapiens OX=9606 GN=FAH PE=1 SV=1	2	2	2	2
STMN1	P16949;A2A2D0;E5RIR6;E7EVN3;Q9H169	P16949;A2A2D0	3;2;1;1;1	3;2;1;1;1	2;1;0;0;0	Stathmin	STMN1	sp|P16949|STMN1_HUMAN Stathmin OS=Homo sapiens OX=9606 GN=STMN1 PE=1 SV=3;tr|A2A2D0|A2A2D0_HUMAN Stathmin (Fragment) OS=Homo sapiens OX=9606 GN=STMN1 PE=1 SV=8	5	3	3	2
YBX3	P16989;A0A0D9SEI8;Q9Y2T7	P16989;A0A0D9SEI8;Q9Y2T7	4;2;2	4;2;2	2;1;0	Y-box-binding protein 3;Y-box-binding protein 2	YBX3;YBX2	sp|P16989|YBOX3_HUMAN Y-box-binding protein 3 OS=Homo sapiens OX=9606 GN=YBX3 PE=1 SV=4;tr|A0A0D9SEI8|A0A0D9SEI8_HUMAN Y-box-binding protein 3 (Fragment) OS=Homo sapiens OX=9606 GN=YBX3 PE=1 SV=1;sp|Q9Y2T7|YBOX2_HUMAN Y-box-binding protein 2 OS=Homo sapien	3	4	4	2
JUNB	P17275	P17275	2	2	2	Transcription factor jun-B	JUNB	sp|P17275|JUNB_HUMAN Transcription factor jun-B OS=Homo sapiens OX=9606 GN=JUNB PE=1 SV=1	1	2	2	2
ATF1	P18846;E9PAR2;F8VS03;F8VYN3;G5E998;P16220	P18846;E9PAR2;F8VS03;F8VYN3;G5E998;P16220	2;1;1;1;1;1	2;1;1;1;1;1	2;1;1;1;1;1	Cyclic AMP-dependent transcription factor ATF-1;Cyclic AMP-responsive element-binding protein 1	ATF1;CREM;CREB1	sp|P18846|ATF1_HUMAN Cyclic AMP-dependent transcription factor ATF-1 OS=Homo sapiens OX=9606 GN=ATF1 PE=1 SV=2;tr|E9PAR2|E9PAR2_HUMAN cAMP-responsive element modulator OS=Homo sapiens OX=9606 GN=CREM PE=1 SV=1;tr|F8VS03|F8VS03_HUMAN Cyclic AMP-dependent tr	6	2	2	2
POLR2C	P19387;H3BRR2	P19387;H3BRR2	2;1	2;1	2;1	DNA-directed RNA polymerase II subunit RPB3	POLR2C	sp|P19387|RPB3_HUMAN DNA-directed RNA polymerase II subunit RPB3 OS=Homo sapiens OX=9606 GN=POLR2C PE=1 SV=2;tr|H3BRR2|H3BRR2_HUMAN DNA-directed RNA polymerase II subunit RPB3 OS=Homo sapiens OX=9606 GN=POLR2C PE=1 SV=1	2	2	2	2
ELK1	P19419	P19419	2	2	2	ETS domain-containing protein Elk-1	ELK1	sp|P19419|ELK1_HUMAN ETS domain-containing protein Elk-1 OS=Homo sapiens OX=9606 GN=ELK1 PE=1 SV=2	1	2	2	2
CD33	P20138	P20138	2	2	2	Myeloid cell surface antigen CD33	CD33	sp|P20138|CD33_HUMAN Myeloid cell surface antigen CD33 OS=Homo sapiens OX=9606 GN=CD33 PE=1 SV=2	1	2	2	2
M6PR	P20645;H0YGT2;H0YF90;F5GX30	P20645;H0YGT2;H0YF90;F5GX30	2;1;1;1	2;1;1;1	2;1;1;1	Cation-dependent mannose-6-phosphate receptor	M6PR	sp|P20645|MPRD_HUMAN Cation-dependent mannose-6-phosphate receptor OS=Homo sapiens OX=9606 GN=M6PR PE=1 SV=1;tr|H0YGT2|H0YGT2_HUMAN Cation-dependent mannose-6-phosphate receptor (Fragment) OS=Homo sapiens OX=9606 GN=M6PR PE=1 SV=1;tr|H0YF90|H0YF90_HUMAN Ca	4	2	2	2
ABCB4	P21439;P08183	P21439;P08183	2;1	2;1	2;1	Multidrug resistance protein 3;Multidrug resistance protein 1	ABCB4;ABCB1	sp|P21439|MDR3_HUMAN Phosphatidylcholine translocator ABCB4 OS=Homo sapiens OX=9606 GN=ABCB4 PE=1 SV=2;sp|P08183|MDR1_HUMAN ATP-dependent translocase ABCB1 OS=Homo sapiens OX=9606 GN=ABCB1 PE=1 SV=3	2	2	2	2
PAICS	P22234;E9PBS1;D6RF62	P22234;E9PBS1;D6RF62	2;2;1	2;2;1	2;2;1	Multifunctional protein ADE2;Phosphoribosylaminoimidazole-succinocarboxamide synthase;Phosphoribosylaminoimidazole carboxylase	PAICS	sp|P22234|PUR6_HUMAN Multifunctional protein ADE2 OS=Homo sapiens OX=9606 GN=PAICS PE=1 SV=3;tr|E9PBS1|E9PBS1_HUMAN AIR carboxylase (Fragment) OS=Homo sapiens OX=9606 GN=PAICS PE=1 SV=1;tr|D6RF62|D6RF62_HUMAN AIR carboxylase OS=Homo sapiens OX=9606 GN=PAIC	3	2	2	2
SP100	P23497;C9JBL0;E9PHV6	P23497;C9JBL0;E9PHV6	5;3;3	3;3;3	2;2;2	Nuclear autoantigen Sp-100	SP100	sp|P23497|SP100_HUMAN Nuclear autoantigen Sp-100 OS=Homo sapiens OX=9606 GN=SP100 PE=1 SV=3;tr|C9JBL0|C9JBL0_HUMAN Nuclear autoantigen Sp-100 (Fragment) OS=Homo sapiens OX=9606 GN=SP100 PE=1 SV=8;tr|E9PHV6|E9PHV6_HUMAN Nuclear autoantigen Sp-100 OS=Homo sa	3	5	3	2
ATP2B4	P23634;P20020	P23634;P20020	2;1	2;1	2;1	Plasma membrane calcium-transporting ATPase 4;Plasma membrane calcium-transporting ATPase 1	ATP2B4;ATP2B1	sp|P23634|AT2B4_HUMAN Plasma membrane calcium-transporting ATPase 4 OS=Homo sapiens OX=9606 GN=ATP2B4 PE=1 SV=2;sp|P20020|AT2B1_HUMAN Plasma membrane calcium-transporting ATPase 1 OS=Homo sapiens OX=9606 GN=ATP2B1 PE=1 SV=4	2	2	2	2
PSMA1	P25786;F5GX11;B4DEV8	P25786;F5GX11;B4DEV8	2;2;1	2;2;1	2;2;1	Proteasome subunit alpha type-1;Proteasome subunit alpha type	PSMA1	sp|P25786|PSA1_HUMAN Proteasome subunit alpha type-1 OS=Homo sapiens OX=9606 GN=PSMA1 PE=1 SV=1;tr|F5GX11|F5GX11_HUMAN Proteasome subunit alpha type-1 OS=Homo sapiens OX=9606 GN=PSMA1 PE=1 SV=1;tr|B4DEV8|B4DEV8_HUMAN Proteasome subunit alpha type OS=Homo s	3	2	2	2
YWHAQ	P27348;E9PG15	P27348;E9PG15	4;3	2;2	2;2	14-3-3 protein theta	YWHAQ	sp|P27348|1433T_HUMAN 14-3-3 protein theta OS=Homo sapiens OX=9606 GN=YWHAQ PE=1 SV=1;tr|E9PG15|E9PG15_HUMAN 14-3-3 protein theta (Fragment) OS=Homo sapiens OX=9606 GN=YWHAQ PE=1 SV=1	2	4	2	2
PSMA5	P28066	P28066	2	2	2	Proteasome subunit alpha type-5	PSMA5	sp|P28066|PSA5_HUMAN Proteasome subunit alpha type-5 OS=Homo sapiens OX=9606 GN=PSMA5 PE=1 SV=3	1	2	2	2
LAP3	P28838	P28838	2	2	2	Cytosol aminopeptidase	LAP3	sp|P28838|AMPL_HUMAN Cytosol aminopeptidase OS=Homo sapiens OX=9606 GN=LAP3 PE=1 SV=3	1	2	2	2
ATP5D	P30049	P30049	2	2	2	ATP synthase subunit delta, mitochondrial	ATP5D	sp|P30049|ATPD_HUMAN ATP synthase subunit delta, mitochondrial OS=Homo sapiens OX=9606 GN=ATP5F1D PE=1 SV=2	1	2	2	2
PPP2R1B	P30154;H0YDG7	P30154;H0YDG7	3;2	2;2	2;2	Serine/threonine-protein phosphatase 2A 65 kDa regulatory subunit A beta isoform	PPP2R1B	sp|P30154|2AAB_HUMAN Serine/threonine-protein phosphatase 2A 65 kDa regulatory subunit A beta isoform OS=Homo sapiens OX=9606 GN=PPP2R1B PE=1 SV=3;tr|H0YDG7|H0YDG7_HUMAN Serine/threonine-protein phosphatase 2A 65 kDa regulatory subunit A beta isoform (Frag	2	3	2	2
PPIF	P30405	P30405	2	2	2	Peptidyl-prolyl cis-trans isomerase F, mitochondrial	PPIF	sp|P30405|PPIF_HUMAN Peptidyl-prolyl cis-trans isomerase F, mitochondrial OS=Homo sapiens OX=9606 GN=PPIF PE=1 SV=1	1	2	2	2
YWHAB	P31946;Q4VY20;Q4VY19;A0A0J9YWE8;A0A0J9YWZ2	P31946;Q4VY20;Q4VY19;A0A0J9YWE8	4;2;2;2;1	2;1;1;1;1	2;1;1;1;1	14-3-3 protein beta/alpha;14-3-3 protein beta/alpha, N-terminally processed	YWHAB	sp|P31946|1433B_HUMAN 14-3-3 protein beta/alpha OS=Homo sapiens OX=9606 GN=YWHAB PE=1 SV=3;tr|Q4VY20|Q4VY20_HUMAN 14-3-3 protein beta/alpha (Fragment) OS=Homo sapiens OX=9606 GN=YWHAB PE=1 SV=1;tr|Q4VY19|Q4VY19_HUMAN 14-3-3 protein beta/alpha (Fragment) OS	5	4	2	2
S100A11	P31949	P31949	2	2	2	Protein S100-A11;Protein S100-A11, N-terminally processed	S100A11	sp|P31949|S10AB_HUMAN Protein S100-A11 OS=Homo sapiens OX=9606 GN=S100A11 PE=1 SV=2	1	2	2	2
PRDX2	P32119	P32119	3	2	2	Peroxiredoxin-2	PRDX2	sp|P32119|PRDX2_HUMAN Peroxiredoxin-2 OS=Homo sapiens OX=9606 GN=PRDX2 PE=1 SV=5	1	3	2	2
ABCD1	P33897	P33897	2	2	2	ATP-binding cassette sub-family D member 1	ABCD1	sp|P33897|ABCD1_HUMAN ATP-binding cassette sub-family D member 1 OS=Homo sapiens OX=9606 GN=ABCD1 PE=1 SV=2	1	2	2	2
GTF2F1	P35269;M0QXD6;M0R0R9	P35269;M0QXD6;M0R0R9	2;2;1	2;2;1	2;2;1	General transcription factor IIF subunit 1	GTF2F1	sp|P35269|T2FA_HUMAN General transcription factor IIF subunit 1 OS=Homo sapiens OX=9606 GN=GTF2F1 PE=1 SV=2;tr|M0QXD6|M0QXD6_HUMAN Transcription initiation factor IIF subunit alpha (Fragment) OS=Homo sapiens OX=9606 GN=GTF2F1 PE=1 SV=1;tr|M0R0R9|M0R0R9_HUM	3	2	2	2
MYH11	P35749	P35749	12	3	2	Myosin-11	MYH11	sp|P35749|MYH11_HUMAN Myosin-11 OS=Homo sapiens OX=9606 GN=MYH11 PE=1 SV=3	1	12	3	2
DLST	P36957;H0YJF9;G3V5M3;G3V3F0;Q86SW4	P36957;H0YJF9;G3V5M3;G3V3F0;Q86SW4	2;1;1;1;1	2;1;1;1;1	2;1;1;1;1	Dihydrolipoyllysine-residue succinyltransferase component of 2-oxoglutarate dehydrogenase complex, mitochondrial	DLST	sp|P36957|ODO2_HUMAN Dihydrolipoyllysine-residue succinyltransferase component of 2-oxoglutarate dehydrogenase complex, mitochondrial OS=Homo sapiens OX=9606 GN=DLST PE=1 SV=4;tr|H0YJF9|H0YJF9_HUMAN Dihydrolipoyllysine-residue succinyltransferase component	5	2	2	2
ATP6V1A	P38606;C9JA17;C9JVW8	P38606;C9JA17;C9JVW8	2;1;1	2;1;1	2;1;1	V-type proton ATPase catalytic subunit A	ATP6V1A	sp|P38606|VATA_HUMAN V-type proton ATPase catalytic subunit A OS=Homo sapiens OX=9606 GN=ATP6V1A PE=1 SV=2;tr|C9JA17|C9JA17_HUMAN V-type proton ATPase catalytic subunit A (Fragment) OS=Homo sapiens OX=9606 GN=ATP6V1A PE=1 SV=8;tr|C9JVW8|C9JVW8_HUMAN V-type	3	2	2	2
CAPG	P40121;E7ENU9;H7C0X8	P40121;E7ENU9;H7C0X8	2;2;1	2;2;1	2;2;1	Macrophage-capping protein	CAPG	sp|P40121|CAPG_HUMAN Macrophage-capping protein OS=Homo sapiens OX=9606 GN=CAPG PE=1 SV=2;tr|E7ENU9|E7ENU9_HUMAN Macrophage-capping protein (Fragment) OS=Homo sapiens OX=9606 GN=CAPG PE=1 SV=1;tr|H7C0X8|H7C0X8_HUMAN Adseverin (Fragment) OS=Homo sapiens OX=	3	2	2	2
PSMB10	P40306;J3QQN1	P40306;J3QQN1	2;1	2;1	2;1	Proteasome subunit beta type-10	PSMB10	sp|P40306|PSB10_HUMAN Proteasome subunit beta type-10 OS=Homo sapiens OX=9606 GN=PSMB10 PE=1 SV=1;tr|J3QQN1|J3QQN1_HUMAN Proteasome endopeptidase complex (Fragment) OS=Homo sapiens OX=9606 GN=PSMB10 PE=1 SV=1	2	2	2	2
BUD31	P41223	P41223	2	2	2	Protein BUD31 homolog	BUD31	sp|P41223|BUD31_HUMAN Protein BUD31 homolog OS=Homo sapiens OX=9606 GN=BUD31 PE=1 SV=2	1	2	2	2
PSMC4	P43686	P43686	2	2	2	26S protease regulatory subunit 6B	PSMC4	sp|P43686|PRS6B_HUMAN 26S proteasome regulatory subunit 6B OS=Homo sapiens OX=9606 GN=PSMC4 PE=1 SV=2	1	2	2	2
USP5	P45974	P45974	2	2	2	Ubiquitin carboxyl-terminal hydrolase 5	USP5	sp|P45974|UBP5_HUMAN Ubiquitin carboxyl-terminal hydrolase 5 OS=Homo sapiens OX=9606 GN=USP5 PE=1 SV=2	1	2	2	2
BRCC3	P46736;A0A0A0MS96;X6RJS7;A0A087WZR3;H9KVA9;A0A0D9SF50	P46736;A0A0A0MS96;X6RJS7;A0A087WZR3;H9KVA9;A0A0D9SF50	2;1;1;1;1;1	2;1;1;1;1;1	2;1;1;1;1;1	Lys-63-specific deubiquitinase BRCC36	BRCC3	sp|P46736|BRCC3_HUMAN Lys-63-specific deubiquitinase BRCC36 OS=Homo sapiens OX=9606 GN=BRCC3 PE=1 SV=2;tr|A0A0A0MS96|A0A0A0MS96_HUMAN Lys-63-specific deubiquitinase BRCC36 (Fragment) OS=Homo sapiens OX=9606 GN=BRCC3 PE=1 SV=1;tr|X6RJS7|X6RJS7_HUMAN Lys-63-	6	2	2	2
CARS	P49589;B4DKY1;E9PRS8	P49589;B4DKY1;E9PRS8	2;2;1	2;2;1	2;2;1	Cysteine--tRNA ligase, cytoplasmic	CARS	sp|P49589|SYCC_HUMAN Cysteine--tRNA ligase, cytoplasmic OS=Homo sapiens OX=9606 GN=CARS1 PE=1 SV=3;tr|B4DKY1|B4DKY1_HUMAN Cysteinyl-tRNA synthetase OS=Homo sapiens OX=9606 GN=CARS1 PE=1 SV=1;tr|E9PRS8|E9PRS8_HUMAN Cysteine--tRNA ligase, cytoplasmic OS=Homo	3	2	2	2
ACADVL	P49748;J3QKU9;K7EJW8;K7EQP4	P49748;J3QKU9;K7EJW8;K7EQP4	2;1;1;1	2;1;1;1	2;1;1;1	Very long-chain specific acyl-CoA dehydrogenase, mitochondrial	ACADVL	sp|P49748|ACADV_HUMAN Very long-chain specific acyl-CoA dehydrogenase, mitochondrial OS=Homo sapiens OX=9606 GN=ACADVL PE=1 SV=1;tr|J3QKU9|J3QKU9_HUMAN Very long-chain-specific acyl-CoA dehydrogenase, mitochondrial (Fragment) OS=Homo sapiens OX=9606 GN=ACA	4	2	2	2
RAB5C	P51148;K7EIP6	P51148;K7EIP6	2;1	2;1	2;1	Ras-related protein Rab-5C	RAB5C	sp|P51148|RAB5C_HUMAN Ras-related protein Rab-5C OS=Homo sapiens OX=9606 GN=RAB5C PE=1 SV=2;tr|K7EIP6|K7EIP6_HUMAN Uncharacterized protein (Fragment) OS=Homo sapiens OX=9606 PE=4 SV=1	2	2	2	2
SSR4	P51571;A6NLM8	P51571;A6NLM8	2;1	2;1	2;1	Translocon-associated protein subunit delta	SSR4	sp|P51571|SSRD_HUMAN Translocon-associated protein subunit delta OS=Homo sapiens OX=9606 GN=SSR4 PE=1 SV=1;tr|A6NLM8|A6NLM8_HUMAN Signal sequence receptor subunit delta OS=Homo sapiens OX=9606 GN=SSR4 PE=1 SV=1	2	2	2	2
SLC16A1	P53985;Q5T8R3;Q5T8R5	P53985;Q5T8R3;Q5T8R5	2;1;1	2;1;1	2;1;1	Monocarboxylate transporter 1	SLC16A1	sp|P53985|MOT1_HUMAN Monocarboxylate transporter 1 OS=Homo sapiens OX=9606 GN=SLC16A1 PE=1 SV=3;tr|Q5T8R3|Q5T8R3_HUMAN Monocarboxylate transporter 1 (Fragment) OS=Homo sapiens OX=9606 GN=SLC16A1 PE=1 SV=1;tr|Q5T8R5|Q5T8R5_HUMAN Monocarboxylate transporter	3	2	2	2
SUB1	P53999;D6RC37;D6R970	P53999;D6RC37;D6R970	2;1;1	2;1;1	2;1;1	Activated RNA polymerase II transcriptional coactivator p15	SUB1	sp|P53999|TCP4_HUMAN Activated RNA polymerase II transcriptional coactivator p15 OS=Homo sapiens OX=9606 GN=SUB1 PE=1 SV=3;tr|D6RC37|D6RC37_HUMAN Activated RNA polymerase II transcriptional coactivator p15 (Fragment) OS=Homo sapiens OX=9606 GN=SUB1 PE=1 SV	3	2	2	2
MANF	P55145	P55145	2	2	2	Mesencephalic astrocyte-derived neurotrophic factor	MANF	sp|P55145|MANF_HUMAN Mesencephalic astrocyte-derived neurotrophic factor OS=Homo sapiens OX=9606 GN=MANF PE=1 SV=3	1	2	2	2
HNRNPH2	P55795	P55795	4	2	2	Heterogeneous nuclear ribonucleoprotein H2	HNRNPH2	sp|P55795|HNRH2_HUMAN Heterogeneous nuclear ribonucleoprotein H2 OS=Homo sapiens OX=9606 GN=HNRNPH2 PE=1 SV=1	1	4	2	2
SEC61B	P60468	P60468	2	2	2	Protein transport protein Sec61 subunit beta	SEC61B	sp|P60468|SC61B_HUMAN Protein transport protein Sec61 subunit beta OS=Homo sapiens OX=9606 GN=SEC61B PE=1 SV=2	1	2	2	2
RAB10	P61026	P61026	3	3	2	Ras-related protein Rab-10	RAB10	sp|P61026|RAB10_HUMAN Ras-related protein Rab-10 OS=Homo sapiens OX=9606 GN=RAB10 PE=1 SV=1	1	3	3	2
UBE2N	P61088;Q5JXB2;F8VZ29;F8VQQ8;F8VSD4;F8VV71	P61088;Q5JXB2;F8VZ29;F8VQQ8;F8VSD4;F8VV71	2;2;1;1;1;1	2;2;1;1;1;1	2;2;1;1;1;1	Ubiquitin-conjugating enzyme E2 N;Putative ubiquitin-conjugating enzyme E2 N-like	UBE2N;UBE2NL	sp|P61088|UBE2N_HUMAN Ubiquitin-conjugating enzyme E2 N OS=Homo sapiens OX=9606 GN=UBE2N PE=1 SV=1;sp|Q5JXB2|UE2NL_HUMAN Putative ubiquitin-conjugating enzyme E2 N-like OS=Homo sapiens OX=9606 GN=UBE2NL PE=1 SV=1;tr|F8VZ29|F8VZ29_HUMAN Ubiquitin-conjugatin	6	2	2	2
MAX	P61244;G3V570;A0A494C130;Q6V3B1;G3V563;G3V5L1;G3V2R5	P61244;G3V570;A0A494C130;Q6V3B1;G3V563;G3V5L1;G3V2R5	2;1;1;1;1;1;1	2;1;1;1;1;1;1	2;1;1;1;1;1;1	Protein max	MAX	sp|P61244|MAX_HUMAN Protein max OS=Homo sapiens OX=9606 GN=MAX PE=1 SV=1;tr|G3V570|G3V570_HUMAN Protein max (Fragment) OS=Homo sapiens OX=9606 GN=MAX PE=1 SV=8;tr|A0A494C130|A0A494C130_HUMAN Myc-associated factor X OS=Homo sapiens OX=9606 GN=MAX PE=1 SV=1;	7	2	2	2
RPL37	P61927;D6R9X9;D6RG19	P61927;D6R9X9;D6RG19	2;1;1	2;1;1	2;1;1	60S ribosomal protein L37;Ribosomal protein L37	RPL37	sp|P61927|RL37_HUMAN 60S ribosomal protein L37 OS=Homo sapiens OX=9606 GN=RPL37 PE=1 SV=2;tr|D6R9X9|D6R9X9_HUMAN Ribosomal protein L37 OS=Homo sapiens OX=9606 GN=RPL37 PE=1 SV=1;tr|D6RG19|D6RG19_HUMAN Ribosomal protein L37 OS=Homo sapiens OX=9606 GN=RPL37	3	2	2	2
WDR5	P61964;V9GYQ5;V9GZ59	P61964;V9GYQ5;V9GZ59	2;1;1	2;1;1	2;1;1	WD repeat-containing protein 5	WDR5	sp|P61964|WDR5_HUMAN WD repeat-containing protein 5 OS=Homo sapiens OX=9606 GN=WDR5 PE=1 SV=1;tr|V9GYQ5|V9GYQ5_HUMAN WD repeat-containing protein 5 (Fragment) OS=Homo sapiens OX=9606 GN=WDR5 PE=1 SV=1;tr|V9GZ59|V9GZ59_HUMAN WD repeat-containing protein 5 (	3	2	2	2
PSMC1	P62191	P62191	2	2	2	26S protease regulatory subunit 4	PSMC1	sp|P62191|PRS4_HUMAN 26S proteasome regulatory subunit 4 OS=Homo sapiens OX=9606 GN=PSMC1 PE=1 SV=1	1	2	2	2
SNRPD1	P62314;J3QLR7;J3QLI9	P62314;J3QLR7;J3QLI9	2;1;1	2;1;1	2;1;1	Small nuclear ribonucleoprotein Sm D1	SNRPD1	sp|P62314|SMD1_HUMAN Small nuclear ribonucleoprotein Sm D1 OS=Homo sapiens OX=9606 GN=SNRPD1 PE=1 SV=1;tr|J3QLR7|J3QLR7_HUMAN Small nuclear ribonucleoprotein Sm D1 OS=Homo sapiens OX=9606 GN=SNRPD1 PE=1 SV=1;tr|J3QLI9|J3QLI9_HUMAN Small nuclear ribonucleop	3	2	2	2
RAB1A	P62820;E7END7	P62820;E7END7	5;4	5;4	2;2	Ras-related protein Rab-1A	RAB1A	sp|P62820|RAB1A_HUMAN Ras-related protein Rab-1A OS=Homo sapiens OX=9606 GN=RAB1A PE=1 SV=3;tr|E7END7|E7END7_HUMAN Ras-related protein Rab-1A OS=Homo sapiens OX=9606 GN=RAB1A PE=1 SV=1	2	5	5	2
RPS25	P62851	P62851	2	2	2	40S ribosomal protein S25	RPS25	sp|P62851|RS25_HUMAN 40S ribosomal protein S25 OS=Homo sapiens OX=9606 GN=RPS25 PE=1 SV=1	1	2	2	2
GNB1	P62873;P62879;Q9HAV0;A0A7I2S2S9;A0A6Q8PG88;E7EP32;C9JXA5;E9PCP0;A0A6Q8PFV8;A0A6Q8PFE0;F5H0S8;B1AKQ8;C9JD14;A0A6Q8PFW8;B3KVK2;F5H100;F5H8J8;C9JIS1;F6UT28;F6X3N5;C9JZN1;P16520;H7C5J5	P62873;P62879;Q9HAV0;A0A7I2S2S9;A0A6Q8PG88;E7EP32;C9JXA5;E9PCP0;A0A6Q8PFV8;A0A6Q8PFE0;F5H0S8;B1AKQ8;C9JD14;A0A6Q8PFW8;B3KVK2;F5H100;F5H8J8;C9JIS1;F6UT28;F6X3N5;C9JZN1;P16520;H7C5J5	2;2;2;2;2;2;1;1;1;1;1;1;1;1;1;1;1;1;1;1;1;1;1	2;2;2;2;2;2;1;1;1;1;1;1;1;1;1;1;1;1;1;1;1;1;1	2;2;2;2;2;2;1;1;1;1;1;1;1;1;1;1;1;1;1;1;1;1;1	Guanine nucleotide-binding protein G(I)/G(S)/G(T) subunit beta-1;Guanine nucleotide-binding protein G(I)/G(S)/G(T) subunit beta-2;Guanine nucleotide-binding protein subunit beta-4;Guanine nucleotide-binding protein G(I)/G(S)/G(T) subunit beta-3	GNB1;GNB2;GNB4;GNB3	sp|P62873|GBB1_HUMAN Guanine nucleotide-binding protein G(I)/G(S)/G(T) subunit beta-1 OS=Homo sapiens OX=9606 GN=GNB1 PE=1 SV=3;sp|P62879|GBB2_HUMAN Guanine nucleotide-binding protein G(I)/G(S)/G(T) subunit beta-2 OS=Homo sapiens OX=9606 GN=GNB2 PE=1 SV=3;	23	2	2	2
FKBP1A	P62942;Q1JUQ3;Q5W0X3;Q1JUQ5;A0A087WZM5;A0A087WTS4;F6T7Q3;A0A087WV48;A0A7I2V3S6	P62942;Q1JUQ3;Q5W0X3;Q1JUQ5;A0A087WZM5;A0A087WTS4;F6T7Q3;A0A087WV48;A0A7I2V3S6	2;1;1;1;1;1;1;1;1	2;1;1;1;1;1;1;1;1	2;1;1;1;1;1;1;1;1	Peptidyl-prolyl cis-trans isomerase FKBP1A;Peptidyl-prolyl cis-trans isomerase	FKBP1A;FKBP12-Exin;FKBP12-Exip2	sp|P62942|FKB1A_HUMAN Peptidyl-prolyl cis-trans isomerase FKBP1A OS=Homo sapiens OX=9606 GN=FKBP1A PE=1 SV=2;tr|Q1JUQ3|Q1JUQ3_HUMAN FK506 binding protein12 OS=Homo sapiens OX=9606 GN=FKBP1A PE=2 SV=1;tr|Q5W0X3|Q5W0X3_HUMAN FK506 binding protein12 OS=Homo s	9	2	2	2
GRB2	P62993;J3KT38;J3QRL5	P62993;J3KT38;J3QRL5	2;1;1	2;1;1	2;1;1	Growth factor receptor-bound protein 2	GRB2	sp|P62993|GRB2_HUMAN Growth factor receptor-bound protein 2 OS=Homo sapiens OX=9606 GN=GRB2 PE=1 SV=1;tr|J3KT38|J3KT38_HUMAN Growth factor receptor-bound protein 2 (Fragment) OS=Homo sapiens OX=9606 GN=GRB2 PE=1 SV=8;tr|J3QRL5|J3QRL5_HUMAN Growth factor re	3	2	2	2
DYNLL1	P63167;F8VXL2;F8VRV5;Q96FJ2	P63167;F8VXL2;F8VRV5;Q96FJ2	2;1;1;1	2;1;1;1	2;1;1;1	Dynein light chain 1, cytoplasmic;Dynein light chain 2, cytoplasmic	DYNLL1;DYNLL2	sp|P63167|DYL1_HUMAN Dynein light chain 1, cytoplasmic OS=Homo sapiens OX=9606 GN=DYNLL1 PE=1 SV=1;tr|F8VXL2|F8VXL2_HUMAN Dynein light chain OS=Homo sapiens OX=9606 GN=DYNLL1 PE=1 SV=1;tr|F8VRV5|F8VRV5_HUMAN Dynein light chain OS=Homo sapiens OX=9606 GN=DY	4	2	2	2
GNG5	P63218	P63218	3	3	2	Guanine nucleotide-binding protein G(I)/G(S)/G(O) subunit gamma-5	GNG5	sp|P63218|GBG5_HUMAN Guanine nucleotide-binding protein G(I)/G(S)/G(O) subunit gamma-5 OS=Homo sapiens OX=9606 GN=GNG5 PE=1 SV=3	1	3	3	2
GNB2L1	P63244;D6REE5;D6RAC2;H0YAF8;D6R9L0;H0Y8W2;J3KPE3;H0YAM7;D6R9Z1;D6RHH4;D6RGK8;H0Y9P0;D6RFX4;D6RBD0;E9PD14;D6RAU2;D6R909;D6RF23;D6RHJ5;D6RFZ9	P63244;D6REE5;D6RAC2;H0YAF8;D6R9L0;H0Y8W2;J3KPE3;H0YAM7;D6R9Z1;D6RHH4;D6RGK8;H0Y9P0;D6RFX4;D6RBD0;E9PD14;D6RAU2;D6R909;D6RF23;D6RHJ5;D6RFZ9	2;2;2;1;1;1;1;1;1;1;1;1;1;1;1;1;1;1;1;1	2;2;2;1;1;1;1;1;1;1;1;1;1;1;1;1;1;1;1;1	2;2;2;1;1;1;1;1;1;1;1;1;1;1;1;1;1;1;1;1	Guanine nucleotide-binding protein subunit beta-2-like 1;Guanine nucleotide-binding protein subunit beta-2-like 1, N-terminally processed	GNB2L1	sp|P63244|RACK1_HUMAN Receptor of activated protein C kinase 1 OS=Homo sapiens OX=9606 GN=RACK1 PE=1 SV=3;tr|D6REE5|D6REE5_HUMAN Receptor of-activated protein C kinase 1 (Fragment) OS=Homo sapiens OX=9606 GN=RACK1 PE=1 SV=1;tr|D6RAC2|D6RAC2_HUMAN Receptor	20	2	2	2
HMGN5	P82970;Q5JSL0;Q5JSK8;Q5JSK7	P82970;Q5JSL0	13;11;6;4	13;11;6;4	2;1;1;1	High mobility group nucleosome-binding domain-containing protein 5	HMGN5	sp|P82970|HMGN5_HUMAN High mobility group nucleosome-binding domain-containing protein 5 OS=Homo sapiens OX=9606 GN=HMGN5 PE=1 SV=1;tr|Q5JSL0|Q5JSL0_HUMAN High mobility group nucleosome-binding domain-containing protein 5 (Fragment) OS=Homo sapiens OX=9606	4	13	13	2
ARF1	P84077;P61204;H0YGG7;F5H423	P84077;P61204;H0YGG7;F5H423	2;2;1;1	2;2;1;1	2;2;1;1	ADP-ribosylation factor 1;ADP-ribosylation factor 3	ARF1;ARF3	sp|P84077|ARF1_HUMAN ADP-ribosylation factor 1 OS=Homo sapiens OX=9606 GN=ARF1 PE=1 SV=2;sp|P61204|ARF3_HUMAN ADP-ribosylation factor 3 OS=Homo sapiens OX=9606 GN=ARF3 PE=1 SV=2;tr|H0YGG7|H0YGG7_HUMAN Uncharacterized protein (Fragment) OS=Homo sapiens OX=9	4	2	2	2
CDK6	Q00534	Q00534	2	2	2	Cyclin-dependent kinase 6	CDK6	sp|Q00534|CDK6_HUMAN Cyclin-dependent kinase 6 OS=Homo sapiens OX=9606 GN=CDK6 PE=1 SV=1	1	2	2	2
FKBP3	Q00688	Q00688	2	2	2	Peptidyl-prolyl cis-trans isomerase FKBP3	FKBP3	sp|Q00688|FKBP3_HUMAN Peptidyl-prolyl cis-trans isomerase FKBP3 OS=Homo sapiens OX=9606 GN=FKBP3 PE=1 SV=1	1	2	2	2
FOXK2	Q01167;E9PPI7;E9PM37	Q01167;E9PPI7;E9PM37	3;3;2	2;2;1	2;2;1	Forkhead box protein K2	FOXK2	sp|Q01167|FOXK2_HUMAN Forkhead box protein K2 OS=Homo sapiens OX=9606 GN=FOXK2 PE=1 SV=3;tr|E9PPI7|E9PPI7_HUMAN Forkhead box protein K2 (Fragment) OS=Homo sapiens OX=9606 GN=FOXK2 PE=1 SV=9;tr|E9PM37|E9PM37_HUMAN Forkhead box protein K2 (Fragment) OS=Homo	3	3	2	2
FABP5	Q01469;I6L8B7	Q01469;I6L8B7	2;1	2;1	2;1	Fatty acid-binding protein, epidermal	FABP5	sp|Q01469|FABP5_HUMAN Fatty acid-binding protein 5 OS=Homo sapiens OX=9606 GN=FABP5 PE=1 SV=3;tr|I6L8B7|I6L8B7_HUMAN Fatty acid-binding protein 5 OS=Homo sapiens OX=9606 GN=FABP5 PE=1 SV=1	2	2	2	2
DR1	Q01658	Q01658	2	2	2	Protein Dr1	DR1	sp|Q01658|NC2B_HUMAN Protein Dr1 OS=Homo sapiens OX=9606 GN=DR1 PE=1 SV=1	1	2	2	2
MLLT1	Q03111	Q03111	2	2	2	Protein ENL	MLLT1	sp|Q03111|ENL_HUMAN Protein ENL OS=Homo sapiens OX=9606 GN=MLLT1 PE=1 SV=2	1	2	2	2
BCAR2	Q05GC8;Q96PN7	Q05GC8;Q96PN7	2;2	2;2	2;2	Transcriptional-regulating factor 1	BCAR2;TRERF1	tr|Q05GC8|Q05GC8_HUMAN Breast cancer anti-estrogen resistance 2 OS=Homo sapiens OX=9606 GN=TRERF1 PE=1 SV=1;sp|Q96PN7|TREF1_HUMAN Transcriptional-regulating factor 1 OS=Homo sapiens OX=9606 GN=TRERF1 PE=1 SV=1	2	2	2	2
PTPN11	Q06124;A0A0U1RRI0;A0A1W2PPU4	Q06124;A0A0U1RRI0;A0A1W2PPU4	2;1;1	2;1;1	2;1;1	Tyrosine-protein phosphatase non-receptor type 11	PTPN11	sp|Q06124|PTN11_HUMAN Tyrosine-protein phosphatase non-receptor type 11 OS=Homo sapiens OX=9606 GN=PTPN11 PE=1 SV=3;tr|A0A0U1RRI0|A0A0U1RRI0_HUMAN Tyrosine-protein phosphatase non-receptor type 11 (Fragment) OS=Homo sapiens OX=9606 GN=PTPN11 PE=1 SV=1;tr|A	3	2	2	2
EXOSC9	Q06265;D6RIY6;D6RA17	Q06265;D6RIY6;D6RA17	2;2;1	2;2;1	2;2;1	Exosome complex component RRP45	EXOSC9	sp|Q06265|EXOS9_HUMAN Exosome complex component RRP45 OS=Homo sapiens OX=9606 GN=EXOSC9 PE=1 SV=3;tr|D6RIY6|D6RIY6_HUMAN Exosome complex component RRP45 OS=Homo sapiens OX=9606 GN=EXOSC9 PE=1 SV=1;tr|D6RA17|D6RA17_HUMAN Exosome complex component RRP45 OS=H	3	2	2	2
RING1	Q06587	Q06587	2	2	2	E3 ubiquitin-protein ligase RING1	RING1	sp|Q06587|RING1_HUMAN E3 ubiquitin-protein ligase RING1 OS=Homo sapiens OX=9606 GN=RING1 PE=1 SV=2	1	2	2	2
BAX	Q07812;K4JQN1;I6LPK7	Q07812;K4JQN1;I6LPK7	2;2;1	2;2;1	2;2;1	Apoptosis regulator BAX	BAX	sp|Q07812|BAX_HUMAN Apoptosis regulator BAX OS=Homo sapiens OX=9606 GN=BAX PE=1 SV=1;tr|K4JQN1|K4JQN1_HUMAN Apoptosis regulator BAX OS=Homo sapiens OX=9606 GN=BAX PE=1 SV=1;tr|I6LPK7|I6LPK7_HUMAN Apoptosis regulator BAX OS=Homo sapiens OX=9606 GN=BAX PE=1	3	2	2	2
ARHGAP1	Q07960;H0YE29;E9PNR6	Q07960;H0YE29;E9PNR6	2;2;1	2;2;1	2;2;1	Rho GTPase-activating protein 1	ARHGAP1	sp|Q07960|RHG01_HUMAN Rho GTPase-activating protein 1 OS=Homo sapiens OX=9606 GN=ARHGAP1 PE=1 SV=1;tr|H0YE29|H0YE29_HUMAN Rho GTPase-activating protein 1 (Fragment) OS=Homo sapiens OX=9606 GN=ARHGAP1 PE=1 SV=1;tr|E9PNR6|E9PNR6_HUMAN Rho GTPase-activating p	3	2	2	2
CD47	Q08722;H0YC40;A0A2R8Y484	Q08722;H0YC40;A0A2R8Y484	2;1;1	2;1;1	2;1;1	Leukocyte surface antigen CD47	CD47	sp|Q08722|CD47_HUMAN Leukocyte surface antigen CD47 OS=Homo sapiens OX=9606 GN=CD47 PE=1 SV=1;tr|H0YC40|H0YC40_HUMAN Leukocyte surface antigen CD47 (Fragment) OS=Homo sapiens OX=9606 GN=CD47 PE=1 SV=1;tr|A0A2R8Y484|A0A2R8Y484_HUMAN Integrin-associated prot	3	2	2	2
NSUN2	Q08J23;A0A140T9Y7	Q08J23;A0A140T9Y7	2;1	2;1	2;1	tRNA (cytosine(34)-C(5))-methyltransferase	NSUN2	sp|Q08J23|NSUN2_HUMAN RNA cytosine C(5)-methyltransferase NSUN2 OS=Homo sapiens OX=9606 GN=NSUN2 PE=1 SV=2;tr|A0A140T9Y7|A0A140T9Y7_HUMAN RNA cytosine C(5)-methyltransferase NSUN2 OS=Homo sapiens OX=9606 GN=NSUN2 PE=1 SV=1	2	2	2	2
RBBP4	Q09028;E9PNS2;E9PIC4;E9PNS6	Q09028;E9PNS2;E9PIC4;E9PNS6	5;3;3;3	5;3;3;3	2;2;2;2	Histone-binding protein RBBP4	RBBP4	sp|Q09028|RBBP4_HUMAN Histone-binding protein RBBP4 OS=Homo sapiens OX=9606 GN=RBBP4 PE=1 SV=3;tr|E9PNS2|E9PNS2_HUMAN Histone-binding protein RBBP4 OS=Homo sapiens OX=9606 GN=RBBP4 PE=1 SV=1;tr|E9PIC4|E9PIC4_HUMAN Histone-binding protein RBBP4 OS=Homo sapi	4	5	5	2
LMAN2	Q12907;D6RIU4;D6RDX1;D6RBV2	Q12907;D6RIU4;D6RDX1;D6RBV2	2;1;1;1	2;1;1;1	2;1;1;1	Vesicular integral-membrane protein VIP36	LMAN2	sp|Q12907|LMAN2_HUMAN Vesicular integral-membrane protein VIP36 OS=Homo sapiens OX=9606 GN=LMAN2 PE=1 SV=1;tr|D6RIU4|D6RIU4_HUMAN Vesicular integral-membrane protein VIP36 (Fragment) OS=Homo sapiens OX=9606 GN=LMAN2 PE=1 SV=8;tr|D6RDX1|D6RDX1_HUMAN Vesicul	4	2	2	2
ECH1	Q13011;M0R248;M0QXS7;M0R1A2;M0QZW4	Q13011;M0R248	3;2;1;1;1	3;2;1;1;1	2;1;0;0;0	Delta(3,5)-Delta(2,4)-dienoyl-CoA isomerase, mitochondrial	ECH1	sp|Q13011|ECH1_HUMAN Delta(3,5)-Delta(2,4)-dienoyl-CoA isomerase, mitochondrial OS=Homo sapiens OX=9606 GN=ECH1 PE=1 SV=2;tr|M0R248|M0R248_HUMAN Delta(3,5)-Delta(2,4)-dienoyl-CoA isomerase, mitochondrial (Fragment) OS=Homo sapiens OX=9606 GN=ECH1 PE=1 SV=1	5	3	3	2
CTBP1	Q13363;H0Y9M9;D6RAX2;H0Y8W7;A0A087WYL1;E7ESU7;E7EPF8;H0Y8U5	Q13363;H0Y9M9;D6RAX2;H0Y8W7	5;3;3;3;2;2;2;1	2;2;1;2;0;0;0;0	2;2;1;2;0;0;0;0	C-terminal-binding protein 1	CTBP1	sp|Q13363|CTBP1_HUMAN C-terminal-binding protein 1 OS=Homo sapiens OX=9606 GN=CTBP1 PE=1 SV=2;tr|H0Y9M9|H0Y9M9_HUMAN C-terminal-binding protein 1 (Fragment) OS=Homo sapiens OX=9606 GN=CTBP1 PE=1 SV=1;tr|D6RAX2|D6RAX2_HUMAN C-terminal-binding protein 1 (Fra	8	5	2	2
NFATC2	Q13469	Q13469	4	4	2	Nuclear factor of activated T-cells, cytoplasmic 2	NFATC2	sp|Q13469|NFAC2_HUMAN Nuclear factor of activated T-cells, cytoplasmic 2 OS=Homo sapiens OX=9606 GN=NFATC2 PE=1 SV=2	1	4	4	2
PRPF4B	Q13523;H0YDJ3	Q13523;H0YDJ3	2;1	2;1	2;1	Serine/threonine-protein kinase PRP4 homolog	PRPF4B	sp|Q13523|PRP4B_HUMAN Serine/threonine-protein kinase PRP4 homolog OS=Homo sapiens OX=9606 GN=PRPF4B PE=1 SV=3;tr|H0YDJ3|H0YDJ3_HUMAN PRP4 pre-mRNA-processing factor 4 homolog (Fragment) OS=Homo sapiens OX=9606 GN=PRPF4B PE=1 SV=1	2	2	2	2
RUNX2	Q13950;I3L354;A0A2R8Y7Z3;A0A0D9SEN7;I3L0L0	Q13950;I3L354;A0A2R8Y7Z3;A0A0D9SEN7;I3L0L0	3;2;2;2;2	2;1;1;1;1	2;1;1;1;1	Runt-related transcription factor 2	RUNX2	sp|Q13950|RUNX2_HUMAN Runt-related transcription factor 2 OS=Homo sapiens OX=9606 GN=RUNX2 PE=1 SV=2;tr|I3L354|I3L354_HUMAN Runt-related transcription factor 2 OS=Homo sapiens OX=9606 GN=RUNX2 PE=1 SV=1;tr|A0A2R8Y7Z3|A0A2R8Y7Z3_HUMAN Runt-related transcrip	5	3	2	2
CAPRIN1	Q14444;E9PLA9;G3V153	Q14444;E9PLA9;G3V153	3;2;2	3;2;2	2;1;2	Caprin-1	CAPRIN1	sp|Q14444|CAPR1_HUMAN Caprin-1 OS=Homo sapiens OX=9606 GN=CAPRIN1 PE=1 SV=2;tr|E9PLA9|E9PLA9_HUMAN Caprin-1 (Fragment) OS=Homo sapiens OX=9606 GN=CAPRIN1 PE=1 SV=1;tr|G3V153|G3V153_HUMAN Caprin-1 OS=Homo sapiens OX=9606 GN=CAPRIN1 PE=1 SV=1	3	3	3	2
PDIA5	Q14554;C9JY10	Q14554;C9JY10	2;1	2;1	2;1	Protein disulfide-isomerase A5	PDIA5	sp|Q14554|PDIA5_HUMAN Protein disulfide-isomerase A5 OS=Homo sapiens OX=9606 GN=PDIA5 PE=1 SV=1;tr|C9JY10|C9JY10_HUMAN Protein disulfide-isomerase A5 (Fragment) OS=Homo sapiens OX=9606 GN=PDIA5 PE=1 SV=1	2	2	2	2
DHX8	Q14562;F5H658	Q14562;F5H658	2;1	2;1	2;1	ATP-dependent RNA helicase DHX8	DHX8	sp|Q14562|DHX8_HUMAN ATP-dependent RNA helicase DHX8 OS=Homo sapiens OX=9606 GN=DHX8 PE=1 SV=1;tr|F5H658|F5H658_HUMAN RNA helicase OS=Homo sapiens OX=9606 GN=DHX8 PE=1 SV=1	2	2	2	2
MEF2D	Q14814;D6R942;A0A0D9SGI5;A0A1B0GV32;A0A0R4J2G5;A0A0D9SFD0;D6RJG6;D8L7E9;D6RG14;D6RC63;H0YM62;D6RJA7;Q05BX2;D6RCM6;D6RG21;A0A1B0GTW4;D6RB91;Q06413;Q02078;A0A0D9SET2	Q14814;D6R942;A0A0D9SGI5;A0A1B0GV32;A0A0R4J2G5;A0A0D9SFD0;D6RJG6;D8L7E9;D6RG14;D6RC63;H0YM62;D6RJA7;Q05BX2;D6RCM6;D6RG21;A0A1B0GTW4;D6RB91;Q06413;Q02078;A0A0D9SET2	2;1;1;1;1;1;1;1;1;1;1;1;1;1;1;1;1;1;1;1	2;1;1;1;1;1;1;1;1;1;1;1;1;1;1;1;1;1;1;1	2;1;1;1;1;1;1;1;1;1;1;1;1;1;1;1;1;1;1;1	Myocyte-specific enhancer factor 2D;Myocyte-specific enhancer factor 2C;Myocyte-specific enhancer factor 2A	MEF2D;MEF2C;MEF2A	sp|Q14814|MEF2D_HUMAN Myocyte-specific enhancer factor 2D OS=Homo sapiens OX=9606 GN=MEF2D PE=1 SV=1;tr|D6R942|D6R942_HUMAN Myocyte-specific enhancer factor 2C (Fragment) OS=Homo sapiens OX=9606 GN=MEF2C PE=1 SV=1;tr|A0A0D9SGI5|A0A0D9SGI5_HUMAN Myocyte-spe	20	2	2	2
RAB35	Q15286;F5H157	Q15286;F5H157	2;1	2;1	2;1	Ras-related protein Rab-35	RAB35	sp|Q15286|RAB35_HUMAN Ras-related protein Rab-35 OS=Homo sapiens OX=9606 GN=RAB35 PE=1 SV=1;tr|F5H157|F5H157_HUMAN Ras-related protein Rab-35 (Fragment) OS=Homo sapiens OX=9606 GN=RAB35 PE=1 SV=1	2	2	2	2
TMED2	Q15363;F5GX39;E7EQ72	Q15363;F5GX39;E7EQ72	2;1;1	2;1;1	2;1;1	Transmembrane emp24 domain-containing protein 2	TMED2	sp|Q15363|TMED2_HUMAN Transmembrane emp24 domain-containing protein 2 OS=Homo sapiens OX=9606 GN=TMED2 PE=1 SV=1;tr|F5GX39|F5GX39_HUMAN Transmembrane emp24 domain-containing protein 2 OS=Homo sapiens OX=9606 GN=TMED2 PE=1 SV=1;tr|E7EQ72|E7EQ72_HUMAN Transm	3	2	2	2
TCEB1	Q15369;E5RHG8;R4GMY8	Q15369;E5RHG8;R4GMY8	2;2;1	2;2;1	2;2;1	Transcription elongation factor B polypeptide 1	TCEB1	sp|Q15369|ELOC_HUMAN Elongin-C OS=Homo sapiens OX=9606 GN=ELOC PE=1 SV=1;tr|E5RHG8|E5RHG8_HUMAN Elongin-C (Fragment) OS=Homo sapiens OX=9606 GN=ELOC PE=1 SV=1;tr|R4GMY8|R4GMY8_HUMAN Elongin-C OS=Homo sapiens OX=9606 GN=ELOC PE=1 SV=1	3	2	2	2
TOMM20	Q15388	Q15388	2	2	2	Mitochondrial import receptor subunit TOM20 homolog	TOMM20	sp|Q15388|TOM20_HUMAN Mitochondrial import receptor subunit TOM20 homolog OS=Homo sapiens OX=9606 GN=TOMM20 PE=1 SV=1	1	2	2	2
ELAVL1	Q15717;M0R055;M0QZR9	Q15717;M0R055;M0QZR9	2;1;1	2;1;1	2;1;1	ELAV-like protein 1	ELAVL1	sp|Q15717|ELAV1_HUMAN ELAV-like protein 1 OS=Homo sapiens OX=9606 GN=ELAVL1 PE=1 SV=2;tr|M0R055|M0R055_HUMAN ELAV-like protein 1 (Fragment) OS=Homo sapiens OX=9606 GN=ELAVL1 PE=1 SV=1;tr|M0QZR9|M0QZR9_HUMAN ELAV-like protein 1 OS=Homo sapiens OX=9606 GN=EL	3	2	2	2
SLC1A5	Q15758;M0QXM4;M0QX44	Q15758;M0QXM4;M0QX44	2;2;1	2;2;1	2;2;1	Neutral amino acid transporter B(0);Amino acid transporter	SLC1A5	sp|Q15758|AAAT_HUMAN Neutral amino acid transporter B(0) OS=Homo sapiens OX=9606 GN=SLC1A5 PE=1 SV=2;tr|M0QXM4|M0QXM4_HUMAN Amino acid transporter OS=Homo sapiens OX=9606 GN=SLC1A5 PE=1 SV=1;tr|M0QX44|M0QX44_HUMAN Amino acid transporter (Fragment) OS=Homo	3	2	2	2
ZKSCAN8	Q15776	Q15776	3	2	2	Zinc finger protein with KRAB and SCAN domains 8	ZKSCAN8	sp|Q15776|ZKSC8_HUMAN Zinc finger protein with KRAB and SCAN domains 8 OS=Homo sapiens OX=9606 GN=ZKSCAN8 PE=1 SV=2	1	3	2	2
ADRM1	Q16186;A0A087WX59;A0A087WUX6	Q16186;A0A087WX59;A0A087WUX6	2;2;1	2;2;1	2;2;1	Proteasomal ubiquitin receptor ADRM1	ADRM1	sp|Q16186|ADRM1_HUMAN Proteasomal ubiquitin receptor ADRM1 OS=Homo sapiens OX=9606 GN=ADRM1 PE=1 SV=2;tr|A0A087WX59|A0A087WX59_HUMAN Proteasomal ubiquitin receptor ADRM1 OS=Homo sapiens OX=9606 GN=ADRM1 PE=1 SV=1;tr|A0A087WUX6|A0A087WUX6_HUMAN Proteasomal	3	2	2	2
TAF12	Q16514	Q16514	2	2	2	Transcription initiation factor TFIID subunit 12	TAF12	sp|Q16514|TAF12_HUMAN Transcription initiation factor TFIID subunit 12 OS=Homo sapiens OX=9606 GN=TAF12 PE=1 SV=1	1	2	2	2
CDC37	Q16543;K7EKQ2;K7EQA9	Q16543;K7EKQ2;K7EQA9	2;2;1	2;2;1	2;2;1	Hsp90 co-chaperone Cdc37;Hsp90 co-chaperone Cdc37, N-terminally processed	CDC37	sp|Q16543|CDC37_HUMAN Hsp90 co-chaperone Cdc37 OS=Homo sapiens OX=9606 GN=CDC37 PE=1 SV=1;tr|K7EKQ2|K7EKQ2_HUMAN Hsp90 co-chaperone Cdc37 (Fragment) OS=Homo sapiens OX=9606 GN=CDC37 PE=1 SV=1;tr|K7EQA9|K7EQA9_HUMAN Hsp90 chaperone protein kinase-targeting	3	2	2	2
NME1-NME2	Q32Q12;J3KPD9;P22392;E7ERL0;F6XY72;E5RHP0;O60361;C9K028	Q32Q12;J3KPD9;P22392;E7ERL0	7;6;6;5;3;3;3;2	7;6;6;5;3;3;3;2	2;1;2;0;1;0;1;0	Nucleoside diphosphate kinase;Nucleoside diphosphate kinase B	NME1-NME2;NME2;NME1	tr|Q32Q12|Q32Q12_HUMAN Nucleoside diphosphate kinase OS=Homo sapiens OX=9606 GN=NME1-NME2 PE=1 SV=1;tr|J3KPD9|J3KPD9_HUMAN NME1-NME2 readthrough OS=Homo sapiens OX=9606 GN=NME1-NME2 PE=1 SV=1;sp|P22392|NDKB_HUMAN Nucleoside diphosphate kinase B OS=Homo sap	8	7	7	2
C9orf126	Q3SXZ0;Q8N9R8	Q3SXZ0;Q8N9R8	2;2	2;2	2;2	Protein SCAI	C9orf126;SCAI	tr|Q3SXZ0|Q3SXZ0_HUMAN C9orf126 protein OS=Homo sapiens OX=9606 GN=SCAI PE=1 SV=1;sp|Q8N9R8|SCAI_HUMAN Protein SCAI OS=Homo sapiens OX=9606 GN=SCAI PE=1 SV=2	2	2	2	2
BCL7A	Q4VC05	Q4VC05	2	2	2	B-cell CLL/lymphoma 7 protein family member A	BCL7A	sp|Q4VC05|BCL7A_HUMAN B-cell CLL/lymphoma 7 protein family member A OS=Homo sapiens OX=9606 GN=BCL7A PE=1 SV=1	1	2	2	2
FAM98B	Q52LJ0;H0YNA1	Q52LJ0;H0YNA1	2;1	2;1	2;1	Protein FAM98B	FAM98B	sp|Q52LJ0|FA98B_HUMAN Protein FAM98B OS=Homo sapiens OX=9606 GN=FAM98B PE=1 SV=2;tr|H0YNA1|H0YNA1_HUMAN Protein FAM98B (Fragment) OS=Homo sapiens OX=9606 GN=FAM98B PE=1 SV=1	2	2	2	2
EPC2	Q52LR7	Q52LR7	2	2	2	Enhancer of polycomb homolog 2	EPC2	sp|Q52LR7|EPC2_HUMAN Enhancer of polycomb homolog 2 OS=Homo sapiens OX=9606 GN=EPC2 PE=1 SV=2	1	2	2	2
ODF2	Q5BJF6;S4R3R9	Q5BJF6;S4R3R9	2;1	2;1	2;1	Outer dense fiber protein 2	ODF2	sp|Q5BJF6|ODFP2_HUMAN Outer dense fiber protein 2 OS=Homo sapiens OX=9606 GN=ODF2 PE=1 SV=1;tr|S4R3R9|S4R3R9_HUMAN Outer dense fiber protein 2 (Fragment) OS=Homo sapiens OX=9606 GN=ODF2 PE=1 SV=1	2	2	2	2
GNAS	Q5JWF2;P63092;A0A0A0MR13;A0A590UJ58;B0AZR9;A0A590UJF0;A0A590UJB0;A0A590UKA9;A0A7I2V5R6;Q5JWE9;A0A590UJY2;A0A590UJR6;A0A590UJI6;A0A590UJQ9;A0A590UJC9;A0A590UJJ0;A0A590UJG5;A0A590UJQ2;A0A590UJS2;S4R3E3;A0A590UJ22;A0A590UJY8;A0A590UKA4;A0A590UJB7;A0A590UK28;S4R3V9;A0A590UKB4	Q5JWF2;P63092;A0A0A0MR13;A0A590UJ58;B0AZR9;A0A590UJF0;A0A590UJB0;A0A590UKA9;A0A7I2V5R6;Q5JWE9;A0A590UJY2;A0A590UJR6;A0A590UJI6;A0A590UJQ9;A0A590UJC9;A0A590UJJ0;A0A590UJG5;A0A590UJQ2;A0A590UJS2;S4R3E3;A0A590UJ22;A0A590UJY8;A0A590UKA4;A0A590UJB7;A0A590UK28;S4R3V9;A0A590UKB4	2;2;2;2;2;2;2;1;1;1;1;1;1;1;1;1;1;1;1;1;1;1;1;1;1;1;1	2;2;2;2;2;2;2;1;1;1;1;1;1;1;1;1;1;1;1;1;1;1;1;1;1;1;1	2;2;2;2;2;2;2;1;1;1;1;1;1;1;1;1;1;1;1;1;1;1;1;1;1;1;1	Guanine nucleotide-binding protein G(s) subunit alpha isoforms XLas;Guanine nucleotide-binding protein G(s) subunit alpha isoforms short	GNAS	sp|Q5JWF2|GNAS1_HUMAN Guanine nucleotide-binding protein G(s) subunit alpha isoforms XLas OS=Homo sapiens OX=9606 GN=GNAS PE=1 SV=2;sp|P63092|GNAS2_HUMAN Guanine nucleotide-binding protein G(s) subunit alpha isoforms short OS=Homo sapiens OX=9606 GN=GNAS P	27	2	2	2
DPM1	Q5QPK2;H0Y368;O60762;Q5QPJ9	Q5QPK2;H0Y368;O60762;Q5QPJ9	2;2;2;1	2;2;2;1	2;2;2;1	Dolichol-phosphate mannosyltransferase subunit 1	DPM1	tr|Q5QPK2|Q5QPK2_HUMAN Dolichol-phosphate mannosyltransferase subunit 1 OS=Homo sapiens OX=9606 GN=DPM1 PE=1 SV=1;tr|H0Y368|H0Y368_HUMAN Dolichol-phosphate mannosyltransferase subunit 1 (Fragment) OS=Homo sapiens OX=9606 GN=DPM1 PE=1 SV=1;sp|O60762|DPM1_HU	4	2	2	2
CDK11A	Q5QPR4;A0A0D9SEI3;Q5QPR3;A0A0D9SER5;A0A0D9SEN2;Q9UQ88;P21127;J3KS35;E7ESP2	Q5QPR4;A0A0D9SEI3;Q5QPR3;A0A0D9SER5;A0A0D9SEN2;Q9UQ88;P21127;J3KS35;E7ESP2	2;2;2;2;2;2;2;1;1	2;2;2;2;2;2;2;1;1	2;2;2;2;2;2;2;1;1	Cyclin-dependent kinase 11A;Cyclin-dependent kinase 11B	CDK11A;CDK11B	tr|Q5QPR4|Q5QPR4_HUMAN Cyclin-dependent kinase 11A OS=Homo sapiens OX=9606 GN=CDK11A PE=1 SV=1;tr|A0A0D9SEI3|A0A0D9SEI3_HUMAN Cyclin-dependent kinase 11B OS=Homo sapiens OX=9606 GN=CDK11B PE=1 SV=1;tr|Q5QPR3|Q5QPR3_HUMAN Cyclin-dependent kinase 11A OS=Homo	9	2	2	2
EXOSC6	Q5RKV6	Q5RKV6	2	2	2	Exosome complex component MTR3	EXOSC6	sp|Q5RKV6|EXOS6_HUMAN Exosome complex component MTR3 OS=Homo sapiens OX=9606 GN=EXOSC6 PE=1 SV=1	1	2	2	2
CDC40	Q5SRN1;O60508	Q5SRN1;O60508	2;2	2;2	2;2	Pre-mRNA-processing factor 17	CDC40	tr|Q5SRN1|Q5SRN1_HUMAN Pre-mRNA-processing factor 17 OS=Homo sapiens OX=9606 GN=CDC40 PE=1 SV=1;sp|O60508|PRP17_HUMAN Pre-mRNA-processing factor 17 OS=Homo sapiens OX=9606 GN=CDC40 PE=1 SV=1	2	2	2	2
CEP170	Q5SW79;H0Y2V6;H0Y4T4	Q5SW79;H0Y2V6;H0Y4T4	2;2;1	2;2;1	2;2;1	Centrosomal protein of 170 kDa	CEP170	sp|Q5SW79|CE170_HUMAN Centrosomal protein of 170 kDa OS=Homo sapiens OX=9606 GN=CEP170 PE=1 SV=1;tr|H0Y2V6|H0Y2V6_HUMAN Centrosomal protein of 170 kDa (Fragment) OS=Homo sapiens OX=9606 GN=CEP170 PE=1 SV=1;tr|H0Y4T4|H0Y4T4_HUMAN Centrosomal protein of 170	3	2	2	2
NOL9	Q5SY16	Q5SY16	2	2	2	Polynucleotide 5-hydroxyl-kinase NOL9	NOL9	sp|Q5SY16|NOL9_HUMAN Polynucleotide 5-hydroxyl-kinase NOL9 OS=Homo sapiens OX=9606 GN=NOL9 PE=1 SV=1	1	2	2	2
RER1	Q5T093;Q5T092;A0A0A0MR06;Q5T091;O15258	Q5T093;Q5T092;A0A0A0MR06;Q5T091;O15258	2;2;2;2;2	2;2;2;2;2	2;2;2;2;2	Protein RER1	RER1	tr|Q5T093|Q5T093_HUMAN Protein RER1 OS=Homo sapiens OX=9606 GN=RER1 PE=1 SV=1;tr|Q5T092|Q5T092_HUMAN Protein RER1 (Fragment) OS=Homo sapiens OX=9606 GN=RER1 PE=1 SV=1;tr|A0A0A0MR06|A0A0A0MR06_HUMAN Protein RER1 (Fragment) OS=Homo sapiens OX=9606 GN=RER1 PE	5	2	2	2
BEND3	Q5T5X7	Q5T5X7	2	2	2	BEN domain-containing protein 3	BEND3	sp|Q5T5X7|BEND3_HUMAN BEN domain-containing protein 3 OS=Homo sapiens OX=9606 GN=BEND3 PE=1 SV=1	1	2	2	2
BMI1	Q5T8Z4;R4GMX3;P35226;Q5T8Z6;Q5T8Z2	Q5T8Z4;R4GMX3;P35226;Q5T8Z6;Q5T8Z2	2;2;2;1;1	2;2;2;1;1	2;2;2;1;1	Polycomb complex protein BMI-1	BMI1;COMMD3-BMI1	tr|Q5T8Z4|Q5T8Z4_HUMAN Polycomb complex protein BMI-1 (Fragment) OS=Homo sapiens OX=9606 GN=BMI1 PE=4 SV=1;tr|R4GMX3|R4GMX3_HUMAN COMMD3-BMI1 readthrough OS=Homo sapiens OX=9606 GN=COMMD3-BMI1 PE=4 SV=1;sp|P35226|BMI1_HUMAN Polycomb complex protein BMI-1 O	5	2	2	2
CUTC	Q5TCZ7;Q9NTM9;A0A0B4J226	Q5TCZ7;Q9NTM9;A0A0B4J226	2;2;1	2;2;1	2;2;1	Copper homeostasis protein cutC homolog	CUTC	tr|Q5TCZ7|Q5TCZ7_HUMAN Copper homeostasis protein cutC homolog (Fragment) OS=Homo sapiens OX=9606 GN=CUTC PE=1 SV=1;sp|Q9NTM9|CUTC_HUMAN Copper homeostasis protein cutC homolog OS=Homo sapiens OX=9606 GN=CUTC PE=1 SV=1;tr|A0A0B4J226|A0A0B4J226_HUMAN Copper	3	2	2	2
RBM17	Q5W011;Q5W010;Q96I25;H0Y6J6;Q5W012	Q5W011;Q5W010;Q96I25;H0Y6J6;Q5W012	2;2;2;1;1	2;2;2;1;1	2;2;2;1;1	Splicing factor 45	RBM17	tr|Q5W011|Q5W011_HUMAN Splicing factor 45 (Fragment) OS=Homo sapiens OX=9606 GN=RBM17 PE=1 SV=1;tr|Q5W010|Q5W010_HUMAN Splicing factor 45 (Fragment) OS=Homo sapiens OX=9606 GN=RBM17 PE=1 SV=1;sp|Q96I25|SPF45_HUMAN Splicing factor 45 OS=Homo sapiens OX=9606	5	2	2	2
SPTY2D1	Q68D10	Q68D10	2	2	2	Protein SPT2 homolog	SPTY2D1	sp|Q68D10|SPT2_HUMAN Protein SPT2 homolog OS=Homo sapiens OX=9606 GN=SPTY2D1 PE=1 SV=3	1	2	2	2
DKFZp686E0752	Q6AWB1;E7EX90;A0A7P0Z4C3;Q14203	Q6AWB1;E7EX90;A0A7P0Z4C3;Q14203	2;2;2;2	2;2;2;2	2;2;2;2	Dynactin subunit 1	DKFZp686E0752;DCTN1	tr|Q6AWB1|Q6AWB1_HUMAN Dynactin subunit 1 OS=Homo sapiens OX=9606 GN=DCTN1 PE=1 SV=1;tr|E7EX90|E7EX90_HUMAN Dynactin subunit 1 OS=Homo sapiens OX=9606 GN=DCTN1 PE=1 SV=1;tr|A0A7P0Z4C3|A0A7P0Z4C3_HUMAN Dynactin subunit 1 OS=Homo sapiens OX=9606 GN=DCTN1 PE=	4	2	2	2
GRAMD4	Q6IC98	Q6IC98	2	2	2	GRAM domain-containing protein 4	GRAMD4	sp|Q6IC98|GRAM4_HUMAN GRAM domain-containing protein 4 OS=Homo sapiens OX=9606 GN=GRAMD4 PE=1 SV=1	1	2	2	2
EDC4	Q6P2E9;I3L2F4	Q6P2E9;I3L2F4	2;1	2;1	2;1	Enhancer of mRNA-decapping protein 4	EDC4	sp|Q6P2E9|EDC4_HUMAN Enhancer of mRNA-decapping protein 4 OS=Homo sapiens OX=9606 GN=EDC4 PE=1 SV=1;tr|I3L2F4|I3L2F4_HUMAN Enhancer of mRNA-decapping protein 4 (Fragment) OS=Homo sapiens OX=9606 GN=EDC4 PE=1 SV=1	2	2	2	2
CTR9	Q6PD62;H0YCE8	Q6PD62;H0YCE8	2;1	2;1	2;1	RNA polymerase-associated protein CTR9 homolog	CTR9	sp|Q6PD62|CTR9_HUMAN RNA polymerase-associated protein CTR9 homolog OS=Homo sapiens OX=9606 GN=CTR9 PE=1 SV=1;tr|H0YCE8|H0YCE8_HUMAN RNA polymerase-associated protein CTR9 homolog (Fragment) OS=Homo sapiens OX=9606 GN=CTR9 PE=1 SV=1	2	2	2	2
WDR59	Q6PJI9;H3BR95;H3BMH3;B7Z7V6	Q6PJI9;H3BR95;H3BMH3;B7Z7V6	2;1;1;1	2;1;1;1	2;1;1;1	WD repeat-containing protein 59	WDR59	sp|Q6PJI9|WDR59_HUMAN GATOR complex protein WDR59 OS=Homo sapiens OX=9606 GN=WDR59 PE=1 SV=2;tr|H3BR95|H3BR95_HUMAN GATOR complex protein WDR59 (Fragment) OS=Homo sapiens OX=9606 GN=WDR59 PE=1 SV=1;tr|H3BMH3|H3BMH3_HUMAN GATOR complex protein WDR59 (Fragme	4	2	2	2
CENPU	Q71F23	Q71F23	2	2	2	Centromere protein U	CENPU	sp|Q71F23|CENPU_HUMAN Centromere protein U OS=Homo sapiens OX=9606 GN=CENPU PE=1 SV=1	1	2	2	2
PHF5A	Q7RTV0	Q7RTV0	2	2	2	PHD finger-like domain-containing protein 5A	PHF5A	sp|Q7RTV0|PHF5A_HUMAN PHD finger-like domain-containing protein 5A OS=Homo sapiens OX=9606 GN=PHF5A PE=1 SV=1	1	2	2	2
SETX	Q7Z333	Q7Z333	2	2	2	Probable helicase senataxin	SETX	sp|Q7Z333|SETX_HUMAN Probable helicase senataxin OS=Homo sapiens OX=9606 GN=SETX PE=1 SV=4	1	2	2	2
MYH14	Q7Z406;M0QY43	Q7Z406;M0QY43	7;4	2;2	2;2	Myosin-14	MYH14	sp|Q7Z406|MYH14_HUMAN Myosin-14 OS=Homo sapiens OX=9606 GN=MYH14 PE=1 SV=2;tr|M0QY43|M0QY43_HUMAN Myosin-14 (Fragment) OS=Homo sapiens OX=9606 GN=MYH14 PE=1 SV=8	2	7	2	2
AKNA	Q7Z591	Q7Z591	2	2	2	AT-hook-containing transcription factor	AKNA	sp|Q7Z591|AKNA_HUMAN Microtubule organization protein AKNA OS=Homo sapiens OX=9606 GN=AKNA PE=1 SV=2	1	2	2	2
APBB1IP	Q7Z5R6;C9J164;C9K0J5;Q70E73	Q7Z5R6;C9J164;C9K0J5;Q70E73	2;1;1;1	2;1;1;1	2;1;1;1	Amyloid beta A4 precursor protein-binding family B member 1-interacting protein;Ras-associated and pleckstrin homology domains-containing protein 1	APBB1IP;RAPH1	sp|Q7Z5R6|AB1IP_HUMAN Amyloid beta A4 precursor protein-binding family B member 1-interacting protein OS=Homo sapiens OX=9606 GN=APBB1IP PE=1 SV=1;tr|C9J164|C9J164_HUMAN Ras-associated and pleckstrin homology domains-containing protein 1 OS=Homo sapiens OX	4	2	2	2
SLFN11	Q7Z7L1;K7EJJ3;Q08AF3	Q7Z7L1;K7EJJ3;Q08AF3	2;1;1	2;1;1	2;1;1	Schlafen family member 11;Schlafen family member 5	SLFN11;SLFN5	sp|Q7Z7L1|SLN11_HUMAN Schlafen family member 11 OS=Homo sapiens OX=9606 GN=SLFN11 PE=1 SV=2;tr|K7EJJ3|K7EJJ3_HUMAN Schlafen family member 11 (Fragment) OS=Homo sapiens OX=9606 GN=SLFN11 PE=1 SV=1;sp|Q08AF3|SLFN5_HUMAN Schlafen family member 5 OS=Homo sapie	3	2	2	2
ZC3H18	Q86VM9;E7ERS3;H3BRH3	Q86VM9;E7ERS3;H3BRH3	2;2;1	2;2;1	2;2;1	Zinc finger CCCH domain-containing protein 18	ZC3H18	sp|Q86VM9|ZCH18_HUMAN Zinc finger CCCH domain-containing protein 18 OS=Homo sapiens OX=9606 GN=ZC3H18 PE=1 SV=2;tr|E7ERS3|E7ERS3_HUMAN Zinc finger CCCH domain-containing protein 18 OS=Homo sapiens OX=9606 GN=ZC3H18 PE=1 SV=1;tr|H3BRH3|H3BRH3_HUMAN Zinc fin	3	2	2	2
ANKLE2	Q86XL3;F5H1D4	Q86XL3;F5H1D4	2;1	2;1	2;1	Ankyrin repeat and LEM domain-containing protein 2	ANKLE2	sp|Q86XL3|ANKL2_HUMAN Ankyrin repeat and LEM domain-containing protein 2 OS=Homo sapiens OX=9606 GN=ANKLE2 PE=1 SV=4;tr|F5H1D4|F5H1D4_HUMAN Ankyrin repeat and LEM domain-containing protein 2 (Fragment) OS=Homo sapiens OX=9606 GN=ANKLE2 PE=1 SV=1	2	2	2	2
HIST2H2AB	Q8IUE6;REV__H0Y672;REV__E7EQ67;REV__H7BY63;REV__H0YBA5;REV__A0A087X2A7;REV__Q8NB25	Q8IUE6	5;1;1;1;1;1;1	3;0;0;0;0;0;0	2;0;0;0;0;0;0	Histone H2A type 2-B	HIST2H2AB	sp|Q8IUE6|H2A2B_HUMAN Histone H2A type 2-B OS=Homo sapiens OX=9606 GN=H2AC21 PE=1 SV=3	7	5	3	2
DHX37	Q8IY37;F5H3Y4	Q8IY37;F5H3Y4	2;1	2;1	2;1	Probable ATP-dependent RNA helicase DHX37	DHX37	sp|Q8IY37|DHX37_HUMAN Probable ATP-dependent RNA helicase DHX37 OS=Homo sapiens OX=9606 GN=DHX37 PE=1 SV=1;tr|F5H3Y4|F5H3Y4_HUMAN Probable ATP-dependent RNA helicase DHX37 (Fragment) OS=Homo sapiens OX=9606 GN=DHX37 PE=1 SV=2	2	2	2	2
ZZZ3	Q8IYH5;C9JUA4	Q8IYH5;C9JUA4	2;1	2;1	2;1	ZZ-type zinc finger-containing protein 3	ZZZ3	sp|Q8IYH5|ZZZ3_HUMAN ZZ-type zinc finger-containing protein 3 OS=Homo sapiens OX=9606 GN=ZZZ3 PE=1 SV=1;tr|C9JUA4|C9JUA4_HUMAN ZZ-type zinc finger-containing protein 3 (Fragment) OS=Homo sapiens OX=9606 GN=ZZZ3 PE=1 SV=8	2	2	2	2
RNF168	Q8IYW5	Q8IYW5	2	2	2	E3 ubiquitin-protein ligase RNF168	RNF168	sp|Q8IYW5|RN168_HUMAN E3 ubiquitin-protein ligase RNF168 OS=Homo sapiens OX=9606 GN=RNF168 PE=1 SV=1	1	2	2	2
APITD1	Q8N2Z9;A0A087WT10	Q8N2Z9;A0A087WT10	2;1	2;1	2;1	Centromere protein S	APITD1;APITD1-CORT	sp|Q8N2Z9|CENPS_HUMAN Centromere protein S OS=Homo sapiens OX=9606 GN=CENPS PE=1 SV=1;tr|A0A087WT10|A0A087WT10_HUMAN Centromere protein S OS=Homo sapiens OX=9606 GN=CENPS-CORT PE=1 SV=1	2	2	2	2
TXNDC5	Q8NBS9	Q8NBS9	2	2	2	Thioredoxin domain-containing protein 5	TXNDC5	sp|Q8NBS9|TXND5_HUMAN Thioredoxin domain-containing protein 5 OS=Homo sapiens OX=9606 GN=TXNDC5 PE=1 SV=2	1	2	2	2
RNF169	Q8NCN4	Q8NCN4	2	2	2	E3 ubiquitin-protein ligase RNF169	RNF169	sp|Q8NCN4|RN169_HUMAN E3 ubiquitin-protein ligase RNF169 OS=Homo sapiens OX=9606 GN=RNF169 PE=1 SV=2	1	2	2	2
PHC3	Q8NDX5;H7C528;B3KPJ4;E7EX82;A0A0A0MSI2;Q8IXK0	Q8NDX5;H7C528;B3KPJ4;E7EX82;A0A0A0MSI2;Q8IXK0	2;1;1;1;1;1	2;1;1;1;1;1	2;1;1;1;1;1	Polyhomeotic-like protein 3;Polyhomeotic-like protein 2	PHC3;PHC2	sp|Q8NDX5|PHC3_HUMAN Polyhomeotic-like protein 3 OS=Homo sapiens OX=9606 GN=PHC3 PE=1 SV=1;tr|H7C528|H7C528_HUMAN Polyhomeotic-like protein 3 (Fragment) OS=Homo sapiens OX=9606 GN=PHC3 PE=1 SV=1;tr|B3KPJ4|B3KPJ4_HUMAN Polyhomeotic-like protein 2 OS=Homo sa	6	2	2	2
CMAS	Q8NFW8;F5H296	Q8NFW8;F5H296	2;1	2;1	2;1	N-acylneuraminate cytidylyltransferase	CMAS	sp|Q8NFW8|NEUA_HUMAN N-acylneuraminate cytidylyltransferase OS=Homo sapiens OX=9606 GN=CMAS PE=1 SV=2;tr|F5H296|F5H296_HUMAN N-acylneuraminate cytidylyltransferase OS=Homo sapiens OX=9606 GN=CMAS PE=1 SV=1	2	2	2	2
DDX55	Q8NHQ9;F5H5U2;E7EX41	Q8NHQ9;F5H5U2;E7EX41	2;2;1	2;2;1	2;2;1	ATP-dependent RNA helicase DDX55	DDX55	sp|Q8NHQ9|DDX55_HUMAN ATP-dependent RNA helicase DDX55 OS=Homo sapiens OX=9606 GN=DDX55 PE=1 SV=3;tr|F5H5U2|F5H5U2_HUMAN RNA helicase OS=Homo sapiens OX=9606 GN=DDX55 PE=1 SV=1;tr|E7EX41|E7EX41_HUMAN RNA helicase OS=Homo sapiens OX=9606 GN=DDX55 PE=1 SV=2	3	2	2	2
NPLOC4	Q8TAT6;I3L4U9	Q8TAT6;I3L4U9	2;1	2;1	2;1	Nuclear protein localization protein 4 homolog	NPLOC4	sp|Q8TAT6|NPL4_HUMAN Nuclear protein localization protein 4 homolog OS=Homo sapiens OX=9606 GN=NPLOC4 PE=1 SV=3;tr|I3L4U9|I3L4U9_HUMAN Nuclear protein localization protein 4 homolog OS=Homo sapiens OX=9606 GN=NPLOC4 PE=1 SV=1	2	2	2	2
GEMIN5	Q8TEQ6	Q8TEQ6	2	2	2	Gem-associated protein 5	GEMIN5	sp|Q8TEQ6|GEMI5_HUMAN Gem-associated protein 5 OS=Homo sapiens OX=9606 GN=GEMIN5 PE=1 SV=3	1	2	2	2
PPP4R1	Q8TF05;J3KRU1;J3QL26;J3KSB0;J3QLA6;J3QQV0	Q8TF05;J3KRU1;J3QL26;J3KSB0;J3QLA6;J3QQV0	2;1;1;1;1;1	2;1;1;1;1;1	2;1;1;1;1;1	Serine/threonine-protein phosphatase 4 regulatory subunit 1	PPP4R1	sp|Q8TF05|PP4R1_HUMAN Serine/threonine-protein phosphatase 4 regulatory subunit 1 OS=Homo sapiens OX=9606 GN=PPP4R1 PE=1 SV=1;tr|J3KRU1|J3KRU1_HUMAN Serine/threonine-protein phosphatase 4 regulatory subunit 1 (Fragment) OS=Homo sapiens OX=9606 GN=PPP4R1 PE	6	2	2	2
PCNP	Q8WW12	Q8WW12	2	2	2	PEST proteolytic signal-containing nuclear protein	PCNP	sp|Q8WW12|PCNP_HUMAN PEST proteolytic signal-containing nuclear protein OS=Homo sapiens OX=9606 GN=PCNP PE=1 SV=2	1	2	2	2
CKAP2	Q8WWK9;C9J7Y4	Q8WWK9;C9J7Y4	2;1	2;1	2;1	Cytoskeleton-associated protein 2	CKAP2	sp|Q8WWK9|CKAP2_HUMAN Cytoskeleton-associated protein 2 OS=Homo sapiens OX=9606 GN=CKAP2 PE=1 SV=1;tr|C9J7Y4|C9J7Y4_HUMAN Cytoskeleton-associated protein 2 (Fragment) OS=Homo sapiens OX=9606 GN=CKAP2 PE=1 SV=1	2	2	2	2
ING5	Q8WYH8;A0A1B0GW41;E9PEN0	Q8WYH8;A0A1B0GW41;E9PEN0	2;2;1	2;2;1	2;2;1	Inhibitor of growth protein 5	ING5	sp|Q8WYH8|ING5_HUMAN Inhibitor of growth protein 5 OS=Homo sapiens OX=9606 GN=ING5 PE=1 SV=1;tr|A0A1B0GW41|A0A1B0GW41_HUMAN Inhibitor of growth protein 5 OS=Homo sapiens OX=9606 GN=ING5 PE=1 SV=1;tr|E9PEN0|E9PEN0_HUMAN Inhibitor of growth protein 5 OS=Homo	3	2	2	2
HMHA1	Q92619;A0A087X1A3;K7ES92;F5H1R4;K7ES98;K7EM85	Q92619;A0A087X1A3;K7ES92;F5H1R4;K7ES98;K7EM85	2;1;1;1;1;1	2;1;1;1;1;1	2;1;1;1;1;1	Minor histocompatibility protein HA-1;Minor histocompatibility antigen HA-1	HMHA1	sp|Q92619|HMHA1_HUMAN Rho GTPase-activating protein 45 OS=Homo sapiens OX=9606 GN=ARHGAP45 PE=1 SV=2;tr|A0A087X1A3|A0A087X1A3_HUMAN Rho GTPase-activating protein 45 (Fragment) OS=Homo sapiens OX=9606 GN=ARHGAP45 PE=1 SV=1;tr|K7ES92|K7ES92_HUMAN Rho GTPase-	6	2	2	2
MRPS31	Q92665	Q92665	2	2	2	28S ribosomal protein S31, mitochondrial	MRPS31	sp|Q92665|RT31_HUMAN 28S ribosomal protein S31, mitochondrial OS=Homo sapiens OX=9606 GN=MRPS31 PE=1 SV=3	1	2	2	2
HDAC2	Q92769;E5RFI6;E5RJ04;E5RGV4;E5RHE7;E5RH52;E5RG37;E5RFP9;H3BM24;E5RK19	Q92769;E5RFI6;E5RJ04;E5RGV4;E5RHE7;E5RH52;E5RG37;E5RFP9;H3BM24;E5RK19	4;3;3;3;3;3;3;3;3;2	2;2;2;2;2;2;2;2;2;2	2;2;2;2;2;2;2;2;2;2	Histone deacetylase 2	HDAC2	sp|Q92769|HDAC2_HUMAN Histone deacetylase 2 OS=Homo sapiens OX=9606 GN=HDAC2 PE=1 SV=2;tr|E5RFI6|E5RFI6_HUMAN Histone deacetylase 2 (Fragment) OS=Homo sapiens OX=9606 GN=HDAC2 PE=1 SV=1;tr|E5RJ04|E5RJ04_HUMAN Histone deacetylase 2 (Fragment) OS=Homo sapien	10	4	2	2
SYMPK	Q92797;M0R3C7;A0A087WUE9	Q92797;M0R3C7;A0A087WUE9	2;1;1	2;1;1	2;1;1	Symplekin	SYMPK	sp|Q92797|SYMPK_HUMAN Symplekin OS=Homo sapiens OX=9606 GN=SYMPK PE=1 SV=2;tr|M0R3C7|M0R3C7_HUMAN Symplekin OS=Homo sapiens OX=9606 GN=SYMPK PE=1 SV=1;tr|A0A087WUE9|A0A087WUE9_HUMAN Symplekin OS=Homo sapiens OX=9606 GN=SYMPK PE=1 SV=1	3	2	2	2
COPS5	Q92905;E5RHF2;E5RHH5	Q92905;E5RHF2;E5RHH5	2;1;1	2;1;1	2;1;1	COP9 signalosome complex subunit 5	COPS5	sp|Q92905|CSN5_HUMAN COP9 signalosome complex subunit 5 OS=Homo sapiens OX=9606 GN=COPS5 PE=1 SV=4;tr|E5RHF2|E5RHF2_HUMAN COP9 signalosome complex subunit 5 (Fragment) OS=Homo sapiens OX=9606 GN=COPS5 PE=1 SV=1;tr|E5RHH5|E5RHH5_HUMAN COP9 signalosome compl	3	2	2	2
CUL5	Q93034;H0YCA0	Q93034;H0YCA0	2;1	2;1	2;1	Cullin-5	CUL5	sp|Q93034|CUL5_HUMAN Cullin-5 OS=Homo sapiens OX=9606 GN=CUL5 PE=1 SV=4;tr|H0YCA0|H0YCA0_HUMAN Cullin-5 (Fragment) OS=Homo sapiens OX=9606 GN=CUL5 PE=1 SV=1	2	2	2	2
MED12	Q93074;Q7Z3Z5;H7C274	Q93074;Q7Z3Z5;H7C274	2;2;1	2;2;1	2;2;1	Mediator of RNA polymerase II transcription subunit 12	MED12;TNRC11	sp|Q93074|MED12_HUMAN Mediator of RNA polymerase II transcription subunit 12 OS=Homo sapiens OX=9606 GN=MED12 PE=1 SV=4;tr|Q7Z3Z5|Q7Z3Z5_HUMAN Mediator of RNA polymerase II transcription subunit 12 OS=Homo sapiens OX=9606 GN=MED12 PE=1 SV=1;tr|H7C274|H7C27	3	2	2	2
L3MBTL2	Q969R5;K7EQ11;Q05BQ5	Q969R5;K7EQ11;Q05BQ5	2;1;1	2;1;1	2;1;1	Lethal(3)malignant brain tumor-like protein 2;MBT domain-containing protein 1	L3MBTL2;MBTD1	sp|Q969R5|LMBL2_HUMAN Lethal(3)malignant brain tumor-like protein 2 OS=Homo sapiens OX=9606 GN=L3MBTL2 PE=1 SV=1;tr|K7EQ11|K7EQ11_HUMAN MBT domain-containing protein 1 (Fragment) OS=Homo sapiens OX=9606 GN=MBTD1 PE=1 SV=1;sp|Q05BQ5|MBTD1_HUMAN MBT domain-c	3	2	2	2
TBRG4	Q969Z0;C9J7P5;C9IZN7	Q969Z0;C9J7P5;C9IZN7	2;1;1	2;1;1	2;1;1	Protein TBRG4	TBRG4	sp|Q969Z0|FAKD4_HUMAN FAST kinase domain-containing protein 4 OS=Homo sapiens OX=9606 GN=TBRG4 PE=1 SV=1;tr|C9J7P5|C9J7P5_HUMAN FAST kinase domain-containing protein 4 (Fragment) OS=Homo sapiens OX=9606 GN=TBRG4 PE=1 SV=1;tr|C9IZN7|C9IZN7_HUMAN FAST kinase	3	2	2	2
EXOSC8	Q96B26	Q96B26	2	2	2	Exosome complex component RRP43	EXOSC8	sp|Q96B26|EXOS8_HUMAN Exosome complex component RRP43 OS=Homo sapiens OX=9606 GN=EXOSC8 PE=1 SV=1	1	2	2	2
HAUS1	Q96CS2;K7ES67	Q96CS2;K7ES67	2;1	2;1	2;1	HAUS augmin-like complex subunit 1	HAUS1	sp|Q96CS2|HAUS1_HUMAN HAUS augmin-like complex subunit 1 OS=Homo sapiens OX=9606 GN=HAUS1 PE=1 SV=1;tr|K7ES67|K7ES67_HUMAN HAUS augmin-like complex subunit 1 (Fragment) OS=Homo sapiens OX=9606 GN=HAUS1 PE=1 SV=8	2	2	2	2
RRP36	Q96EU6	Q96EU6	2	2	2	Ribosomal RNA processing protein 36 homolog	RRP36	sp|Q96EU6|RRP36_HUMAN Ribosomal RNA processing protein 36 homolog OS=Homo sapiens OX=9606 GN=RRP36 PE=1 SV=1	1	2	2	2
CDCA5	Q96FF9;B5MBX0;H0YCL8	Q96FF9;B5MBX0;H0YCL8	2;2;1	2;2;1	2;2;1	Sororin	CDCA5	sp|Q96FF9|CDCA5_HUMAN Sororin OS=Homo sapiens OX=9606 GN=CDCA5 PE=1 SV=1;tr|B5MBX0|B5MBX0_HUMAN Sororin OS=Homo sapiens OX=9606 GN=CDCA5 PE=1 SV=1;tr|H0YCL8|H0YCL8_HUMAN Sororin (Fragment) OS=Homo sapiens OX=9606 GN=CDCA5 PE=1 SV=1	3	2	2	2
THOC3	Q96J01;H7C0C5;D6RGZ2;D6REC9	Q96J01;H7C0C5;D6RGZ2;D6REC9	2;1;1;1	2;1;1;1	2;1;1;1	THO complex subunit 3	THOC3	sp|Q96J01|THOC3_HUMAN THO complex subunit 3 OS=Homo sapiens OX=9606 GN=THOC3 PE=1 SV=1;tr|H7C0C5|H7C0C5_HUMAN THO complex subunit 3 (Fragment) OS=Homo sapiens OX=9606 GN=THOC3 PE=1 SV=1;tr|D6RGZ2|D6RGZ2_HUMAN THO complex subunit 3 OS=Homo sapiens OX=9606 G	4	2	2	2
MAP6	Q96JE9	Q96JE9	2	2	2	Microtubule-associated protein 6	MAP6	sp|Q96JE9|MAP6_HUMAN Microtubule-associated protein 6 OS=Homo sapiens OX=9606 GN=MAP6 PE=1 SV=2	1	2	2	2
ZMAT2	Q96NC0;R4GMX9	Q96NC0;R4GMX9	2;1	2;1	2;1	Zinc finger matrin-type protein 2	ZMAT2	sp|Q96NC0|ZMAT2_HUMAN Zinc finger matrin-type protein 2 OS=Homo sapiens OX=9606 GN=ZMAT2 PE=1 SV=1;tr|R4GMX9|R4GMX9_HUMAN Zinc finger matrin-type protein 2 (Fragment) OS=Homo sapiens OX=9606 GN=ZMAT2 PE=1 SV=1	2	2	2	2
VPS35	Q96QK1	Q96QK1	2	2	2	Vacuolar protein sorting-associated protein 35	VPS35	sp|Q96QK1|VPS35_HUMAN Vacuolar protein sorting-associated protein 35 OS=Homo sapiens OX=9606 GN=VPS35 PE=1 SV=2	1	2	2	2
TUBGCP6	Q96RT7;E7EQL8;H7C358	Q96RT7;E7EQL8;H7C358	2;2;1	2;2;1	2;2;1	Gamma-tubulin complex component 6	TUBGCP6	sp|Q96RT7|GCP6_HUMAN Gamma-tubulin complex component 6 OS=Homo sapiens OX=9606 GN=TUBGCP6 PE=1 SV=3;tr|E7EQL8|E7EQL8_HUMAN Gamma-tubulin complex component 6 OS=Homo sapiens OX=9606 GN=TUBGCP6 PE=1 SV=1;tr|H7C358|H7C358_HUMAN Gamma-tubulin complex component	3	2	2	2
PIGS	Q96S52;K7EN97	Q96S52;K7EN97	2;1	2;1	2;1	GPI transamidase component PIG-S	PIGS	sp|Q96S52|PIGS_HUMAN GPI transamidase component PIG-S OS=Homo sapiens OX=9606 GN=PIGS PE=1 SV=3;tr|K7EN97|K7EN97_HUMAN GPI transamidase component PIG-S OS=Homo sapiens OX=9606 GN=PIGS PE=1 SV=1	2	2	2	2
STRBP	Q96SI9;E9PKQ0;Q5JPA5	Q96SI9	5;2;2	2;2;2	2;2;2	Spermatid perinuclear RNA-binding protein	STRBP	sp|Q96SI9|STRBP_HUMAN Spermatid perinuclear RNA-binding protein OS=Homo sapiens OX=9606 GN=STRBP PE=1 SV=1	3	5	2	2
DNAJC2	Q99543;C9IZ83;H7C3L7	Q99543;C9IZ83;H7C3L7	2;1;1	2;1;1	2;1;1	DnaJ homolog subfamily C member 2;DnaJ homolog subfamily C member 2, N-terminally processed	DNAJC2	sp|Q99543|DNJC2_HUMAN DnaJ homolog subfamily C member 2 OS=Homo sapiens OX=9606 GN=DNAJC2 PE=1 SV=4;tr|C9IZ83|C9IZ83_HUMAN DnaJ homolog subfamily C member 2 (Fragment) OS=Homo sapiens OX=9606 GN=DNAJC2 PE=1 SV=1;tr|H7C3L7|H7C3L7_HUMAN DnaJ homolog subfamil	3	2	2	2
POP1	Q99575;E5RK39	Q99575;E5RK39	2;1	2;1	2;1	Ribonucleases P/MRP protein subunit POP1	POP1	sp|Q99575|POP1_HUMAN Ribonucleases P/MRP protein subunit POP1 OS=Homo sapiens OX=9606 GN=POP1 PE=1 SV=2;tr|E5RK39|E5RK39_HUMAN Ribonucleases P/MRP protein subunit POP1 (Fragment) OS=Homo sapiens OX=9606 GN=POP1 PE=1 SV=1	2	2	2	2
TSNAX	Q99598;C4P0D4;Q5VVQ1;C4P0D6;C4P0D8	Q99598;C4P0D4;Q5VVQ1;C4P0D6;C4P0D8	2;1;1;1;1	2;1;1;1;1	2;1;1;1;1	Translin-associated protein X	TSNAX;DISC1	sp|Q99598|TSNAX_HUMAN Translin-associated protein X OS=Homo sapiens OX=9606 GN=TSNAX PE=1 SV=1;tr|C4P0D4|C4P0D4_HUMAN Disrupted in schizophrenia 1 isoform 47 OS=Homo sapiens OX=9606 GN=TSNAX-DISC1 PE=2 SV=1;tr|Q5VVQ1|Q5VVQ1_HUMAN Translin-associated protei	5	2	2	2
HSD17B10	Q99714;Q5H928	Q99714;Q5H928	2;1	2;1	2;1	3-hydroxyacyl-CoA dehydrogenase type-2	HSD17B10	sp|Q99714|HCD2_HUMAN 3-hydroxyacyl-CoA dehydrogenase type-2 OS=Homo sapiens OX=9606 GN=HSD17B10 PE=1 SV=3;tr|Q5H928|Q5H928_HUMAN 3-hydroxyacyl-CoA dehydrogenase type-2 OS=Homo sapiens OX=9606 GN=HSD17B10 PE=1 SV=1	2	2	2	2
NAP1L4	Q99733;A8MXH2;E9PKT8;C9J6D1;C9JZI7;E9PNW0;F8VXI6;H0YIV4;F5H4R6;F8W0J6;B7Z9C2;F8W543;F8VV59;F8VY35;F8VUX1;F8W020;F8W118;F8VRJ2;H0YCI4;H0YHC3;H0YH88;F8VVB5;E9PNJ7;E9PS34;E9PJJ2;P55209	Q99733;A8MXH2;E9PKT8;C9J6D1;C9JZI7;E9PNW0;F8VXI6;H0YIV4;F5H4R6;F8W0J6;B7Z9C2;F8W543;F8VV59;F8VY35;F8VUX1;F8W020;F8W118;F8VRJ2;H0YCI4;H0YHC3;H0YH88;F8VVB5;E9PNJ7;E9PS34;E9PJJ2;P55209	2;2;2;2;2;1;1;1;1;1;1;1;1;1;1;1;1;1;1;1;1;1;1;1;1;1	2;2;2;2;2;1;1;1;1;1;1;1;1;1;1;1;1;1;1;1;1;1;1;1;1;1	2;2;2;2;2;1;1;1;1;1;1;1;1;1;1;1;1;1;1;1;1;1;1;1;1;1	Nucleosome assembly protein 1-like 4;Nucleosome assembly protein 1-like 1	NAP1L4;NAP1L1	sp|Q99733|NP1L4_HUMAN Nucleosome assembly protein 1-like 4 OS=Homo sapiens OX=9606 GN=NAP1L4 PE=1 SV=1;tr|A8MXH2|A8MXH2_HUMAN Nucleosome assembly protein 1-like 4 (Fragment) OS=Homo sapiens OX=9606 GN=NAP1L4 PE=1 SV=2;tr|E9PKT8|E9PKT8_HUMAN Nucleosome asse	26	2	2	2
ERP44	Q9BS26	Q9BS26	2	2	2	Endoplasmic reticulum resident protein 44	ERP44	sp|Q9BS26|ERP44_HUMAN Endoplasmic reticulum resident protein 44 OS=Homo sapiens OX=9606 GN=ERP44 PE=1 SV=1	1	2	2	2
HAUS8	Q9BT25	Q9BT25	2	2	2	HAUS augmin-like complex subunit 8	HAUS8	sp|Q9BT25|HAUS8_HUMAN HAUS augmin-like complex subunit 8 OS=Homo sapiens OX=9606 GN=HAUS8 PE=1 SV=3	1	2	2	2
TMEM43	Q9BTV4	Q9BTV4	2	2	2	Transmembrane protein 43	TMEM43	sp|Q9BTV4|TMM43_HUMAN Transmembrane protein 43 OS=Homo sapiens OX=9606 GN=TMEM43 PE=1 SV=1	1	2	2	2
NDC1	Q9BTX1	Q9BTX1	2	2	2	Nucleoporin NDC1	NDC1	sp|Q9BTX1|NDC1_HUMAN Nucleoporin NDC1 OS=Homo sapiens OX=9606 GN=NDC1 PE=1 SV=2	1	2	2	2
MMTAG2	Q9BU76	Q9BU76	2	2	2	Multiple myeloma tumor-associated protein 2	MMTAG2	sp|Q9BU76|MMTA2_HUMAN Multiple myeloma tumor-associated protein 2 OS=Homo sapiens OX=9606 GN=MMTAG2 PE=1 SV=1	1	2	2	2
TMED9	Q9BVK6	Q9BVK6	2	2	2	Transmembrane emp24 domain-containing protein 9	TMED9	sp|Q9BVK6|TMED9_HUMAN Transmembrane emp24 domain-containing protein 9 OS=Homo sapiens OX=9606 GN=TMED9 PE=1 SV=2	1	2	2	2
TIMM21	Q9BVV7	Q9BVV7	2	2	2	Mitochondrial import inner membrane translocase subunit Tim21	TIMM21	sp|Q9BVV7|TIM21_HUMAN Mitochondrial import inner membrane translocase subunit Tim21 OS=Homo sapiens OX=9606 GN=TIMM21 PE=1 SV=1	1	2	2	2
CHID1	Q9BWS9;E9PKF1;E9PI70;E9PIP0;E9PRL3;E9PPH0;E9PPA0	Q9BWS9;E9PKF1;E9PI70;E9PIP0;E9PRL3;E9PPH0;E9PPA0	2;1;1;1;1;1;1	2;1;1;1;1;1;1	2;1;1;1;1;1;1	Chitinase domain-containing protein 1	CHID1	sp|Q9BWS9|CHID1_HUMAN Chitinase domain-containing protein 1 OS=Homo sapiens OX=9606 GN=CHID1 PE=1 SV=1;tr|E9PKF1|E9PKF1_HUMAN Chitinase domain-containing protein 1 (Fragment) OS=Homo sapiens OX=9606 GN=CHID1 PE=1 SV=1;tr|E9PI70|E9PI70_HUMAN Chitinase domai	7	2	2	2
CHMP4A	Q9BY43;H0YIN6;E9PQI5;E9PQ80;E9PSI1	Q9BY43;H0YIN6;E9PQI5;E9PQ80;E9PSI1	2;1;1;1;1	2;1;1;1;1	2;1;1;1;1	Charged multivesicular body protein 4a	CHMP4A	sp|Q9BY43|CHM4A_HUMAN Charged multivesicular body protein 4a OS=Homo sapiens OX=9606 GN=CHMP4A PE=1 SV=3;tr|H0YIN6|H0YIN6_HUMAN Charged multivesicular body protein 4a OS=Homo sapiens OX=9606 GN=CHMP4A PE=1 SV=2;tr|E9PQI5|E9PQI5_HUMAN Charged multivesicular	5	2	2	2
WDR11	Q9BZH6	Q9BZH6	2	2	2	WD repeat-containing protein 11	WDR11	sp|Q9BZH6|WDR11_HUMAN WD repeat-containing protein 11 OS=Homo sapiens OX=9606 GN=WDR11 PE=1 SV=1	1	2	2	2
DPY30	Q9C005	Q9C005	2	2	2	Protein dpy-30 homolog	DPY30	sp|Q9C005|DPY30_HUMAN Protein dpy-30 homolog OS=Homo sapiens OX=9606 GN=DPY30 PE=1 SV=1	1	2	2	2
INTS2	Q9H0H0;J3KMZ7;A0A2R8Y4Z6	Q9H0H0;J3KMZ7;A0A2R8Y4Z6	2;2;1	2;2;1	2;2;1	Integrator complex subunit 2	INTS2	sp|Q9H0H0|INT2_HUMAN Integrator complex subunit 2 OS=Homo sapiens OX=9606 GN=INTS2 PE=1 SV=2;tr|J3KMZ7|J3KMZ7_HUMAN Integrator complex subunit 2 OS=Homo sapiens OX=9606 GN=INTS2 PE=1 SV=1;tr|A0A2R8Y4Z6|A0A2R8Y4Z6_HUMAN Integrator complex subunit 2 OS=Homo	3	2	2	2
RAB1B	Q9H0U4;E9PLD0;Q92928	Q9H0U4;E9PLD0	5;4;1	2;2;1	2;2;1	Ras-related protein Rab-1B	RAB1B	sp|Q9H0U4|RAB1B_HUMAN Ras-related protein Rab-1B OS=Homo sapiens OX=9606 GN=RAB1B PE=1 SV=1;tr|E9PLD0|E9PLD0_HUMAN Ras-related protein Rab-1B OS=Homo sapiens OX=9606 GN=RAB1B PE=1 SV=1	3	5	2	2
CHMP4B	Q9H444	Q9H444	2	2	2	Charged multivesicular body protein 4b	CHMP4B	sp|Q9H444|CHM4B_HUMAN Charged multivesicular body protein 4b OS=Homo sapiens OX=9606 GN=CHMP4B PE=1 SV=1	1	2	2	2
DEF6	Q9H4E7	Q9H4E7	2	2	2	Differentially expressed in FDCP 6 homolog	DEF6	sp|Q9H4E7|DEFI6_HUMAN Differentially expressed in FDCP 6 homolog OS=Homo sapiens OX=9606 GN=DEF6 PE=1 SV=1	1	2	2	2
BRD9	Q9H8M2	Q9H8M2	2	2	2	Bromodomain-containing protein 9	BRD9	sp|Q9H8M2|BRD9_HUMAN Bromodomain-containing protein 9 OS=Homo sapiens OX=9606 GN=BRD9 PE=1 SV=2	1	2	2	2
POLR1B	Q9H9Y6;F8WDS4;F8WAK7;F8WBB9;F8WCS3;C9JJG2;C9JS83	Q9H9Y6;F8WDS4;F8WAK7;F8WBB9;F8WCS3;C9JJG2;C9JS83	2;1;1;1;1;1;1	2;1;1;1;1;1;1	2;1;1;1;1;1;1	DNA-directed RNA polymerase I subunit RPA2	POLR1B	sp|Q9H9Y6|RPA2_HUMAN DNA-directed RNA polymerase I subunit RPA2 OS=Homo sapiens OX=9606 GN=POLR1B PE=1 SV=2;tr|F8WDS4|F8WDS4_HUMAN DNA-directed RNA polymerase I subunit RPA2 OS=Homo sapiens OX=9606 GN=POLR1B PE=1 SV=1;tr|F8WAK7|F8WAK7_HUMAN DNA-directed RN	7	2	2	2
MEAF6	Q9HAF1	Q9HAF1	2	2	2	Chromatin modification-related protein MEAF6	MEAF6	sp|Q9HAF1|EAF6_HUMAN Chromatin modification-related protein MEAF6 OS=Homo sapiens OX=9606 GN=MEAF6 PE=1 SV=1	1	2	2	2
UPF2	Q9HAU5	Q9HAU5	2	2	2	Regulator of nonsense transcripts 2	UPF2	sp|Q9HAU5|RENT2_HUMAN Regulator of nonsense transcripts 2 OS=Homo sapiens OX=9606 GN=UPF2 PE=1 SV=1	1	2	2	2
SP110	Q9HB58;G5E9C0	Q9HB58;G5E9C0	2;1	2;1	2;1	Sp110 nuclear body protein	SP110	sp|Q9HB58|SP110_HUMAN Sp110 nuclear body protein OS=Homo sapiens OX=9606 GN=SP110 PE=1 SV=5;tr|G5E9C0|G5E9C0_HUMAN SP110 nuclear body protein, isoform CRA_b OS=Homo sapiens OX=9606 GN=SP110 PE=1 SV=1	2	2	2	2
CBX8	Q9HC52;C9J6K3;C9JM54	Q9HC52;C9J6K3;C9JM54	2;2;1	2;2;1	2;2;1	Chromobox protein homolog 8	CBX8	sp|Q9HC52|CBX8_HUMAN Chromobox protein homolog 8 OS=Homo sapiens OX=9606 GN=CBX8 PE=1 SV=3;tr|C9J6K3|C9J6K3_HUMAN Chromobox protein homolog 8 (Fragment) OS=Homo sapiens OX=9606 GN=CBX8 PE=1 SV=1;tr|C9JM54|C9JM54_HUMAN Chromobox protein homolog 8 (Fragment)	3	2	2	2
MSL2	Q9HCI7;C9IZG7;C9J5S2;C9IZ03	Q9HCI7;C9IZG7;C9J5S2;C9IZ03	2;1;1;1	2;1;1;1	2;1;1;1	E3 ubiquitin-protein ligase MSL2	MSL2	sp|Q9HCI7|MSL2_HUMAN E3 ubiquitin-protein ligase MSL2 OS=Homo sapiens OX=9606 GN=MSL2 PE=1 SV=2;tr|C9IZG7|C9IZG7_HUMAN E3 ubiquitin-protein ligase MSL2 (Fragment) OS=Homo sapiens OX=9606 GN=MSL2 PE=1 SV=1;tr|C9J5S2|C9J5S2_HUMAN E3 ubiquitin-protein ligase	4	2	2	2
HMG20A	Q9NP66;H0YK55;H0YMS9;H0YNS8;H0YKM5	Q9NP66;H0YK55;H0YMS9;H0YNS8;H0YKM5	2;1;1;1;1	2;1;1;1;1	2;1;1;1;1	High mobility group protein 20A	HMG20A	sp|Q9NP66|HM20A_HUMAN High mobility group protein 20A OS=Homo sapiens OX=9606 GN=HMG20A PE=1 SV=1;tr|H0YK55|H0YK55_HUMAN High mobility group protein 20A (Fragment) OS=Homo sapiens OX=9606 GN=HMG20A PE=1 SV=1;tr|H0YMS9|H0YMS9_HUMAN High mobility group prote	5	2	2	2
ENY2	Q9NPA8;J3KNT2;E5RI00;E5RHT9;E5RJ84;E5RHX8	Q9NPA8;J3KNT2;E5RI00;E5RHT9;E5RJ84;E5RHX8	2;1;1;1;1;1	2;1;1;1;1;1	2;1;1;1;1;1	Transcription and mRNA export factor ENY2	ENY2	sp|Q9NPA8|ENY2_HUMAN Transcription and mRNA export factor ENY2 OS=Homo sapiens OX=9606 GN=ENY2 PE=1 SV=1;tr|J3KNT2|J3KNT2_HUMAN Transcription and mRNA export factor ENY2 OS=Homo sapiens OX=9606 GN=ENY2 PE=1 SV=1;tr|E5RI00|E5RI00_HUMAN Transcription and mRN	6	2	2	2
EXOSC4	Q9NPD3;E9PPI9;E9PI41	Q9NPD3;E9PPI9;E9PI41	2;1;1	2;1;1	2;1;1	Exosome complex component RRP41	EXOSC4	sp|Q9NPD3|EXOS4_HUMAN Exosome complex component RRP41 OS=Homo sapiens OX=9606 GN=EXOSC4 PE=1 SV=3;tr|E9PPI9|E9PPI9_HUMAN Exosome complex component RRP41 OS=Homo sapiens OX=9606 GN=EXOSC4 PE=1 SV=1;tr|E9PI41|E9PI41_HUMAN Exosome complex component RRP41 (Fra	3	2	2	2
UBN1	Q9NPG3;K7EQR1	Q9NPG3;K7EQR1	2;1	2;1	2;1	Ubinuclein-1	UBN1	sp|Q9NPG3|UBN1_HUMAN Ubinuclein-1 OS=Homo sapiens OX=9606 GN=UBN1 PE=1 SV=2;tr|K7EQR1|K7EQR1_HUMAN Ubinuclein-1 (Fragment) OS=Homo sapiens OX=9606 GN=UBN1 PE=1 SV=1	2	2	2	2
ABCB10	Q9NRK6	Q9NRK6	2	2	2	ATP-binding cassette sub-family B member 10, mitochondrial	ABCB10	sp|Q9NRK6|ABCBA_HUMAN ATP-binding cassette sub-family B member 10, mitochondrial OS=Homo sapiens OX=9606 GN=ABCB10 PE=1 SV=2	1	2	2	2
BLOC1S4	Q9NUP1	Q9NUP1	2	2	2	Biogenesis of lysosome-related organelles complex 1 subunit 4	BLOC1S4	sp|Q9NUP1|BL1S4_HUMAN Biogenesis of lysosome-related organelles complex 1 subunit 4 OS=Homo sapiens OX=9606 GN=BLOC1S4 PE=1 SV=1	1	2	2	2
AGPAT5	Q9NUQ2	Q9NUQ2	2	2	2	1-acyl-sn-glycerol-3-phosphate acyltransferase epsilon	AGPAT5	sp|Q9NUQ2|PLCE_HUMAN 1-acyl-sn-glycerol-3-phosphate acyltransferase epsilon OS=Homo sapiens OX=9606 GN=AGPAT5 PE=1 SV=3	1	2	2	2
FAM49B	Q9NUQ9;E5RGI7;E5RJE1;E5RIR8;E5RJL8;E5RI16;A0A087X178;A0A1W2PRQ0;Q9H0Q0	Q9NUQ9;E5RGI7;E5RJE1;E5RIR8;E5RJL8;E5RI16;A0A087X178;A0A1W2PRQ0;Q9H0Q0	2;1;1;1;1;1;1;1;1	2;1;1;1;1;1;1;1;1	2;1;1;1;1;1;1;1;1	Protein FAM49B;Protein FAM49A	FAM49B;FAM49A	sp|Q9NUQ9|CYRIB_HUMAN CYFIP-related Rac1 interactor B OS=Homo sapiens OX=9606 GN=CYRIB PE=1 SV=1;tr|E5RGI7|E5RGI7_HUMAN CYFIP-related Rac1 interactor B (Fragment) OS=Homo sapiens OX=9606 GN=CYRIB PE=1 SV=8;tr|E5RJE1|E5RJE1_HUMAN CYFIP-related Rac1 interact	9	2	2	2
IMP3	Q9NV31	Q9NV31	2	2	2	U3 small nucleolar ribonucleoprotein protein IMP3	IMP3	sp|Q9NV31|IMP3_HUMAN U3 small nucleolar ribonucleoprotein protein IMP3 OS=Homo sapiens OX=9606 GN=IMP3 PE=1 SV=1	1	2	2	2
ARL8B	Q9NVJ2;Q96BM9	Q9NVJ2;Q96BM9	2;1	2;1	2;1	ADP-ribosylation factor-like protein 8B;ADP-ribosylation factor-like protein 8A	ARL8B;ARL8A	sp|Q9NVJ2|ARL8B_HUMAN ADP-ribosylation factor-like protein 8B OS=Homo sapiens OX=9606 GN=ARL8B PE=1 SV=1;sp|Q96BM9|ARL8A_HUMAN ADP-ribosylation factor-like protein 8A OS=Homo sapiens OX=9606 GN=ARL8A PE=1 SV=1	2	2	2	2
INTS10	Q9NVR2;H0YAY7;H0YBB0;H0YBH6;H0YBW3	Q9NVR2;H0YAY7;H0YBB0;H0YBH6;H0YBW3	2;1;1;1;1	2;1;1;1;1	2;1;1;1;1	Integrator complex subunit 10	INTS10	sp|Q9NVR2|INT10_HUMAN Integrator complex subunit 10 OS=Homo sapiens OX=9606 GN=INTS10 PE=1 SV=2;tr|H0YAY7|H0YAY7_HUMAN Integrator complex subunit 10 (Fragment) OS=Homo sapiens OX=9606 GN=INTS10 PE=4 SV=1;tr|H0YBB0|H0YBB0_HUMAN Integrator complex subunit 10	5	2	2	2
MTPAP	Q9NVV4;Q5T851;Q5T852	Q9NVV4;Q5T851;Q5T852	2;1;1	2;1;1	2;1;1	Poly(A) RNA polymerase, mitochondrial	MTPAP	sp|Q9NVV4|PAPD1_HUMAN Poly(A) RNA polymerase, mitochondrial OS=Homo sapiens OX=9606 GN=MTPAP PE=1 SV=1;tr|Q5T851|Q5T851_HUMAN Poly(A) RNA polymerase, mitochondrial (Fragment) OS=Homo sapiens OX=9606 GN=MTPAP PE=1 SV=1;tr|Q5T852|Q5T852_HUMAN Poly(A) RNA pol	3	2	2	2
RBM22	Q9NW64;E5RJW4	Q9NW64;E5RJW4	2;1	2;1	2;1	Pre-mRNA-splicing factor RBM22	RBM22	sp|Q9NW64|RBM22_HUMAN Pre-mRNA-splicing factor RBM22 OS=Homo sapiens OX=9606 GN=RBM22 PE=1 SV=1;tr|E5RJW4|E5RJW4_HUMAN Pre-mRNA-splicing factor RBM22 (Fragment) OS=Homo sapiens OX=9606 GN=RBM22 PE=1 SV=1	2	2	2	2
NHP2	Q9NX24;J3QSY4;D6RC52;D6RCB9	Q9NX24;J3QSY4;D6RC52;D6RCB9	2;1;1;1	2;1;1;1	2;1;1;1	H/ACA ribonucleoprotein complex subunit 2	NHP2	sp|Q9NX24|NHP2_HUMAN H/ACA ribonucleoprotein complex subunit 2 OS=Homo sapiens OX=9606 GN=NHP2 PE=1 SV=1;tr|J3QSY4|J3QSY4_HUMAN Ribonucloprotein OS=Homo sapiens OX=9606 GN=NHP2 PE=1 SV=1;tr|D6RC52|D6RC52_HUMAN Ribonucloprotein (Fragment) OS=Homo sapiens OX	4	2	2	2
TRMT1	Q9NXH9;K7EQQ8	Q9NXH9;K7EQQ8	2;1	2;1	2;1	tRNA (guanine(26)-N(2))-dimethyltransferase	TRMT1	sp|Q9NXH9|TRM1_HUMAN tRNA (guanine(26)-N(2))-dimethyltransferase OS=Homo sapiens OX=9606 GN=TRMT1 PE=1 SV=1;tr|K7EQQ8|K7EQQ8_HUMAN tRNA (guanine(26)-N(2))-dimethyltransferase (Fragment) OS=Homo sapiens OX=9606 GN=TRMT1 PE=1 SV=1	2	2	2	2
CDKN2AIP	Q9NXV6;J3KNE1;D6RGD2	Q9NXV6;J3KNE1;D6RGD2	2;1;1	2;1;1	2;1;1	CDKN2A-interacting protein	CDKN2AIP	sp|Q9NXV6|CARF_HUMAN CDKN2A-interacting protein OS=Homo sapiens OX=9606 GN=CDKN2AIP PE=1 SV=3;tr|J3KNE1|J3KNE1_HUMAN CDKN2A-interacting protein OS=Homo sapiens OX=9606 GN=CDKN2AIP PE=1 SV=1;tr|D6RGD2|D6RGD2_HUMAN CDKN2A-interacting protein OS=Homo sapiens	3	2	2	2
GAR1	Q9NY12	Q9NY12	2	2	2	H/ACA ribonucleoprotein complex subunit 1	GAR1	sp|Q9NY12|GAR1_HUMAN H/ACA ribonucleoprotein complex subunit 1 OS=Homo sapiens OX=9606 GN=GAR1 PE=1 SV=1	1	2	2	2
ABI3	Q9P2A4	Q9P2A4	2	2	2	ABI gene family member 3	ABI3	sp|Q9P2A4|ABI3_HUMAN ABI gene family member 3 OS=Homo sapiens OX=9606 GN=ABI3 PE=1 SV=2	1	2	2	2
PSMC3IP	Q9P2W1;K7ELD8;K7EK12;K7EQS1;K7ERB6	Q9P2W1;K7ELD8;K7EK12;K7EQS1;K7ERB6	2;1;1;1;1	2;1;1;1;1	2;1;1;1;1	Homologous-pairing protein 2 homolog	PSMC3IP	sp|Q9P2W1|HOP2_HUMAN Homologous-pairing protein 2 homolog OS=Homo sapiens OX=9606 GN=PSMC3IP PE=1 SV=1;tr|K7ELD8|K7ELD8_HUMAN Homologous-pairing protein 2 homolog OS=Homo sapiens OX=9606 GN=PSMC3IP PE=1 SV=1;tr|K7EK12|K7EK12_HUMAN Homologous-pairing protei	5	2	2	2
MBD2	Q9UBB5;X6RBL6;J3KSA7	Q9UBB5;X6RBL6	3;2;1	2;1;1	2;1;1	Methyl-CpG-binding domain protein 2	MBD2	sp|Q9UBB5|MBD2_HUMAN Methyl-CpG-binding domain protein 2 OS=Homo sapiens OX=9606 GN=MBD2 PE=1 SV=1;tr|X6RBL6|X6RBL6_HUMAN Methyl-CpG-binding domain protein 2 OS=Homo sapiens OX=9606 GN=MBD2 PE=1 SV=1	3	3	2	2
VPS29	Q9UBQ0;F8VXU5;Q05DG7	Q9UBQ0;F8VXU5;Q05DG7	2;2;1	2;2;1	2;2;1	Vacuolar protein sorting-associated protein 29	VPS29	sp|Q9UBQ0|VPS29_HUMAN Vacuolar protein sorting-associated protein 29 OS=Homo sapiens OX=9606 GN=VPS29 PE=1 SV=1;tr|F8VXU5|F8VXU5_HUMAN Vacuolar protein sorting-associated protein 29 OS=Homo sapiens OX=9606 GN=VPS29 PE=1 SV=1;tr|Q05DG7|Q05DG7_HUMAN Vacuolar	3	2	2	2
DNAJB11	Q9UBS4;H7C2Y5	Q9UBS4;H7C2Y5	2;1	2;1	2;1	DnaJ homolog subfamily B member 11	DNAJB11	sp|Q9UBS4|DJB11_HUMAN DnaJ homolog subfamily B member 11 OS=Homo sapiens OX=9606 GN=DNAJB11 PE=1 SV=1;tr|H7C2Y5|H7C2Y5_HUMAN DnaJ_C domain-containing protein (Fragment) OS=Homo sapiens OX=9606 PE=1 SV=8	2	2	2	2
TES	Q9UGI8;H7BYK1	Q9UGI8;H7BYK1	2;1	2;1	2;1	Testin	TES	sp|Q9UGI8|TES_HUMAN Testin OS=Homo sapiens OX=9606 GN=TES PE=1 SV=1;tr|H7BYK1|H7BYK1_HUMAN Testin (Fragment) OS=Homo sapiens OX=9606 GN=TES PE=1 SV=1	2	2	2	2
DPP7	Q9UHL4;R4GMR2	Q9UHL4;R4GMR2	2;1	2;1	2;1	Dipeptidyl peptidase 2	DPP7	sp|Q9UHL4|DPP2_HUMAN Dipeptidyl peptidase 2 OS=Homo sapiens OX=9606 GN=DPP7 PE=1 SV=3;tr|R4GMR2|R4GMR2_HUMAN Dipeptidyl peptidase 2 (Fragment) OS=Homo sapiens OX=9606 GN=DPP7 PE=1 SV=1	2	2	2	2
ATPIF1	Q9UII2;A0A0B4J230	Q9UII2;A0A0B4J230	2;1	2;1	2;1	ATPase inhibitor, mitochondrial	ATPIF1	sp|Q9UII2|ATIF1_HUMAN ATPase inhibitor, mitochondrial OS=Homo sapiens OX=9606 GN=ATP5IF1 PE=1 SV=1;tr|A0A0B4J230|A0A0B4J230_HUMAN ATP synthase F1 subunit epsilon OS=Homo sapiens OX=9606 GN=ATP5IF1 PE=1 SV=1	2	2	2	2
CDC23	Q9UJX2	Q9UJX2	2	2	2	Cell division cycle protein 23 homolog	CDC23	sp|Q9UJX2|CDC23_HUMAN Cell division cycle protein 23 homolog OS=Homo sapiens OX=9606 GN=CDC23 PE=1 SV=3	1	2	2	2
ANAPC2	Q9UJX6	Q9UJX6	3	3	2	Anaphase-promoting complex subunit 2	ANAPC2	sp|Q9UJX6|ANC2_HUMAN Anaphase-promoting complex subunit 2 OS=Homo sapiens OX=9606 GN=ANAPC2 PE=1 SV=1	1	3	3	2
DBR1	Q9UK59	Q9UK59	2	2	2	Lariat debranching enzyme	DBR1	sp|Q9UK59|DBR1_HUMAN Lariat debranching enzyme OS=Homo sapiens OX=9606 GN=DBR1 PE=1 SV=2	1	2	2	2
FAM208A	Q9UK61	Q9UK61	2	2	2	Protein FAM208A	FAM208A	sp|Q9UK61|TASOR_HUMAN Protein TASOR OS=Homo sapiens OX=9606 GN=TASOR PE=1 SV=3	1	2	2	2
APPL1	Q9UKG1	Q9UKG1	2	2	2	DCC-interacting protein 13-alpha	APPL1	sp|Q9UKG1|DP13A_HUMAN DCC-interacting protein 13-alpha OS=Homo sapiens OX=9606 GN=APPL1 PE=1 SV=1	1	2	2	2
MCTS1	Q9ULC4;A0A3B3IRV3	Q9ULC4;A0A3B3IRV3	2;1	2;1	2;1	Malignant T-cell-amplified sequence 1	MCTS1	sp|Q9ULC4|MCTS1_HUMAN Malignant T-cell-amplified sequence 1 OS=Homo sapiens OX=9606 GN=MCTS1 PE=1 SV=1;tr|A0A3B3IRV3|A0A3B3IRV3_HUMAN Malignant T-cell-amplified sequence OS=Homo sapiens OX=9606 GN=MCTS2P PE=1 SV=1	2	2	2	2
ATAD2B	Q9ULI0;C9JG15;H7BYF1	Q9ULI0	3;1;1	2;1;1	2;1;1	ATPase family AAA domain-containing protein 2B	ATAD2B	sp|Q9ULI0|ATD2B_HUMAN ATPase family AAA domain-containing protein 2B OS=Homo sapiens OX=9606 GN=ATAD2B PE=1 SV=3	3	3	2	2
NOB1	Q9ULX3;H3BUR4	Q9ULX3;H3BUR4	2;1	2;1	2;1	RNA-binding protein NOB1	NOB1	sp|Q9ULX3|NOB1_HUMAN RNA-binding protein NOB1 OS=Homo sapiens OX=9606 GN=NOB1 PE=1 SV=1;tr|H3BUR4|H3BUR4_HUMAN RNA-binding protein NOB1 OS=Homo sapiens OX=9606 GN=NOB1 PE=1 SV=1	2	2	2	2
PYCARD	Q9ULZ3	Q9ULZ3	2	2	2	Apoptosis-associated speck-like protein containing a CARD	PYCARD	sp|Q9ULZ3|ASC_HUMAN Apoptosis-associated speck-like protein containing a CARD OS=Homo sapiens OX=9606 GN=PYCARD PE=1 SV=2	1	2	2	2
TMCO1	Q9UM00;J3KTQ7;J3QQY2;J3KS45;A0A0D9SEL8	Q9UM00;J3KTQ7;J3QQY2;J3KS45;A0A0D9SEL8	2;1;1;1;1	2;1;1;1;1	2;1;1;1;1	Transmembrane and coiled-coil domain-containing protein 1	TMCO1	sp|Q9UM00|TMCO1_HUMAN Calcium load-activated calcium channel OS=Homo sapiens OX=9606 GN=TMCO1 PE=1 SV=2;tr|J3KTQ7|J3KTQ7_HUMAN Calcium load-activated calcium channel OS=Homo sapiens OX=9606 GN=TMCO1 PE=1 SV=2;tr|J3QQY2|J3QQY2_HUMAN Calcium load-activated c	5	2	2	2
STUB1	Q9UNE7;H3BTA3;H3BS86	Q9UNE7;H3BTA3;H3BS86	2;1;1	2;1;1	2;1;1	E3 ubiquitin-protein ligase CHIP	STUB1	sp|Q9UNE7|CHIP_HUMAN E3 ubiquitin-protein ligase CHIP OS=Homo sapiens OX=9606 GN=STUB1 PE=1 SV=2;tr|H3BTA3|H3BTA3_HUMAN E3 ubiquitin-protein ligase CHIP (Fragment) OS=Homo sapiens OX=9606 GN=STUB1 PE=1 SV=1;tr|H3BS86|H3BS86_HUMAN E3 ubiquitin-protein ligas	3	2	2	2
SCML2	Q9UQR0;H0Y6S1;B4DRC2	Q9UQR0;H0Y6S1;B4DRC2	2;1;1	2;1;1	2;1;1	Sex comb on midleg-like protein 2	SCML2	sp|Q9UQR0|SCML2_HUMAN Sex comb on midleg-like protein 2 OS=Homo sapiens OX=9606 GN=SCML2 PE=1 SV=1;tr|H0Y6S1|H0Y6S1_HUMAN Sex comb on midleg-like protein 2 (Fragment) OS=Homo sapiens OX=9606 GN=SCML2 PE=1 SV=2;tr|B4DRC2|B4DRC2_HUMAN Sex comb on midleg-like	3	2	2	2
ASF1A	Q9Y294;K7ES22;Q9NVP2	Q9Y294;K7ES22;Q9NVP2	2;1;1	2;1;1	2;1;1	Histone chaperone ASF1A;Histone chaperone ASF1B	ASF1A;ASF1B	sp|Q9Y294|ASF1A_HUMAN Histone chaperone ASF1A OS=Homo sapiens OX=9606 GN=ASF1A PE=1 SV=1;tr|K7ES22|K7ES22_HUMAN Histone chaperone ASF1B OS=Homo sapiens OX=9606 GN=ASF1B PE=1 SV=1;sp|Q9NVP2|ASF1B_HUMAN Histone chaperone ASF1B OS=Homo sapiens OX=9606 GN=ASF1	3	2	2	2
DRG1	Q9Y295;F8WEE0	Q9Y295;F8WEE0	2;1	2;1	2;1	Developmentally-regulated GTP-binding protein 1	DRG1	sp|Q9Y295|DRG1_HUMAN Developmentally-regulated GTP-binding protein 1 OS=Homo sapiens OX=9606 GN=DRG1 PE=1 SV=1;tr|F8WEE0|F8WEE0_HUMAN Developmentally-regulated GTP-binding protein 1 OS=Homo sapiens OX=9606 GN=DRG1 PE=1 SV=1	2	2	2	2
LEMD3	Q9Y2U8	Q9Y2U8	2	2	2	Inner nuclear membrane protein Man1	LEMD3	sp|Q9Y2U8|MAN1_HUMAN Inner nuclear membrane protein Man1 OS=Homo sapiens OX=9606 GN=LEMD3 PE=1 SV=2	1	2	2	2
SUGT1	Q9Y2Z0	Q9Y2Z0	2	2	2	Suppressor of G2 allele of SKP1 homolog	SUGT1	sp|Q9Y2Z0|SGT1_HUMAN Protein SGT1 homolog OS=Homo sapiens OX=9606 GN=SUGT1 PE=1 SV=3	1	2	2	2
SF3B6	Q9Y3B4	Q9Y3B4	2	2	2	Splicing factor 3B subunit 6	SF3B6	sp|Q9Y3B4|SF3B6_HUMAN Splicing factor 3B subunit 6 OS=Homo sapiens OX=9606 GN=SF3B6 PE=1 SV=1	1	2	2	2
STRAP	Q9Y3F4	Q9Y3F4	2	2	2	Serine-threonine kinase receptor-associated protein	STRAP	sp|Q9Y3F4|STRAP_HUMAN Serine-threonine kinase receptor-associated protein OS=Homo sapiens OX=9606 GN=STRAP PE=1 SV=1	1	2	2	2
RBM19	Q9Y4C8	Q9Y4C8	2	2	2	Probable RNA-binding protein 19	RBM19	sp|Q9Y4C8|RBM19_HUMAN Probable RNA-binding protein 19 OS=Homo sapiens OX=9606 GN=RBM19 PE=1 SV=3	1	2	2	2
MAP4K5	Q9Y4K4	Q9Y4K4	2	2	2	Mitogen-activated protein kinase kinase kinase kinase 5	MAP4K5	sp|Q9Y4K4|M4K5_HUMAN Mitogen-activated protein kinase kinase kinase kinase 5 OS=Homo sapiens OX=9606 GN=MAP4K5 PE=1 SV=2	1	2	2	2
TAF6L	Q9Y6J9;E9PP94	Q9Y6J9;E9PP94	2;1	2;1	2;1	TAF6-like RNA polymerase II p300/CBP-associated factor-associated factor 65 kDa subunit 6L	TAF6L	sp|Q9Y6J9|TAF6L_HUMAN TAF6-like RNA polymerase II p300/CBP-associated factor-associated factor 65 kDa subunit 6L OS=Homo sapiens OX=9606 GN=TAF6L PE=1 SV=1;tr|E9PP94|E9PP94_HUMAN TAF6-like RNA polymerase II p300/CBP-associated factor-associated factor 65 k	2	2	2	2
SQRDL	Q9Y6N5;H3BNP9;H3BMS6;H3BNX3	Q9Y6N5;H3BNP9;H3BMS6;H3BNX3	2;1;1;1	2;1;1;1	2;1;1;1	Sulfide:quinone oxidoreductase, mitochondrial	SQRDL	sp|Q9Y6N5|SQOR_HUMAN Sulfide:quinone oxidoreductase, mitochondrial OS=Homo sapiens OX=9606 GN=SQOR PE=1 SV=1;tr|H3BNP9|H3BNP9_HUMAN Sulfide:quinone oxidoreductase, mitochondrial (Fragment) OS=Homo sapiens OX=9606 GN=SQOR PE=1 SV=1;tr|H3BMS6|H3BMS6_HUMAN Su	4	2	2	2
CBX3	S4R2Y4;Q13185;C9JMM0;B8ZZ43	S4R2Y4;Q13185;C9JMM0;B8ZZ43	2;2;1;1	2;2;1;1	2;2;1;1	Chromobox protein homolog 3	CBX3	tr|S4R2Y4|S4R2Y4_HUMAN Chromobox protein homolog 3 (Fragment) OS=Homo sapiens OX=9606 GN=CBX3 PE=1 SV=1;sp|Q13185|CBX3_HUMAN Chromobox protein homolog 3 OS=Homo sapiens OX=9606 GN=CBX3 PE=1 SV=4;tr|C9JMM0|C9JMM0_HUMAN Chromobox protein homolog 3 (Fragment)	4	2	2	2
PHF10	S5FZ81;Q8WUB8	S5FZ81;Q8WUB8	2;2	2;2	2;2	PHD finger protein 10	PHF10	tr|S5FZ81|S5FZ81_HUMAN PHD finger protein 10 OS=Homo sapiens OX=9606 GN=PHF10 PE=1 SV=1;sp|Q8WUB8|PHF10_HUMAN PHD finger protein 10 OS=Homo sapiens OX=9606 GN=PHF10 PE=1 SV=3	2	2	2	2
WDR18	U3KQC1;A0A0A0MQU0;Q9BV38;K7EIR0	U3KQC1;A0A0A0MQU0;Q9BV38;K7EIR0	2;2;2;1	2;2;2;1	2;2;2;1	WD repeat-containing protein 18	WDR18	tr|U3KQC1|U3KQC1_HUMAN WD repeat-containing protein 18 (Fragment) OS=Homo sapiens OX=9606 GN=WDR18 PE=1 SV=1;tr|A0A0A0MQU0|A0A0A0MQU0_HUMAN WD repeat-containing protein 18 (Fragment) OS=Homo sapiens OX=9606 GN=WDR18 PE=1 SV=1;sp|Q9BV38|WDR18_HUMAN WD repea	4	2	2	2
CELF2	V9GYD9;Q5VZZ6;A0A0J9YX66;A0A1B0GU44;E9PC62;A0A1B0GUN8;A0A0J9YXJ0;O95319	V9GYD9;Q5VZZ6;A0A0J9YX66;A0A1B0GU44;E9PC62;A0A1B0GUN8;A0A0J9YXJ0;O95319	2;2;2;2;2;2;2;2	2;2;2;2;2;2;2;2	2;2;2;2;2;2;2;2	CUGBP Elav-like family member 2	CELF2	tr|V9GYD9|V9GYD9_HUMAN CUGBP Elav-like family member 2 OS=Homo sapiens OX=9606 GN=CELF2 PE=1 SV=1;tr|Q5VZZ6|Q5VZZ6_HUMAN CUGBP Elav-like family member 2 OS=Homo sapiens OX=9606 GN=CELF2 PE=1 SV=2;tr|A0A0J9YX66|A0A0J9YX66_HUMAN CUGBP Elav-like family member	8	2	2	2
NOL12	V9GYY5;Q9UGY1	V9GYY5;Q9UGY1	2;2	2;2	2;2	Nucleolar protein 12	NOL12	tr|V9GYY5|V9GYY5_HUMAN Nucleolar protein 12 (Fragment) OS=Homo sapiens OX=9606 PE=3 SV=1;sp|Q9UGY1|NOL12_HUMAN Nucleolar protein 12 OS=Homo sapiens OX=9606 GN=NOL12 PE=1 SV=1	2	2	2	2
PSMG2	V9GZ55;K7ENR6;Q969U7	V9GZ55;K7ENR6;Q969U7	2;2;2	2;2;2	2;2;2	Proteasome assembly chaperone 2	PSMG2	tr|V9GZ55|V9GZ55_HUMAN Proteasome assembly chaperone 2 (Fragment) OS=Homo sapiens OX=9606 GN=PSMG2 PE=1 SV=1;tr|K7ENR6|K7ENR6_HUMAN Proteasome assembly chaperone 2 OS=Homo sapiens OX=9606 GN=PSMG2 PE=1 SV=1;sp|Q969U7|PSMG2_HUMAN Proteasome assembly chapero	3	2	2	2
RAB14	X6RFL8;P61106	X6RFL8;P61106	2;2	2;2	2;2	Ras-related protein Rab-14	RAB14	tr|X6RFL8|X6RFL8_HUMAN Ras-related protein Rab-14 (Fragment) OS=Homo sapiens OX=9606 GN=RAB14 PE=1 SV=1;sp|P61106|RAB14_HUMAN Ras-related protein Rab-14 OS=Homo sapiens OX=9606 GN=RAB14 PE=1 SV=4	2	2	2	2
CTNNBL1	A0A087WUB9;Q8WYA6	A0A087WUB9;Q8WYA6	3;3	3;3	3;3	Beta-catenin-like protein 1	CTNNBL1	tr|A0A087WUB9|A0A087WUB9_HUMAN Beta-catenin-like protein 1 OS=Homo sapiens OX=9606 GN=CTNNBL1 PE=1 SV=1;sp|Q8WYA6|CTBL1_HUMAN Beta-catenin-like protein 1 OS=Homo sapiens OX=9606 GN=CTNNBL1 PE=1 SV=1	2	3	3	3
MTSS1L	A0A087WXN9;Q765P7;I3L2G4;H0YBL3;O43312	A0A087WXN9;Q765P7	3;3;1;1;1	3;3;1;1;1	3;3;1;1;1	MTSS1-like protein	MTSS1L	tr|A0A087WXN9|A0A087WXN9_HUMAN Protein MTSS 2 OS=Homo sapiens OX=9606 GN=MTSS2 PE=1 SV=1;sp|Q765P7|MTSS2_HUMAN Protein MTSS 2 OS=Homo sapiens OX=9606 GN=MTSS2 PE=1 SV=1	5	3	3	3
APOOL	A0A087WYF7;Q6UXV4	A0A087WYF7;Q6UXV4	3;3	3;3	3;3	MICOS complex subunit MIC27	APOOL	tr|A0A087WYF7|A0A087WYF7_HUMAN MICOS complex subunit OS=Homo sapiens OX=9606 GN=APOOL PE=1 SV=1;sp|Q6UXV4|MIC27_HUMAN MICOS complex subunit MIC27 OS=Homo sapiens OX=9606 GN=APOOL PE=1 SV=1	2	3	3	3
HMGN3	A0A087WZE9;Q15651	A0A087WZE9;Q15651	4;4	3;3	3;3	High mobility group nucleosome-binding domain-containing protein 3	HMGN3	tr|A0A087WZE9|A0A087WZE9_HUMAN High mobility group nucleosome-binding domain-containing protein 3 OS=Homo sapiens OX=9606 GN=HMGN3 PE=1 SV=1;sp|Q15651|HMGN3_HUMAN High mobility group nucleosome-binding domain-containing protein 3 OS=Homo sapiens OX=9606 GN	2	4	3	3
EIF3H	A0A087WZK9;B3KS98;O15372;E5RJT0;E5RGU4	A0A087WZK9;B3KS98;O15372;E5RJT0	3;3;3;2;1	3;3;3;2;1	3;3;3;2;1	Eukaryotic translation initiation factor 3 subunit H	EIF3H	tr|A0A087WZK9|A0A087WZK9_HUMAN Eukaryotic translation initiation factor 3 subunit H OS=Homo sapiens OX=9606 GN=EIF3H PE=1 SV=1;tr|B3KS98|B3KS98_HUMAN Eukaryotic translation initiation factor 3 subunit H OS=Homo sapiens OX=9606 GN=EIF3H PE=1 SV=1;sp|O15372|	5	3	3	3
RTFDC1	A0A0A0MQR2;Q9BY42;A2A2L6;A2A2L5	A0A0A0MQR2;Q9BY42	3;3;1;1	3;3;1;1	3;3;1;1	Protein RTF2 homolog	RTFDC1	tr|A0A0A0MQR2|A0A0A0MQR2_HUMAN Replication termination factor 2 OS=Homo sapiens OX=9606 GN=RTF2 PE=1 SV=1;sp|Q9BY42|RTF2_HUMAN Replication termination factor 2 OS=Homo sapiens OX=9606 GN=RTF2 PE=1 SV=3	4	3	3	3
EPB41L3	A0A0A0MRA8;A0A0A0MSA4;Q9Y2J2;A0A0J9YW31;A0A0J9YY18;A8K968;J3QRQ6;J3KS70;J3QLU5;J3QKY2;J3KRD1;J3QKK4;J3QR33;J3QS55	A0A0A0MRA8;A0A0A0MSA4;Q9Y2J2;A0A0J9YW31;A0A0J9YY18;A8K968	3;3;3;2;2;2;1;1;1;1;1;1;1;1	3;3;3;2;2;2;1;1;1;1;1;1;1;1	3;3;3;2;2;2;1;1;1;1;1;1;1;1	Band 4.1-like protein 3;Band 4.1-like protein 3, N-terminally processed	EPB41L3	tr|A0A0A0MRA8|A0A0A0MRA8_HUMAN Band 4.1-like protein 3 OS=Homo sapiens OX=9606 GN=EPB41L3 PE=1 SV=1;tr|A0A0A0MSA4|A0A0A0MSA4_HUMAN Band 4.1-like protein 3 OS=Homo sapiens OX=9606 GN=EPB41L3 PE=1 SV=1;sp|Q9Y2J2|E41L3_HUMAN Band 4.1-like protein 3 OS=Homo sa	14	3	3	3
PPP1R8	A0A0A0MT09;Q12972	A0A0A0MT09;Q12972	3;3	3;3	3;3	Nuclear inhibitor of protein phosphatase 1;Activator of RNA decay	PPP1R8	tr|A0A0A0MT09|A0A0A0MT09_HUMAN Nuclear inhibitor of protein phosphatase 1 (Fragment) OS=Homo sapiens OX=9606 GN=PPP1R8 PE=1 SV=1;sp|Q12972|PP1R8_HUMAN Nuclear inhibitor of protein phosphatase 1 OS=Homo sapiens OX=9606 GN=PPP1R8 PE=1 SV=2	2	3	3	3
FDXR	A0A0A0MTN9;J3QQX3;A0A0A0MTR6;A0A0C4DFN8;A0A0C4DGN7;A0A0A0MSZ4;A0A0A0MT64;P22570	A0A0A0MTN9;J3QQX3;A0A0A0MTR6;A0A0C4DFN8;A0A0C4DGN7;A0A0A0MSZ4;A0A0A0MT64;P22570	3;3;3;3;3;3;3;3	3;3;3;3;3;3;3;3	3;3;3;3;3;3;3;3	NADPH:adrenodoxin oxidoreductase, mitochondrial	FDXR	tr|A0A0A0MTN9|A0A0A0MTN9_HUMAN NADPH:adrenodoxin oxidoreductase, mitochondrial OS=Homo sapiens OX=9606 GN=FDXR PE=1 SV=1;tr|J3QQX3|J3QQX3_HUMAN NADPH:adrenodoxin oxidoreductase, mitochondrial OS=Homo sapiens OX=9606 GN=FDXR PE=1 SV=2;tr|A0A0A0MTR6|A0A0A0MT	8	3	3	3
RPL30	A0A0C4DH44;P62888;E5RJH3;E5RI99;A0A0B4J213	A0A0C4DH44;P62888;E5RJH3;E5RI99	3;3;2;2;1	3;3;2;2;1	3;3;2;2;1	60S ribosomal protein L30	RPL30	tr|A0A0C4DH44|A0A0C4DH44_HUMAN 60S ribosomal protein L30 OS=Homo sapiens OX=9606 GN=RPL30 PE=1 SV=1;sp|P62888|RL30_HUMAN 60S ribosomal protein L30 OS=Homo sapiens OX=9606 GN=RPL30 PE=1 SV=2;tr|E5RJH3|E5RJH3_HUMAN 60S ribosomal protein L30 OS=Homo sapiens O	5	3	3	3
HSD17B12	A0A1B0GVY6;Q53GQ0;A0A1B0GV93	A0A1B0GVY6;Q53GQ0	3;3;1	3;3;1	3;3;1	Very-long-chain 3-oxoacyl-CoA reductase	HSD17B12	tr|A0A1B0GVY6|A0A1B0GVY6_HUMAN Very-long-chain 3-oxoacyl-CoA reductase (Fragment) OS=Homo sapiens OX=9606 GN=HSD17B12 PE=1 SV=1;sp|Q53GQ0|DHB12_HUMAN Very-long-chain 3-oxoacyl-CoA reductase OS=Homo sapiens OX=9606 GN=HSD17B12 PE=1 SV=2	3	3	3	3
HADH	A0A1W2PQV5;A0A0A0MSE2;A0A0D9SFP2;E9PF18;Q16836;A0A1W2PQ55;A0A1W2PP40;A0A1W2PQC2;A0A1W2PRT2;A0A1W2PQ78;A0A1W2PNM1	A0A1W2PQV5;A0A0A0MSE2;A0A0D9SFP2;E9PF18;Q16836;A0A1W2PQ55;A0A1W2PP40;A0A1W2PQC2;A0A1W2PRT2	3;3;3;3;3;2;2;2;2;1;1	3;3;3;3;3;2;2;2;2;1;1	3;3;3;3;3;2;2;2;2;1;1	Hydroxyacyl-coenzyme A dehydrogenase, mitochondrial	HADH	tr|A0A1W2PQV5|A0A1W2PQV5_HUMAN Hydroxyacyl-coenzyme A dehydrogenase, mitochondrial OS=Homo sapiens OX=9606 GN=HADH PE=1 SV=1;tr|A0A0A0MSE2|A0A0A0MSE2_HUMAN Hydroxyacyl-coenzyme A dehydrogenase, mitochondrial OS=Homo sapiens OX=9606 GN=HADH PE=1 SV=2;tr|A0A	11	3	3	3
BCL11A	A0A2U3TZJ5;Q9H165	A0A2U3TZJ5;Q9H165	4;4	4;4	3;3	B-cell lymphoma/leukemia 11A	BCL11A	tr|A0A2U3TZJ5|A0A2U3TZJ5_HUMAN B-cell lymphoma/leukemia 11A OS=Homo sapiens OX=9606 GN=BCL11A PE=1 SV=1;sp|Q9H165|BC11A_HUMAN B-cell lymphoma/leukemia 11A OS=Homo sapiens OX=9606 GN=BCL11A PE=1 SV=2	2	4	4	3
DARS2	A0A3B3IT01;A0A3B3ISK7;Q6PI48;A0A3B3IS54;A0A3B3IS01;A0A3B3ITS3	A0A3B3IT01;A0A3B3ISK7;Q6PI48;A0A3B3IS54;A0A3B3IS01	3;3;3;2;2;1	3;3;3;2;2;1	3;3;3;2;2;1	Aspartate--tRNA ligase, mitochondrial	DARS2	tr|A0A3B3IT01|A0A3B3IT01_HUMAN Aspartate--tRNA ligase, mitochondrial OS=Homo sapiens OX=9606 GN=DARS2 PE=1 SV=1;tr|A0A3B3ISK7|A0A3B3ISK7_HUMAN Aspartate--tRNA ligase, mitochondrial OS=Homo sapiens OX=9606 GN=DARS2 PE=1 SV=1;sp|Q6PI48|SYDM_HUMAN Aspartate--	6	3	3	3
COPA	A0A3B3IT15;A0A3B3IS84;P53621;A0A3B3ISK1;A0A3B3ITV3;A0A3B3ISC6;A0A3B3IU78;A0A3B3IS23;A0A3B3ITX2;A0A3B3IU89	A0A3B3IT15;A0A3B3IS84;P53621;A0A3B3ISK1;A0A3B3ITV3;A0A3B3ISC6	3;3;3;2;2;2;1;1;1;1	3;3;3;2;2;2;1;1;1;1	3;3;3;2;2;2;1;1;1;1	Coatomer subunit alpha;Xenin;Proxenin	COPA	tr|A0A3B3IT15|A0A3B3IT15_HUMAN Coatomer subunit alpha OS=Homo sapiens OX=9606 GN=COPA PE=1 SV=1;tr|A0A3B3IS84|A0A3B3IS84_HUMAN Coatomer subunit alpha OS=Homo sapiens OX=9606 GN=COPA PE=1 SV=1;sp|P53621|COPA_HUMAN Coatomer subunit alpha OS=Homo sapiens OX=9	10	3	3	3
C8orf33	A0A3B3IT54;Q9H7E9;A0A3B3IRR6;A0A3B3ITA3	A0A3B3IT54;Q9H7E9;A0A3B3IRR6;A0A3B3ITA3	3;3;2;2	3;3;2;2	3;3;2;2	UPF0488 protein C8orf33	C8orf33	tr|A0A3B3IT54|A0A3B3IT54_HUMAN UPF0488 protein C8orf33 OS=Homo sapiens OX=9606 GN=C8orf33 PE=1 SV=1;sp|Q9H7E9|CH033_HUMAN UPF0488 protein C8orf33 OS=Homo sapiens OX=9606 GN=C8orf33 PE=1 SV=1;tr|A0A3B3IRR6|A0A3B3IRR6_HUMAN UPF0488 protein C8orf33 OS=Homo sa	4	3	3	3
HM13	A0A3B3IUB5;Q8TCT9;A0A075B6F6;A0A0S2Z6F0;A0A3B3IT72;A0A0C4DGU3	A0A3B3IUB5;Q8TCT9;A0A075B6F6;A0A0S2Z6F0;A0A3B3IT72	3;3;2;2;2;1	3;3;2;2;2;1	3;3;2;2;2;1	Minor histocompatibility antigen H13	HM13	tr|A0A3B3IUB5|A0A3B3IUB5_HUMAN Minor histocompatibility antigen H13 OS=Homo sapiens OX=9606 GN=HM13 PE=1 SV=1;sp|Q8TCT9|HM13_HUMAN Minor histocompatibility antigen H13 OS=Homo sapiens OX=9606 GN=HM13 PE=1 SV=1;tr|A0A075B6F6|A0A075B6F6_HUMAN Minor histocomp	6	3	3	3
KIF18B	A0A494BYR6;Q86Y91	A0A494BYR6;Q86Y91	3;3	3;3	3;3	Kinesin-like protein KIF18B	KIF18B	tr|A0A494BYR6|A0A494BYR6_HUMAN Kinesin-like protein OS=Homo sapiens OX=9606 GN=KIF18B PE=1 SV=1;sp|Q86Y91|KI18B_HUMAN Kinesin-like protein KIF18B OS=Homo sapiens OX=9606 GN=KIF18B PE=1 SV=4	2	3	3	3
PCM1	A0A4W8VX11;A0A5H1ZRS1;Q15154;E5RGQ4;E9PGW9;E7EV93;H0YBA1	A0A4W8VX11;A0A5H1ZRS1;Q15154;E5RGQ4;E9PGW9;E7EV93	3;3;3;2;2;2;1	3;3;3;2;2;2;1	3;3;3;2;2;2;1	Pericentriolar material 1 protein	PCM1	tr|A0A4W8VX11|A0A4W8VX11_HUMAN Pericentriolar material 1 protein OS=Homo sapiens OX=9606 GN=PCM1 PE=4 SV=1;tr|A0A5H1ZRS1|A0A5H1ZRS1_HUMAN Pericentriolar material 1 protein OS=Homo sapiens OX=9606 GN=PCM1 PE=1 SV=1;sp|Q15154|PCM1_HUMAN Pericentriolar materi	7	3	3	3
KANSL3	A0A590UJ53;Q9P2N6	A0A590UJ53;Q9P2N6	3;3	3;3	3;3	KAT8 regulatory NSL complex subunit 3	KANSL3	tr|A0A590UJ53|A0A590UJ53_HUMAN KAT8 regulatory NSL complex subunit 3 OS=Homo sapiens OX=9606 GN=KANSL3 PE=1 SV=1;sp|Q9P2N6|KANL3_HUMAN KAT8 regulatory NSL complex subunit 3 OS=Homo sapiens OX=9606 GN=KANSL3 PE=1 SV=2	2	3	3	3
MYSM1	A0A590UK32;A0A590UJW2;A0A590UJD8;Q5VVJ2	A0A590UK32;A0A590UJW2;A0A590UJD8;Q5VVJ2	3;3;3;3	3;3;3;3	3;3;3;3	Histone H2A deubiquitinase MYSM1	MYSM1	tr|A0A590UK32|A0A590UK32_HUMAN Deubiquitinase MYSM1 (Fragment) OS=Homo sapiens OX=9606 GN=MYSM1 PE=1 SV=1;tr|A0A590UJW2|A0A590UJW2_HUMAN Deubiquitinase MYSM1 OS=Homo sapiens OX=9606 GN=MYSM1 PE=1 SV=1;tr|A0A590UJD8|A0A590UJD8_HUMAN Myb-like, SWIRM and MPN	4	3	3	3
BRPF1	A0A5F9ZHX4;A0A5F9ZHW9;P55201;A0A5F9ZH11;C9JDK5;C9JHC0	A0A5F9ZHX4;A0A5F9ZHW9;P55201;A0A5F9ZH11	3;3;3;2;1;1	3;3;3;2;1;1	3;3;3;2;1;1	Peregrin	BRPF1	tr|A0A5F9ZHX4|A0A5F9ZHX4_HUMAN Peregrin OS=Homo sapiens OX=9606 GN=BRPF1 PE=1 SV=1;tr|A0A5F9ZHW9|A0A5F9ZHW9_HUMAN Peregrin OS=Homo sapiens OX=9606 GN=BRPF1 PE=1 SV=1;sp|P55201|BRPF1_HUMAN Peregrin OS=Homo sapiens OX=9606 GN=BRPF1 PE=1 SV=2;tr|A0A5F9ZH11|A0	6	3	3	3
SORD	A0A6I8PIS1;Q00796	A0A6I8PIS1;Q00796	3;3	3;3	3;3	Sorbitol dehydrogenase	SORD	tr|A0A6I8PIS1|A0A6I8PIS1_HUMAN Sorbitol dehydrogenase OS=Homo sapiens OX=9606 GN=SORD PE=1 SV=1;sp|Q00796|DHSO_HUMAN Sorbitol dehydrogenase OS=Homo sapiens OX=9606 GN=SORD PE=1 SV=4	2	3	3	3
HARS	A0A6Q8PF07;A0A6Q8PHA5;E7ETE2;P12081;B4E1C5;A0A6Q8PHE3;B4DDD8;A0A6Q8PFF2;A0A6Q8PF47;A0A6Q8PHQ0;A0A6Q8PFG9;A0A6Q8PFN6;A0A2R8YFR1;D6RF05;A0A2R8YCI2	A0A6Q8PF07;A0A6Q8PHA5;E7ETE2;P12081;B4E1C5;A0A6Q8PHE3;B4DDD8;A0A6Q8PFF2;A0A6Q8PF47;A0A6Q8PHQ0	5;5;5;5;4;4;4;4;4;3;2;2;1;1;1	5;5;5;5;4;4;4;4;4;3;2;2;1;1;1	3;3;3;3;3;3;3;2;2;3;1;1;1;1;1	Histidine--tRNA ligase, cytoplasmic	HARS	tr|A0A6Q8PF07|A0A6Q8PF07_HUMAN Histidine--tRNA ligase OS=Homo sapiens OX=9606 GN=HARS1 PE=1 SV=1;tr|A0A6Q8PHA5|A0A6Q8PHA5_HUMAN Histidine--tRNA ligase, cytoplasmic OS=Homo sapiens OX=9606 GN=HARS1 PE=1 SV=1;tr|E7ETE2|E7ETE2_HUMAN Histidine--tRNA ligase, cy	15	5	5	3
FANCD2	A0A6Q8PFY3;Q9BXW9;F8WE37;H7BZJ7	A0A6Q8PFY3;Q9BXW9	3;3;1;1	3;3;1;1	3;3;1;1	Fanconi anemia group D2 protein	FANCD2	tr|A0A6Q8PFY3|A0A6Q8PFY3_HUMAN Fanconi anemia group D2 protein (Fragment) OS=Homo sapiens OX=9606 GN=FANCD2 PE=1 SV=1;sp|Q9BXW9|FACD2_HUMAN Fanconi anemia group D2 protein OS=Homo sapiens OX=9606 GN=FANCD2 PE=1 SV=2	4	3	3	3
AIFM1	A0A7I2PK44;A0A6Q8PG15;A0A6Q8PFM5;O95831;A0A6Q8PHJ4;E9PMA0;A0A6Q8PHC0;A0A6Q8PHJ9;A0A6Q8PFE1;A0A6Q8PF87;A0A6Q8PFW2;A0A6Q8PFA7;A0A6Q8PFQ8;A0A6Q8PFS4	A0A7I2PK44;A0A6Q8PG15;A0A6Q8PFM5;O95831;A0A6Q8PHJ4;E9PMA0;A0A6Q8PHC0;A0A6Q8PHJ9;A0A6Q8PFE1	3;3;3;3;2;2;2;2;2;1;1;1;1;1	3;3;3;3;2;2;2;2;2;1;1;1;1;1	3;3;3;3;2;2;2;2;2;1;1;1;1;1	Apoptosis-inducing factor 1, mitochondrial	AIFM1	tr|A0A7I2PK44|A0A7I2PK44_HUMAN Apoptosis-inducing factor 1, mitochondrial OS=Homo sapiens OX=9606 GN=AIFM1 PE=1 SV=1;tr|A0A6Q8PG15|A0A6Q8PG15_HUMAN Apoptosis-inducing factor 1, mitochondrial OS=Homo sapiens OX=9606 GN=AIFM1 PE=1 SV=1;tr|A0A6Q8PFM5|A0A6Q8PF	14	3	3	3
COPB2	A0A7I2V258;H0Y938;H0YAC7;P35606	A0A7I2V258;H0Y938;H0YAC7;P35606	3;3;3;3	3;3;3;3	3;3;3;3	Coatomer subunit beta	COPB2	tr|A0A7I2V258|A0A7I2V258_HUMAN Coatomer subunit beta OS=Homo sapiens OX=9606 GN=COPB2 PE=1 SV=1;tr|H0Y938|H0Y938_HUMAN Coatomer subunit beta OS=Homo sapiens OX=9606 GN=COPB2 PE=1 SV=2;tr|H0YAC7|H0YAC7_HUMAN Coatomer subunit beta OS=Homo sapiens OX=9606	4	3	3	3
	A0A7I2V311;K7ELB1;K7ER10	A0A7I2V311	16;4;2	3;3;2	3;3;2			tr|A0A7I2V311|A0A7I2V311_HUMAN DNA (cytosine-5)-methyltransferase 1 OS=Homo sapiens OX=9606 GN=DNMT1 PE=1 SV=1	3	16	3	3
ACO2	A0A7I2V3U0;A0A7I2V614;A0A7I2V586;A0A7I2V5T4;A0A7I2V3F1;A2A274;Q99798;A0A7I2V5A1	A0A7I2V3U0;A0A7I2V614;A0A7I2V586;A0A7I2V5T4;A0A7I2V3F1;A2A274;Q99798;A0A7I2V5A1	3;3;3;3;3;3;3;2	3;3;3;3;3;3;3;2	3;3;3;3;3;3;3;2	Aconitate hydratase, mitochondrial	ACO2	tr|A0A7I2V3U0|A0A7I2V3U0_HUMAN Aconitate hydratase, mitochondrial OS=Homo sapiens OX=9606 GN=ACO2 PE=1 SV=1;tr|A0A7I2V614|A0A7I2V614_HUMAN Aconitate hydratase, mitochondrial OS=Homo sapiens OX=9606 GN=ACO2 PE=1 SV=1;tr|A0A7I2V586|A0A7I2V586_HUMAN Aconitate	8	3	3	3
NDUFS2	A0A7I2V5E2;A0A7I2V5G4;A0A7I2V630;A0A7I2V410;A0A7I2V4W5;A0A7I2V2B9;A0A7I2V3J6;A0A7I2YQD8;A0A7I2V4G5;A0A7I2V4X8;A0A7I2V596;A0A7I2YQG7;O75306;A0A7I2V5D5;A0A7I2V517	A0A7I2V5E2;A0A7I2V5G4;A0A7I2V630;A0A7I2V410;A0A7I2V4W5;A0A7I2V2B9;A0A7I2V3J6;A0A7I2YQD8;A0A7I2V4G5;A0A7I2V4X8;A0A7I2V596;A0A7I2YQG7;O75306;A0A7I2V5D5;A0A7I2V517	3;3;3;3;3;3;3;3;3;3;3;3;3;2;2	3;3;3;3;3;3;3;3;3;3;3;3;3;2;2	3;3;3;3;3;3;3;3;3;3;3;3;3;2;2	NADH dehydrogenase [ubiquinone] iron-sulfur protein 2, mitochondrial	NDUFS2	tr|A0A7I2V5E2|A0A7I2V5E2_HUMAN Complex I-49kD OS=Homo sapiens OX=9606 GN=NDUFS2 PE=1 SV=1;tr|A0A7I2V5G4|A0A7I2V5G4_HUMAN Complex I-49kD (Fragment) OS=Homo sapiens OX=9606 GN=NDUFS2 PE=1 SV=1;tr|A0A7I2V630|A0A7I2V630_HUMAN Complex I-49kD OS=Homo sapiens OX=	15	3	3	3
NPM1	A0A7I2V5S2;P06748;A0A7I2YQC0;A0A7I2V433;A0A7I2V2X9;A0A7I2V3U2;A0A7I2V3G5;A0A7I2V579;A0A7I2V4G8;E5RGW4	A0A7I2V5S2;P06748;A0A7I2YQC0;A0A7I2V433;A0A7I2V2X9;A0A7I2V3U2	8;8;7;4;4;4;3;3;3;2	8;8;7;4;4;4;3;3;3;2	3;3;3;3;3;3;3;3;3;2	Nucleophosmin	NPM1	tr|A0A7I2V5S2|A0A7I2V5S2_HUMAN Nucleophosmin OS=Homo sapiens OX=9606 GN=NPM1 PE=1 SV=1;sp|P06748|NPM_HUMAN Nucleophosmin OS=Homo sapiens OX=9606 GN=NPM1 PE=1 SV=2;tr|A0A7I2YQC0|A0A7I2YQC0_HUMAN Nucleophosmin OS=Homo sapiens OX=9606 GN=NPM1 PE=1 SV=1;tr|A0A	10	8	8	3
PABPC1	A0A7I2YQE4;A0A7I2V4N4;A0A087WTT1;A0A7I2V649;E7EQV3;H0YAR2;E7ERJ7;A0A7I2YQ88;Q9H361;P11940;H0YBN4;A0A7I2YQ90;H0YAP2;A0A6Q8JFT6;Q4VXU2	A0A7I2YQE4;A0A7I2V4N4;A0A087WTT1;A0A7I2V649;E7EQV3;H0YAR2;E7ERJ7;A0A7I2YQ88;Q9H361;P11940;H0YBN4;A0A7I2YQ90	3;3;3;3;3;3;3;3;3;3;2;2;1;1;1	3;3;3;3;3;3;3;3;3;3;2;2;1;1;1	3;3;3;3;3;3;3;3;3;3;2;2;1;1;1	Polyadenylate-binding protein;Polyadenylate-binding protein 3;Polyadenylate-binding protein 1	PABPC1;PABPC3	tr|A0A7I2YQE4|A0A7I2YQE4_HUMAN Polyadenylate-binding protein OS=Homo sapiens OX=9606 GN=PABPC1 PE=1 SV=1;tr|A0A7I2V4N4|A0A7I2V4N4_HUMAN Polyadenylate-binding protein OS=Homo sapiens OX=9606 GN=PABPC1 PE=1 SV=1;tr|A0A087WTT1|A0A087WTT1_HUMAN Polyadenylate-b	15	3	3	3
H2AFY2	A0A7I2YQR8;A0A7I2V6E9;A0A7I2V2N7;A0A7I2YQD6;A0A7I2V412;A0A7I2V423;Q9P0M6;A0A7I2V522;A0A7I2V3Z8;A0A7I2V3M7;A0A7I2V3R0;A0A7I2V4D9;A0A7I2YQB9;Q5SQT3	A0A7I2YQR8;A0A7I2V6E9;A0A7I2V2N7;A0A7I2YQD6;A0A7I2V412;A0A7I2V423;Q9P0M6;A0A7I2V522;A0A7I2V3Z8;A0A7I2V3M7;A0A7I2V3R0	4;4;4;4;4;4;4;3;3;3;2;1;1;1	3;3;3;3;3;3;3;3;3;3;2;0;0;0	3;3;3;3;3;3;3;3;3;3;2;0;0;0	Core histone macro-H2A.2	H2AFY2	tr|A0A7I2YQR8|A0A7I2YQR8_HUMAN Histone H2A (Fragment) OS=Homo sapiens OX=9606 GN=MACROH2A2 PE=1 SV=1;tr|A0A7I2V6E9|A0A7I2V6E9_HUMAN Histone H2A (Fragment) OS=Homo sapiens OX=9606 GN=MACROH2A2 PE=1 SV=1;tr|A0A7I2V2N7|A0A7I2V2N7_HUMAN Histone H2A OS=Homo sap	14	4	3	3
AKAP8	A0A7P0T893;O43823;M0QX51;A0A7P0TBC8	A0A7P0T893;O43823	3;3;1;1	3;3;1;1	3;3;1;1	A-kinase anchor protein 8	AKAP8	tr|A0A7P0T893|A0A7P0T893_HUMAN A-kinase anchor protein 8 OS=Homo sapiens OX=9606 GN=AKAP8 PE=4 SV=1;sp|O43823|AKAP8_HUMAN A-kinase anchor protein 8 OS=Homo sapiens OX=9606 GN=AKAP8 PE=1 SV=1	4	3	3	3
ADSL	A0A7P0T8E4;A0A1B0GWJ0;A0A1B0GTJ7;A0A0A6YY92;A0A096LNY6;A0A7P0T9A7;A0A7P0Z472;P30566;A0A096LNY5;A0A1B0GWF8;A0A1B0GTG9;B4DEP1;A0A1W2PRX2;A0A096LP72;A0A096LNY4;A0A096LP92	A0A7P0T8E4;A0A1B0GWJ0;A0A1B0GTJ7;A0A0A6YY92;A0A096LNY6;A0A7P0T9A7;A0A7P0Z472;P30566;A0A096LNY5;A0A1B0GWF8;A0A1B0GTG9	3;3;3;3;3;3;3;3;2;2;2;1;1;1;1;1	3;3;3;3;3;3;3;3;2;2;2;1;1;1;1;1	3;3;3;3;3;3;3;3;2;2;2;1;1;1;1;1	Adenylosuccinate lyase	ADSL	tr|A0A7P0T8E4|A0A7P0T8E4_HUMAN Adenylosuccinate lyase OS=Homo sapiens OX=9606 GN=ADSL PE=4 SV=1;tr|A0A1B0GWJ0|A0A1B0GWJ0_HUMAN Adenylosuccinate lyase OS=Homo sapiens OX=9606 GN=ADSL PE=1 SV=1;tr|A0A1B0GTJ7|A0A1B0GTJ7_HUMAN Adenylosuccinate lyase OS=Homo sa	16	3	3	3
CUL4B	A0A7P0T8P8;A0A7P0T9L3;A0A7P0TAQ3;A0A669KAX4;K4DI93;A0A7P0T954;Q13620;A0A7P0T9C8;A0A7P0T9D0;A0A7P0TAF9;A0A7P0T9P5;A0A669KBG9	A0A7P0T8P8;A0A7P0T9L3;A0A7P0TAQ3;A0A669KAX4;K4DI93;A0A7P0T954;Q13620;A0A7P0T9C8;A0A7P0T9D0	7;7;7;7;7;7;7;6;4;2;2;2	3;3;3;3;3;3;3;3;2;1;1;1	3;3;3;3;3;3;3;3;2;1;1;1	Cullin-4B	CUL4B	tr|A0A7P0T8P8|A0A7P0T8P8_HUMAN Cullin-4B (Fragment) OS=Homo sapiens OX=9606 GN=CUL4B PE=4 SV=1;tr|A0A7P0T9L3|A0A7P0T9L3_HUMAN Cullin-4B OS=Homo sapiens OX=9606 GN=CUL4B PE=4 SV=1;tr|A0A7P0TAQ3|A0A7P0TAQ3_HUMAN Cullin-4B OS=Homo sapiens OX=9606 GN=CUL4B PE=	12	7	3	3
TNPO1	A0A7P0T944;A0A7P0T9C0;A0A7P0TBF0;A0A7P0Z4D3;Q92973;E7EW37;K7ENW1;K7ESC1;A0A075B780;O14787	A0A7P0T944;A0A7P0T9C0;A0A7P0TBF0;A0A7P0Z4D3;Q92973;E7EW37	3;3;3;3;3;2;1;1;1;1	3;3;3;3;3;2;1;1;1;1	3;3;3;3;3;2;1;1;1;1	Transportin-1	TNPO1	tr|A0A7P0T944|A0A7P0T944_HUMAN Transportin-1 OS=Homo sapiens OX=9606 GN=TNPO1 PE=4 SV=1;tr|A0A7P0T9C0|A0A7P0T9C0_HUMAN Transportin-1 OS=Homo sapiens OX=9606 GN=TNPO1 PE=4 SV=1;tr|A0A7P0TBF0|A0A7P0TBF0_HUMAN Transportin-1 OS=Homo sapiens OX=9606 GN=TNPO1 PE	10	3	3	3
DLAT	A0A7P0Z4G4;A0A7P0TAG1;A0A7P0T997;A0A7P0TAX2;A0A7P0TBE2;P10515;A0A7P0TA47;H0YDD4;E9PEJ4;A0A7P0TBK2;A0A7P0Z423;A0A7P0T9N8;A0A7P0Z459	A0A7P0Z4G4;A0A7P0TAG1;A0A7P0T997;A0A7P0TAX2;A0A7P0TBE2;P10515;A0A7P0TA47;H0YDD4;E9PEJ4;A0A7P0TBK2	3;3;3;3;3;3;2;2;2;2;1;1;1	3;3;3;3;3;3;2;2;2;2;1;1;1	3;3;3;3;3;3;2;2;2;2;1;1;1	Dihydrolipoyllysine-residue acetyltransferase component of pyruvate dehydrogenase complex, mitochondrial;Acetyltransferase component of pyruvate dehydrogenase complex	DLAT	tr|A0A7P0Z4G4|A0A7P0Z4G4_HUMAN Dihydrolipoyllysine-residue acetyltransferase component of pyruvate dehydrogenase complex, mitochondrial OS=Homo sapiens OX=9606 GN=DLAT PE=4 SV=1;tr|A0A7P0TAG1|A0A7P0TAG1_HUMAN Dihydrolipoyllysine-residue acetyltransferase c	13	3	3	3
PTGES2	A6NHH0;A0A7I2V5T7;Q9H7Z7	A6NHH0;A0A7I2V5T7;Q9H7Z7	3;2;2	3;2;2	3;2;2	Prostaglandin E synthase 2;Prostaglandin E synthase 2 truncated form	PTGES2	tr|A6NHH0|A6NHH0_HUMAN Prostaglandin E synthase 2 OS=Homo sapiens OX=9606 GN=PTGES2 PE=1 SV=2;tr|A0A7I2V5T7|A0A7I2V5T7_HUMAN Microsomal prostaglandin E synthase 2 OS=Homo sapiens OX=9606 GN=PTGES2 PE=1 SV=1;sp|Q9H7Z7|PGES2_HUMAN Prostaglandin E synthase 2	3	3	3	3
ZKSCAN1	B3KRF7;E9PC66;P17029	B3KRF7;E9PC66;P17029	3;3;3	3;3;3	3;3;3	Zinc finger protein with KRAB and SCAN domains 1	ZKSCAN1	tr|B3KRF7|B3KRF7_HUMAN Zinc finger protein with KRAB and SCAN domains 1 OS=Homo sapiens OX=9606 GN=ZKSCAN1 PE=1 SV=1;tr|E9PC66|E9PC66_HUMAN Zinc finger protein with KRAB and SCAN domains 1 OS=Homo sapiens OX=9606 GN=ZKSCAN1 PE=1 SV=1;sp|P17029|ZKSC1_HUMAN	3	3	3	3
PITPNB	B3KYB7;A0A0A0MSW4;P48739;B3KYB6	B3KYB7;A0A0A0MSW4;P48739;B3KYB6	3;3;3;2	3;3;3;2	3;3;3;2	Phosphatidylinositol transfer protein beta isoform	PITPNB	tr|B3KYB7|B3KYB7_HUMAN Phosphatidylinositol transfer protein beta isoform (Fragment) OS=Homo sapiens OX=9606 GN=PITPNB PE=1 SV=8;tr|A0A0A0MSW4|A0A0A0MSW4_HUMAN Phosphatidylinositol transfer protein beta isoform OS=Homo sapiens OX=9606 GN=PITPNB PE=1 SV=1;s	4	3	3	3
MGMT	B4DEE8;P16455	B4DEE8;P16455	3;3	3;3	3;3	Methylated-DNA--protein-cysteine methyltransferase	MGMT	tr|B4DEE8|B4DEE8_HUMAN 6-O-methylguanine-DNA methyltransferase OS=Homo sapiens OX=9606 GN=MGMT PE=1 SV=1;sp|P16455|MGMT_HUMAN Methylated-DNA--protein-cysteine methyltransferase OS=Homo sapiens OX=9606 GN=MGMT PE=1 SV=1	2	3	3	3
CWC22	B7WP74;Q9HCG8	B7WP74;Q9HCG8	3;3	3;3	3;3	Pre-mRNA-splicing factor CWC22 homolog	CWC22	tr|B7WP74|B7WP74_HUMAN Pre-mRNA-splicing factor CWC22 homolog (Fragment) OS=Homo sapiens OX=9606 GN=CWC22 PE=1 SV=1;sp|Q9HCG8|CWC22_HUMAN Pre-mRNA-splicing factor CWC22 homolog OS=Homo sapiens OX=9606 GN=CWC22 PE=1 SV=3	2	3	3	3
HNRNPLL	B7WPG3;C9IYN3;V9GYK2;Q8WVV9;H7C464;C9JJZ7;H7BXH8	B7WPG3;C9IYN3;V9GYK2;Q8WVV9	3;3;3;3;1;1;1	3;3;3;3;1;1;1	3;3;3;3;1;1;1	Heterogeneous nuclear ribonucleoprotein L-like	HNRNPLL	tr|B7WPG3|B7WPG3_HUMAN Heterogeneous nuclear ribonucleoprotein L-like OS=Homo sapiens OX=9606 GN=HNRNPLL PE=1 SV=1;tr|C9IYN3|C9IYN3_HUMAN Heterogeneous nuclear ribonucleoprotein L-like OS=Homo sapiens OX=9606 GN=HNRNPLL PE=1 SV=2;tr|V9GYK2|V9GYK2_HUMAN Het	7	3	3	3
HNRNPAB	D6R9P3;D6RD18;D6RBZ0;Q99729	D6R9P3;D6RD18;D6RBZ0;Q99729	4;4;4;4	3;3;3;3	3;3;3;3	Heterogeneous nuclear ribonucleoprotein A/B	HNRNPAB	tr|D6R9P3|D6R9P3_HUMAN Heterogeneous nuclear ribonucleoprotein A/B OS=Homo sapiens OX=9606 GN=HNRNPAB PE=1 SV=1;tr|D6RD18|D6RD18_HUMAN Heterogeneous nuclear ribonucleoprotein A/B OS=Homo sapiens OX=9606 GN=HNRNPAB PE=1 SV=1;tr|D6RBZ0|D6RBZ0_HUMAN Heterogen	4	4	3	3
DOK3	D6RAM3;Q7L591;D6R951;D6R977;D6RC22	D6RAM3;Q7L591	3;3;1;1;1	3;3;1;1;1	3;3;1;1;1	Docking protein 3	DOK3	tr|D6RAM3|D6RAM3_HUMAN Docking protein 3 OS=Homo sapiens OX=9606 GN=DOK3 PE=1 SV=1;sp|Q7L591|DOK3_HUMAN Docking protein 3 OS=Homo sapiens OX=9606 GN=DOK3 PE=1 SV=2	5	3	3	3
HSD17B11	D6RCD0;Q8NBQ5	D6RCD0;Q8NBQ5	3;3	3;3	3;3	Estradiol 17-beta-dehydrogenase 11	HSD17B11	tr|D6RCD0|D6RCD0_HUMAN Estradiol 17-beta-dehydrogenase 11 OS=Homo sapiens OX=9606 GN=HSD17B11 PE=1 SV=2;sp|Q8NBQ5|DHB11_HUMAN Estradiol 17-beta-dehydrogenase 11 OS=Homo sapiens OX=9606 GN=HSD17B11 PE=1 SV=3	2	3	3	3
RPS23	D6RD47;P62266;D6RDJ2;D6RIX0;D6R9I7	D6RD47;P62266	3;3;1;1;1	3;3;1;1;1	3;3;1;1;1	40S ribosomal protein S23	RPS23	tr|D6RD47|D6RD47_HUMAN 40S ribosomal protein S23 OS=Homo sapiens OX=9606 GN=RPS23 PE=1 SV=1;sp|P62266|RS23_HUMAN 40S ribosomal protein S23 OS=Homo sapiens OX=9606 GN=RPS23 PE=1 SV=3	5	3	3	3
OCIAD1	D6RDK6;D6RBN5;Q9NX40;D6R918;D6RBC5;D6RDI5;D6RI08;D6RA54;D6RC55;D6RDK1;D6RIV2;D6R9T5;D6RG39;D6RIT9	D6RDK6;D6RBN5;Q9NX40	3;3;3;1;1;1;1;1;1;1;1;1;1;1	3;3;3;1;1;1;1;1;1;1;1;1;1;1	3;3;3;1;1;1;1;1;1;1;1;1;1;1	OCIA domain-containing protein 1	OCIAD1	tr|D6RDK6|D6RDK6_HUMAN OCIA domain-containing protein 1 (Fragment) OS=Homo sapiens OX=9606 GN=OCIAD1 PE=1 SV=1;tr|D6RBN5|D6RBN5_HUMAN OCIA domain-containing protein 1 OS=Homo sapiens OX=9606 GN=OCIAD1 PE=1 SV=1;sp|Q9NX40|OCAD1_HUMAN OCIA domain-containing	14	3	3	3
TAF9	D6RHW1;D6RIY1;D6RGK3;D6RIV9;D6RIE8;Q16594;Q9HBM6	D6RHW1;D6RIY1;D6RGK3;D6RIV9;D6RIE8;Q16594;Q9HBM6	3;3;3;3;3;3;2	3;3;3;3;3;3;2	3;3;3;3;3;3;2	Transcription initiation factor TFIID subunit 9;Transcription initiation factor TFIID subunit 9B	TAF9;TAF9B	tr|D6RHW1|D6RHW1_HUMAN Transcription initiation factor TFIID subunit 9 (Fragment) OS=Homo sapiens OX=9606 GN=TAF9 PE=1 SV=3;tr|D6RIY1|D6RIY1_HUMAN Transcription initiation factor TFIID subunit 9 (Fragment) OS=Homo sapiens OX=9606 GN=TAF9 PE=1 SV=3;tr|D6RGK	7	3	3	3
HLA-B	D9J307;Q5SS57;P01889;S6AU73;D5H3J5;Q2L6G2;A0A1W2PRZ0;A0A1W2PR11;Q5QT33;A0A140T953;O19617;A0A140T921;A0A140T962;A2AEA2;A0A140T937;P10321;O78179;A0A140T9H3;A0A140T9S9;A0A140T9B3;A0A140TA13;A0A140T9U8;A0A140T951;A0A140T9A9;A0A140T9G0;A0A140T912;A0A140T9J9;A0A140T930;A0A140T9H5;A0A0G2JPD3;A0A140T9I0;A0A140T913;A0A1W2PPQ2;Q5RJ27;A0A0G2JL56;A0A1W2PRT9;Q53Z42;A0A0G2JH50;Q5SPM2;Q53YP1;Q5RIP0;A0A140T9X5;A…	D9J307;Q5SS57;P01889;S6AU73;D5H3J5;Q2L6G2;A0A1W2PRZ0;A0A1W2PR11;Q5QT33;A0A140T953;O19617;A0A140T921;A0A140T962;A2AEA2;A0A140T937;P10321;O78179;A0A140T9H3;A0A140T9S9;A0A140T9B3;A0A140TA13;A0A140T9U8;A0A140T951;A0A140T9A9;A0A140T9G0;A0A140T912;A0A140T9J9;A0A140T930;A0A140T9H5	4;3;3;3;3;3;2;2;2;2;2;2;2;2;2;2;2;2;2;2;2;2;2;2;2;2;2;2;2;1;1;1;1;1;1;1;1;1;1;1;1;1;1;1;1;1;1;1;1;1;1;1;1;1;1;1;1;1;1;1;1;1;1;1;1;1;1;1;1;1;1;1;1;1;1;1;1;1;1;1;1;1;1;1;1;1;1;1;1	4;3;3;3;3;3;2;2;2;2;2;2;2;2;2;2;2;2;2;2;2;2;2;2;2;2;2;2;2;1;1;1;1;1;1;1;1;1;1;1;1;1;1;1;1;1;1;1;1;1;1;1;1;1;1;1;1;1;1;1;1;1;1;1;1;1;1;1;1;1;1;1;1;1;1;1;1;1;1;1;1;1;1;1;1;1;1;1;1	3;2;2;2;2;2;1;1;1;2;1;1;1;1;1;1;1;1;1;1;2;1;1;1;1;1;1;1;1;0;0;0;0;0;0;0;0;0;0;1;0;0;1;1;0;0;0;0;1;1;1;1;0;1;1;0;0;0;0;1;0;1;1;1;1;1;1;1;1;0;0;0;0;0;0;1;1;0;0;0;1;0;0;0;0;1;1;1;0	HLA class I histocompatibility antigen, B-7 alpha chain;HLA class I histocompatibility antigen, Cw-7 alpha chain	HLA-B;HLA-C	tr|D9J307|D9J307_HUMAN HLA class I antigen OS=Homo sapiens OX=9606 GN=HLA-B PE=1 SV=1;tr|Q5SS57|Q5SS57_HUMAN HLA class I antigen OS=Homo sapiens OX=9606 GN=HLA-B PE=1 SV=1;sp|P01889|HLAB_HUMAN HLA class I histocompatibility antigen, B alpha chain OS=Homo s	89	4	4	3
TXNRD1	E2QRB9;E9PIR7;F8W809;A0A087WSW9;A0A182DWI3;A0A087WSY9;Q16881;E9PKD3	E2QRB9;E9PIR7;F8W809;A0A087WSW9;A0A182DWI3;A0A087WSY9;Q16881	3;3;3;3;3;3;3;1	3;3;3;3;3;3;3;1	3;3;3;3;3;3;3;1	Thioredoxin reductase 1, cytoplasmic	TXNRD1	tr|E2QRB9|E2QRB9_HUMAN Thioredoxin-disulfide reductase OS=Homo sapiens OX=9606 GN=TXNRD1 PE=1 SV=2;tr|E9PIR7|E9PIR7_HUMAN Thioredoxin-disulfide reductase OS=Homo sapiens OX=9606 GN=TXNRD1 PE=1 SV=1;tr|F8W809|F8W809_HUMAN Thioredoxin-disulfide reductase OS=	8	3	3	3
GTF2E2	E5RH41;P29084;E5RK24;E5RIW4	E5RH41;P29084;E5RK24;E5RIW4	3;3;2;2	3;3;2;2	3;3;2;2	Transcription initiation factor IIE subunit beta	GTF2E2	tr|E5RH41|E5RH41_HUMAN Transcription initiation factor IIE subunit beta (Fragment) OS=Homo sapiens OX=9606 GN=GTF2E2 PE=1 SV=1;sp|P29084|T2EB_HUMAN Transcription initiation factor IIE subunit beta OS=Homo sapiens OX=9606 GN=GTF2E2 PE=1 SV=1;tr|E5RK24|E5RK2	4	3	3	3
U2SURP	E7ET15;O15042;H0Y8D9;U3KPT1;C9JDJ7;C9J5L1;H7C4V2;E7EW00	E7ET15;O15042;H0Y8D9	3;3;2;1;1;1;1;1	3;3;2;1;1;1;1;1	3;3;2;1;1;1;1;1	U2 snRNP-associated SURP motif-containing protein	U2SURP	tr|E7ET15|E7ET15_HUMAN U2 snRNP-associated SURP motif-containing protein OS=Homo sapiens OX=9606 GN=U2SURP PE=1 SV=1;sp|O15042|SR140_HUMAN U2 snRNP-associated SURP motif-containing protein OS=Homo sapiens OX=9606 GN=U2SURP PE=1 SV=2;tr|H0Y8D9|H0Y8D9_HUMAN	8	3	3	3
G6PD	E7EUI8;P11413;E9PD92;E7EM57	E7EUI8;P11413;E9PD92;E7EM57	3;3;2;2	3;3;2;2	3;3;2;2	Glucose-6-phosphate 1-dehydrogenase	G6PD	tr|E7EUI8|E7EUI8_HUMAN Glucose-6-phosphate 1-dehydrogenase (Fragment) OS=Homo sapiens OX=9606 GN=G6PD PE=1 SV=8;sp|P11413|G6PD_HUMAN Glucose-6-phosphate 1-dehydrogenase OS=Homo sapiens OX=9606 GN=G6PD PE=1 SV=4;tr|E9PD92|E9PD92_HUMAN Glucose-6-phosphate 1-	4	3	3	3
ZEB2	E7EUW9;A0A1B0GW50;A0JP08;A0A1B0GV02;O60315;U3KPV5;E7ESP8;A0A1X7SC99;A0A1B0GVV8;C9JU62;E7EVG9;A0A1B0GUM8;A0A0D9SGG5;H7C0G0;U3KQ51	E7EUW9;A0A1B0GW50;A0JP08;A0A1B0GV02;O60315;U3KPV5;E7ESP8;A0A1X7SC99;A0A1B0GVV8	3;3;3;3;3;2;2;2;2;1;1;1;1;1;1	3;3;3;3;3;2;2;2;2;1;1;1;1;1;1	3;3;3;3;3;2;2;2;2;1;1;1;1;1;1	Zinc finger E-box-binding homeobox 2	ZEB2	tr|E7EUW9|E7EUW9_HUMAN Zinc finger E-box-binding homeobox 2 (Fragment) OS=Homo sapiens OX=9606 GN=ZEB2 PE=1 SV=2;tr|A0A1B0GW50|A0A1B0GW50_HUMAN Zinc finger E-box-binding homeobox 2 OS=Homo sapiens OX=9606 GN=ZEB2 PE=1 SV=1;tr|A0JP08|A0JP08_HUMAN Zinc finge	15	3	3	3
SDAD1	E7EW05;Q9NVU7;D6RIR5;F8W8T7;D6RC74	E7EW05;Q9NVU7	3;3;1;1;1	3;3;1;1;1	3;3;1;1;1	Protein SDA1 homolog	SDAD1	tr|E7EW05|E7EW05_HUMAN Protein SDA1 OS=Homo sapiens OX=9606 GN=SDAD1 PE=1 SV=1;sp|Q9NVU7|SDA1_HUMAN Protein SDA1 homolog OS=Homo sapiens OX=9606 GN=SDAD1 PE=1 SV=3	5	3	3	3
ALYREF	E9PB61;Q86V81	E9PB61;Q86V81	3;3	3;3	3;3	THO complex subunit 4	ALYREF	tr|E9PB61|E9PB61_HUMAN THO complex subunit 4 OS=Homo sapiens OX=9606 GN=ALYREF PE=1 SV=1;sp|Q86V81|THOC4_HUMAN THO complex subunit 4 OS=Homo sapiens OX=9606 GN=ALYREF PE=1 SV=3	2	3	3	3
PRMT1	E9PKG1;Q99873;Q9NR22;E9PNR9;E9PQ98;E9PIX6;H0YDE4	E9PKG1;Q99873;Q9NR22	3;3;2;1;1;1;1	3;3;2;1;1;1;1	3;3;2;1;1;1;1	Protein arginine N-methyltransferase 1;Protein arginine N-methyltransferase 8	PRMT1;PRMT8	tr|E9PKG1|E9PKG1_HUMAN Protein arginine N-methyltransferase 1 OS=Homo sapiens OX=9606 GN=PRMT1 PE=1 SV=1;sp|Q99873|ANM1_HUMAN Protein arginine N-methyltransferase 1 OS=Homo sapiens OX=9606 GN=PRMT1 PE=1 SV=3;sp|Q9NR22|ANM8_HUMAN Protein arginine N-methyltr	7	3	3	3
NPEPPS	E9PLK3;P55786;A0A7I2V389;A0A7I2V3W8;H0YDG0;E9PP11;A0A7I2V604;E9PPZ2;A6NEC2	E9PLK3;P55786;A0A7I2V389;A0A7I2V3W8	3;3;2;2;1;1;1;1;1	3;3;2;2;1;1;1;1;1	3;3;2;2;1;1;1;1;1	Puromycin-sensitive aminopeptidase	NPEPPS	tr|E9PLK3|E9PLK3_HUMAN Aminopeptidase OS=Homo sapiens OX=9606 GN=NPEPPS PE=1 SV=1;sp|P55786|PSA_HUMAN Puromycin-sensitive aminopeptidase OS=Homo sapiens OX=9606 GN=NPEPPS PE=1 SV=2;tr|A0A7I2V389|A0A7I2V389_HUMAN Aminopeptidase OS=Homo sapiens OX=9606 GN=NP	9	3	3	3
PSMC3	E9PM69;R4GNH3;P17980;E9PN50;E9PMD8;E9PLG2;E9PKD5	E9PM69;R4GNH3;P17980;E9PN50;E9PMD8	3;3;3;2;2;1;1	3;3;3;2;2;1;1	3;3;3;2;2;1;1	26S protease regulatory subunit 6A	PSMC3	tr|E9PM69|E9PM69_HUMAN 26S proteasome regulatory subunit 6A OS=Homo sapiens OX=9606 GN=PSMC3 PE=1 SV=1;tr|R4GNH3|R4GNH3_HUMAN 26S proteasome regulatory subunit 6A OS=Homo sapiens OX=9606 GN=PSMC3 PE=1 SV=1;sp|P17980|PRS6A_HUMAN 26S proteasome regulatory su	7	3	3	3
PPP1CA	E9PMD7;P62136;A0A7I2V4F7;E7ETD8	E9PMD7;P62136;A0A7I2V4F7	5;5;4;1	5;5;4;1	3;3;2;0	Serine/threonine-protein phosphatase;Serine/threonine-protein phosphatase PP1-alpha catalytic subunit	PPP1CA	tr|E9PMD7|E9PMD7_HUMAN Serine/threonine-protein phosphatase OS=Homo sapiens OX=9606 GN=PPP1CA PE=1 SV=2;sp|P62136|PP1A_HUMAN Serine/threonine-protein phosphatase PP1-alpha catalytic subunit OS=Homo sapiens OX=9606 GN=PPP1CA PE=1 SV=1;tr|A0A7I2V4F7|A0A7I2V4	4	5	5	3
RNASEH2C	E9PN81;Q8TDP1	E9PN81;Q8TDP1	3;3	3;3	3;3	Ribonuclease H2 subunit C	RNASEH2C	tr|E9PN81|E9PN81_HUMAN Ribonuclease H2 subunit C OS=Homo sapiens OX=9606 GN=RNASEH2C PE=1 SV=1;sp|Q8TDP1|RNH2C_HUMAN Ribonuclease H2 subunit C OS=Homo sapiens OX=9606 GN=RNASEH2C PE=1 SV=1	2	3	3	3
BRMS1	E9PPD1;E9PJF5;H0YCF7;G5E9I4;Q9HCU9	E9PPD1;E9PJF5;H0YCF7;G5E9I4;Q9HCU9	3;3;3;3;3	3;3;3;3;3	3;3;3;3;3	Breast cancer metastasis-suppressor 1	BRMS1	tr|E9PPD1|E9PPD1_HUMAN Breast cancer metastasis-suppressor 1 OS=Homo sapiens OX=9606 GN=BRMS1 PE=1 SV=1;tr|E9PJF5|E9PJF5_HUMAN Breast cancer metastasis-suppressor 1 (Fragment) OS=Homo sapiens OX=9606 GN=BRMS1 PE=1 SV=1;tr|H0YCF7|H0YCF7_HUMAN Breast cancer	5	3	3	3
NFRKB	E9PQ59;Q6P4R8	E9PQ59;Q6P4R8	3;3	3;3	3;3	Nuclear factor related to kappa-B-binding protein	NFRKB	tr|E9PQ59|E9PQ59_HUMAN Nuclear factor-related to kappa-B-binding protein (Fragment) OS=Homo sapiens OX=9606 GN=NFRKB PE=1 SV=1;sp|Q6P4R8|NFRKB_HUMAN Nuclear factor related to kappa-B-binding protein OS=Homo sapiens OX=9606 GN=NFRKB PE=1 SV=2	2	3	3	3
DAD1	F5GXX5;P61803;F5H895;A0A0B4J239	F5GXX5;P61803	3;3;1;1	3;3;1;1	3;3;1;1	Dolichyl-diphosphooligosaccharide--protein glycosyltransferase subunit DAD1	DAD1	tr|F5GXX5|F5GXX5_HUMAN Dolichyl-diphosphooligosaccharide--protein glycosyltransferase subunit DAD1 OS=Homo sapiens OX=9606 GN=DAD1 PE=1 SV=1;sp|P61803|DAD1_HUMAN Dolichyl-diphosphooligosaccharide--protein glycosyltransferase subunit DAD1 OS=Homo sapiens OX	4	3	3	3
ANAPC5	F5H0F9;Q9UJX4;F5GY68;H0YFB5;F5H0N1	F5H0F9;Q9UJX4;F5GY68;H0YFB5	3;3;2;2;1	3;3;2;2;1	3;3;2;2;1	Anaphase-promoting complex subunit 5	ANAPC5	tr|F5H0F9|F5H0F9_HUMAN Anaphase-promoting complex subunit 5 OS=Homo sapiens OX=9606 GN=ANAPC5 PE=1 SV=1;sp|Q9UJX4|APC5_HUMAN Anaphase-promoting complex subunit 5 OS=Homo sapiens OX=9606 GN=ANAPC5 PE=1 SV=2;tr|F5GY68|F5GY68_HUMAN Anaphase-promoting complex	5	3	3	3
POLE	F5H1D6;Q07864;A0A087WW42;A0A087WX51	F5H1D6;Q07864	3;3;1;1	3;3;1;1	3;3;1;1	DNA polymerase;DNA polymerase epsilon catalytic subunit A	POLE	tr|F5H1D6|F5H1D6_HUMAN DNA polymerase epsilon catalytic subunit OS=Homo sapiens OX=9606 GN=POLE PE=1 SV=1;sp|Q07864|DPOE1_HUMAN DNA polymerase epsilon catalytic subunit A OS=Homo sapiens OX=9606 GN=POLE PE=1 SV=5	4	3	3	3
MLEC	F5H1S8;Q14165;F5GX14	F5H1S8;Q14165	3;3;1	3;3;1	3;3;1	Malectin	MLEC	tr|F5H1S8|F5H1S8_HUMAN Malectin (Fragment) OS=Homo sapiens OX=9606 GN=MLEC PE=1 SV=1;sp|Q14165|MLEC_HUMAN Malectin OS=Homo sapiens OX=9606 GN=MLEC PE=1 SV=1	3	3	3	3
MMAB	F5H4Z7;Q96EY8;A0A087X114;S4R3Z1;F5H079;S4R3P5	F5H4Z7;Q96EY8;A0A087X114;S4R3Z1	3;3;2;2;1;1	3;3;2;2;1;1	3;3;2;2;1;1	Cob(I)yrinic acid a,c-diamide adenosyltransferase, mitochondrial	MMAB	tr|F5H4Z7|F5H4Z7_HUMAN Corrinoid adenosyltransferase OS=Homo sapiens OX=9606 GN=MMAB PE=1 SV=1;sp|Q96EY8|MMAB_HUMAN Corrinoid adenosyltransferase OS=Homo sapiens OX=9606 GN=MMAB PE=1 SV=1;tr|A0A087X114|A0A087X114_HUMAN Corrinoid adenosyltransferase OS=Homo	6	3	3	3
LYZ	F8VV32;A0A0B4J259;P61626	F8VV32;A0A0B4J259;P61626	3;3;3	3;3;3	3;3;3	Lysozyme;Lysozyme C	LYZ	tr|F8VV32|F8VV32_HUMAN 1,4-beta-N-acetylmuramidase C OS=Homo sapiens OX=9606 GN=LYZ PE=1 SV=1;tr|A0A0B4J259|A0A0B4J259_HUMAN 1,4-beta-N-acetylmuramidase C OS=Homo sapiens OX=9606 GN=LYZ PE=1 SV=1;sp|P61626|LYSC_HUMAN Lysozyme C OS=Homo sapiens OX=9606 GN=L	3	3	3	3
DENR	F8VVL1;O43583	F8VVL1;O43583	3;3	3;3	3;3	Density-regulated protein	DENR	tr|F8VVL1|F8VVL1_HUMAN Density-regulated protein OS=Homo sapiens OX=9606 GN=DENR PE=1 SV=1;sp|O43583|DENR_HUMAN Density-regulated protein OS=Homo sapiens OX=9606 GN=DENR PE=1 SV=2	2	3	3	3
SEC62	F8WF48;F8WCJ7;Q99442	F8WF48;F8WCJ7;Q99442	3;3;3	3;3;3	3;3;3	Translocation protein SEC62	SEC62	tr|F8WF48|F8WF48_HUMAN Translocation protein SEC62 OS=Homo sapiens OX=9606 GN=SEC62 PE=1 SV=1;tr|F8WCJ7|F8WCJ7_HUMAN Translocation protein SEC62 OS=Homo sapiens OX=9606 GN=SEC62 PE=1 SV=1;sp|Q99442|SEC62_HUMAN Translocation protein SEC62 OS=Homo sapiens OX	3	3	3	3
PMPCB	G3V0E4;O75439	G3V0E4;O75439	4;3	3;2	3;2	Mitochondrial-processing peptidase subunit beta	PMPCB	tr|G3V0E4|G3V0E4_HUMAN Beta-MPP OS=Homo sapiens OX=9606 GN=PMPCB PE=1 SV=1;sp|O75439|MPPB_HUMAN Mitochondrial-processing peptidase subunit beta OS=Homo sapiens OX=9606 GN=PMPCB PE=1 SV=2	2	4	3	3
CCAR2	G3V119;H0YB24;Q8N163;A0A087X2B6	G3V119;H0YB24;Q8N163	3;3;3;1	3;3;3;1	3;3;3;1	Cell cycle and apoptosis regulator protein 2	CCAR2	tr|G3V119|G3V119_HUMAN Cell cycle and apoptosis regulator protein 2 OS=Homo sapiens OX=9606 GN=CCAR2 PE=1 SV=1;tr|H0YB24|H0YB24_HUMAN Cell cycle and apoptosis regulator protein 2 (Fragment) OS=Homo sapiens OX=9606 GN=CCAR2 PE=1 SV=1;sp|Q8N163|CCAR2_HUMAN C	4	3	3	3
ZC3H14	G3V256;Q6PJT7;G3V3Y4;A0A3B3IT62;G3V5I6;H0YJA2;G3V473;G3V240;G3V572;G3V3R9	G3V256;Q6PJT7;G3V3Y4;A0A3B3IT62;G3V5I6;H0YJA2	3;3;2;2;2;2;1;1;1;1	3;3;2;2;2;2;1;1;1;1	3;3;2;2;2;2;1;1;1;1	Zinc finger CCCH domain-containing protein 14	ZC3H14	tr|G3V256|G3V256_HUMAN Zinc finger CCCH domain-containing protein 14 OS=Homo sapiens OX=9606 GN=ZC3H14 PE=1 SV=1;sp|Q6PJT7|ZC3HE_HUMAN Zinc finger CCCH domain-containing protein 14 OS=Homo sapiens OX=9606 GN=ZC3H14 PE=1 SV=1;tr|G3V3Y4|G3V3Y4_HUMAN Zinc fin	10	3	3	3
TDP1	G3V2F4;E7EPD8;Q9NUW8;G3V3Q0;G3V5F9;G3V5B8;G3V554;G3V4W8;G3V2J6;G3V5H9;G3V2U6;Q9BRS7	G3V2F4;E7EPD8;Q9NUW8;G3V3Q0;G3V5F9;G3V5B8;G3V554;G3V4W8;G3V2J6;G3V5H9;G3V2U6;Q9BRS7	3;3;3;2;2;2;2;2;2;2;2;2	3;3;3;2;2;2;2;2;2;2;2;2	3;3;3;2;2;2;2;2;2;2;2;2	Tyrosyl-DNA phosphodiesterase 1	TDP1	tr|G3V2F4|G3V2F4_HUMAN Tyrosyl-DNA phosphodiesterase 1 OS=Homo sapiens OX=9606 GN=TDP1 PE=1 SV=1;tr|E7EPD8|E7EPD8_HUMAN Tyrosyl-DNA phosphodiesterase 1 OS=Homo sapiens OX=9606 GN=TDP1 PE=1 SV=1;sp|Q9NUW8|TYDP1_HUMAN Tyrosyl-DNA phosphodiesterase 1 OS=Homo	12	3	3	3
HDLBP	H0Y394;A0A024R4E5;Q00341;H7BZC3;H7C2D1	H0Y394;A0A024R4E5;Q00341	3;3;3;1;1	3;3;3;1;1	3;3;3;1;1	Vigilin	HDLBP	tr|H0Y394|H0Y394_HUMAN Vigilin (Fragment) OS=Homo sapiens OX=9606 GN=HDLBP PE=1 SV=1;tr|A0A024R4E5|A0A024R4E5_HUMAN High density lipoprotein binding protein (Vigilin), isoform CRA_a OS=Homo sapiens OX=9606 GN=HDLBP PE=1 SV=1;sp|Q00341|VIGLN_HUMAN Vigilin O	5	3	3	3
CLASP1	H0Y5T1;F8WA11;Q7Z460;C9JP76;C9J151	H0Y5T1;F8WA11;Q7Z460;C9JP76;C9J151	3;3;3;2;2	3;3;3;2;2	3;3;3;2;2	CLIP-associating protein 1	CLASP1	tr|H0Y5T1|H0Y5T1_HUMAN CLIP-associating protein 1 (Fragment) OS=Homo sapiens OX=9606 GN=CLASP1 PE=1 SV=2;tr|F8WA11|F8WA11_HUMAN CLIP-associating protein 1 OS=Homo sapiens OX=9606 GN=CLASP1 PE=1 SV=2;sp|Q7Z460|CLAP1_HUMAN CLIP-associating protein 1 OS=Homo	5	3	3	3
UTP15	H0Y8P4;Q8TED0;REV__Q8TED0;REV__H0Y8P4	H0Y8P4;Q8TED0	3;3;1;1	3;3;1;1	3;3;1;1	U3 small nucleolar RNA-associated protein 15 homolog	UTP15	tr|H0Y8P4|H0Y8P4_HUMAN U3 small nucleolar RNA-associated protein 15 homolog (Fragment) OS=Homo sapiens OX=9606 GN=UTP15 PE=1 SV=1;sp|Q8TED0|UTP15_HUMAN U3 small nucleolar RNA-associated protein 15 homolog OS=Homo sapiens OX=9606 GN=UTP15 PE=1 SV=3	4	3	3	3
PPP1R12A	H0YIS3;O14974;H0YIM2;A0A0U1RQZ1;H0YIL7;H0YHI8	H0YIS3;O14974;H0YIM2	3;3;2;1;1;1	3;3;2;1;1;1	3;3;2;1;1;1	Protein phosphatase 1 regulatory subunit 12A	PPP1R12A	tr|H0YIS3|H0YIS3_HUMAN Protein phosphatase 1 regulatory subunit 12A (Fragment) OS=Homo sapiens OX=9606 GN=PPP1R12A PE=1 SV=1;sp|O14974|MYPT1_HUMAN Protein phosphatase 1 regulatory subunit 12A OS=Homo sapiens OX=9606 GN=PPP1R12A PE=1 SV=1;tr|H0YIM2|H0YIM2_H	6	3	3	3
KIAA0101	H0YKX3;H0YMA4;A0A0U1RQM0;Q15004;A0A0U1RQC1	H0YKX3;H0YMA4;A0A0U1RQM0;Q15004	3;3;3;3;1	3;3;3;3;1	3;3;3;3;1	PCNA-associated factor	KIAA0101	tr|H0YKX3|H0YKX3_HUMAN PCNA-associated factor OS=Homo sapiens OX=9606 GN=PCLAF PE=1 SV=1;tr|H0YMA4|H0YMA4_HUMAN PCNA-associated factor OS=Homo sapiens OX=9606 GN=PCLAF PE=1 SV=1;tr|A0A0U1RQM0|A0A0U1RQM0_HUMAN PCNA-associated factor OS=Homo sapiens OX=9606	5	3	3	3
SRP14	H0YLA2;P37108	H0YLA2;P37108	3;3	3;3	3;3	Signal recognition particle 14 kDa protein	SRP14	tr|H0YLA2|H0YLA2_HUMAN Signal recognition particle 14 kDa protein OS=Homo sapiens OX=9606 GN=SRP14 PE=1 SV=1;sp|P37108|SRP14_HUMAN Signal recognition particle 14 kDa protein OS=Homo sapiens OX=9606 GN=SRP14 PE=1 SV=2	2	3	3	3
PSME2	H0YM70;A0A087X1Z3;Q9UL46	H0YM70;A0A087X1Z3;Q9UL46	3;3;3	3;3;3	3;3;3	Proteasome activator complex subunit 2	PSME2	tr|H0YM70|H0YM70_HUMAN Proteasome activator complex subunit 2 OS=Homo sapiens OX=9606 GN=PSME2 PE=1 SV=1;tr|A0A087X1Z3|A0A087X1Z3_HUMAN Proteasome activator complex subunit 2 OS=Homo sapiens OX=9606 GN=PSME2 PE=1 SV=1;sp|Q9UL46|PSME2_HUMAN Proteasome activ	3	3	3	3
INO80	H0YMN5;Q9ULG1	H0YMN5;Q9ULG1	3;3	3;3	3;3	DNA helicase INO80	INO80	tr|H0YMN5|H0YMN5_HUMAN Chromatin-remodeling ATPase INO80 OS=Homo sapiens OX=9606 GN=INO80 PE=1 SV=1;sp|Q9ULG1|INO80_HUMAN Chromatin-remodeling ATPase INO80 OS=Homo sapiens OX=9606 GN=INO80 PE=1 SV=2	2	3	3	3
ANP32A	H0YN26;P39687;H7BZ09;O95626;O43423	H0YN26;P39687	3;3;1;1;1	3;3;1;1;1	3;3;1;1;1	Acidic leucine-rich nuclear phosphoprotein 32 family member A	ANP32A	tr|H0YN26|H0YN26_HUMAN Acidic leucine-rich nuclear phosphoprotein 32 family member A OS=Homo sapiens OX=9606 GN=ANP32A PE=1 SV=1;sp|P39687|AN32A_HUMAN Acidic leucine-rich nuclear phosphoprotein 32 family member A OS=Homo sapiens OX=9606 GN=ANP32A PE=1 SV=1	5	3	3	3
MORF4L1	H0YNE0;H0YMJ0;B3KTM8;Q9UBU8;H0YNX3;H0YLV1;H0YMT8;H0YM21;H0YLJ3;H0YNI8	H0YNE0;H0YMJ0;B3KTM8;Q9UBU8;H0YNX3;H0YLV1;H0YMT8;H0YM21;H0YLJ3	3;3;3;3;2;2;2;2;2;1	3;3;3;3;2;2;2;2;2;1	3;3;3;3;2;2;2;2;2;1	Mortality factor 4-like protein 1	MORF4L1	tr|H0YNE0|H0YNE0_HUMAN Mortality factor 4-like protein 1 (Fragment) OS=Homo sapiens OX=9606 GN=MORF4L1 PE=1 SV=1;tr|H0YMJ0|H0YMJ0_HUMAN Mortality factor 4-like protein 1 (Fragment) OS=Homo sapiens OX=9606 GN=MORF4L1 PE=1 SV=1;tr|B3KTM8|B3KTM8_HUMAN Mortali	10	3	3	3
CCNB2V	H1UBN3;O95067	H1UBN3;O95067	3;3	3;3	3;3	G2/mitotic-specific cyclin-B2	CCNB2V;CCNB2	tr|H1UBN3|H1UBN3_HUMAN Cyclin B2 OS=Homo sapiens OX=9606 GN=CCNB2 PE=1 SV=1;sp|O95067|CCNB2_HUMAN G2/mitotic-specific cyclin-B2 OS=Homo sapiens OX=9606 GN=CCNB2 PE=1 SV=1	2	3	3	3
UBE2I	H3BPC4;H3BQQ9;B0QYN7;P63279	H3BPC4;H3BQQ9;B0QYN7;P63279	3;3;3;3	3;3;3;3	3;3;3;3	SUMO-conjugating enzyme UBC9	UBE2I	tr|H3BPC4|H3BPC4_HUMAN SUMO-conjugating enzyme UBC9 OS=Homo sapiens OX=9606 GN=UBE2I PE=1 SV=3;tr|H3BQQ9|H3BQQ9_HUMAN SUMO-conjugating enzyme UBC9 (Fragment) OS=Homo sapiens OX=9606 GN=UBE2I PE=1 SV=1;tr|B0QYN7|B0QYN7_HUMAN SUMO-conjugating enzyme UBC9 OS=	4	3	3	3
APRT	H3BQZ9;H3BQB1;P07741;H3BSW3;H3BQF1	H3BQZ9;H3BQB1;P07741	3;3;3;1;1	3;3;3;1;1	3;3;3;1;1	Adenine phosphoribosyltransferase	APRT	tr|H3BQZ9|H3BQZ9_HUMAN Adenine phosphoribosyltransferase OS=Homo sapiens OX=9606 GN=APRT PE=1 SV=1;tr|H3BQB1|H3BQB1_HUMAN Adenine phosphoribosyltransferase (Fragment) OS=Homo sapiens OX=9606 GN=APRT PE=1 SV=1;sp|P07741|APT_HUMAN Adenine phosphoribosyltrans	5	3	3	3
ORC6	H3BT22;Q9Y5N6	H3BT22;Q9Y5N6	3;3	3;3	3;3	Origin recognition complex subunit 6	ORC6	tr|H3BT22|H3BT22_HUMAN Origin recognition complex subunit 6 OS=Homo sapiens OX=9606 GN=ORC6 PE=1 SV=1;sp|Q9Y5N6|ORC6_HUMAN Origin recognition complex subunit 6 OS=Homo sapiens OX=9606 GN=ORC6 PE=1 SV=1	2	3	3	3
HEXA	H3BU85;H3BTD4;H3BS10;H3BP20;P06865	H3BU85;H3BTD4;H3BS10;H3BP20;P06865	3;3;3;3;3	3;3;3;3;3	3;3;3;3;3	Beta-hexosaminidase;Beta-hexosaminidase subunit alpha	HEXA	tr|H3BU85|H3BU85_HUMAN Beta-N-acetylhexosaminidase (Fragment) OS=Homo sapiens OX=9606 GN=HEXA PE=1 SV=1;tr|H3BTD4|H3BTD4_HUMAN Beta-N-acetylhexosaminidase OS=Homo sapiens OX=9606 GN=HEXA PE=1 SV=1;tr|H3BS10|H3BS10_HUMAN Beta-hexosaminidase OS=Homo sapiens	5	3	3	3
EWSR1	H7BY36;A0A0D9SFL3;B0QYK0;C9JGE3;Q01844	H7BY36;A0A0D9SFL3;B0QYK0;C9JGE3;Q01844	3;3;3;3;3	3;3;3;3;3	3;3;3;3;3	RNA-binding protein EWS	EWSR1	tr|H7BY36|H7BY36_HUMAN RNA-binding protein EWS (Fragment) OS=Homo sapiens OX=9606 GN=EWSR1 PE=1 SV=1;tr|A0A0D9SFL3|A0A0D9SFL3_HUMAN RNA-binding protein EWS OS=Homo sapiens OX=9606 GN=EWSR1 PE=1 SV=1;tr|B0QYK0|B0QYK0_HUMAN RNA-binding protein EWS OS=Homo sa	5	3	3	3
SOD1	H7BYH4;P00441	H7BYH4;P00441	3;3	3;3	3;3	Superoxide dismutase [Cu-Zn]	SOD1	tr|H7BYH4|H7BYH4_HUMAN Superoxide dismutase [Cu-Zn] OS=Homo sapiens OX=9606 GN=SOD1 PE=1 SV=1;sp|P00441|SODC_HUMAN Superoxide dismutase [Cu-Zn] OS=Homo sapiens OX=9606 GN=SOD1 PE=1 SV=2	2	3	3	3
TAF6	J3KR72;P49848;C9J088;C9JFL8;C9JTY6;C9JHQ8;F8WEJ7;C9J7C4;C9JIS2	J3KR72;P49848;C9J088;C9JFL8;C9JTY6	3;3;2;2;2;1;1;1;1	3;3;2;2;2;1;1;1;1	3;3;2;2;2;1;1;1;1	Transcription initiation factor TFIID subunit 6	TAF6	tr|J3KR72|J3KR72_HUMAN Transcription initiation factor TFIID subunit 6 OS=Homo sapiens OX=9606 GN=TAF6 PE=1 SV=1;sp|P49848|TAF6_HUMAN Transcription initiation factor TFIID subunit 6 OS=Homo sapiens OX=9606 GN=TAF6 PE=1 SV=1;tr|C9J088|C9J088_HUMAN Transcrip	9	3	3	3
NUP85	J3KT10;Q9BW27;F5H0W7;J3QL54;J3KS87;J3KSH3;J3KRC0;J3QLD4;J3QLH0	J3KT10;Q9BW27;F5H0W7;J3QL54	3;3;2;2;1;1;1;1;1	3;3;2;2;1;1;1;1;1	3;3;2;2;1;1;1;1;1	Nuclear pore complex protein Nup85	NUP85	tr|J3KT10|J3KT10_HUMAN Nuclear pore complex protein Nup85 OS=Homo sapiens OX=9606 GN=NUP85 PE=1 SV=1;sp|Q9BW27|NUP85_HUMAN Nuclear pore complex protein Nup85 OS=Homo sapiens OX=9606 GN=NUP85 PE=1 SV=1;tr|F5H0W7|F5H0W7_HUMAN Nuclear pore complex protein Nup	9	3	3	3
SUZ12	J3QQW9;Q15022	J3QQW9;Q15022	3;3	3;3	3;3	Polycomb protein SUZ12	SUZ12	tr|J3QQW9|J3QQW9_HUMAN Polycomb protein SUZ12 OS=Homo sapiens OX=9606 GN=SUZ12 PE=1 SV=1;sp|Q15022|SUZ12_HUMAN Polycomb protein SUZ12 OS=Homo sapiens OX=9606 GN=SUZ12 PE=1 SV=3	2	3	3	3
CPSF3L	J3QRY6;C9IYS7;A0A087WYI0;Q5TA45;Q96HV7	J3QRY6;C9IYS7;A0A087WYI0;Q5TA45;Q96HV7	3;3;3;3;2	3;3;3;3;2	3;3;3;3;2	Integrator complex subunit 11	CPSF3L	tr|J3QRY6|J3QRY6_HUMAN Cleavage and polyadenylation specific factor 3-like, isoform CRA_g OS=Homo sapiens OX=9606 GN=INTS11 PE=1 SV=1;tr|C9IYS7|C9IYS7_HUMAN Cleavage and polyadenylation specific factor 3-like, isoform CRA_i OS=Homo sapiens OX=9606 GN=INTS1	5	3	3	3
CHCHD6	J3QTB2;J3QTA6;Q9BRQ6;H0Y922	J3QTB2;J3QTA6;Q9BRQ6;H0Y922	3;3;3;2	3;3;3;2	3;3;3;2	MICOS complex subunit MIC25	CHCHD6	tr|J3QTB2|J3QTB2_HUMAN MICOS complex subunit MIC25 OS=Homo sapiens OX=9606 GN=CHCHD6 PE=1 SV=1;tr|J3QTA6|J3QTA6_HUMAN MICOS complex subunit MIC25 OS=Homo sapiens OX=9606 GN=CHCHD6 PE=1 SV=1;sp|Q9BRQ6|MIC25_HUMAN MICOS complex subunit MIC25 OS=Homo sapiens	4	3	3	3
ALG1	K7EID2;Q9BT22	K7EID2;Q9BT22	3;3	3;3	3;3	Chitobiosyldiphosphodolichol beta-mannosyltransferase	ALG1	tr|K7EID2|K7EID2_HUMAN Chitobiosyldiphosphodolichol beta-mannosyltransferase (Fragment) OS=Homo sapiens OX=9606 GN=ALG1 PE=1 SV=8;sp|Q9BT22|ALG1_HUMAN Chitobiosyldiphosphodolichol beta-mannosyltransferase OS=Homo sapiens OX=9606 GN=ALG1 PE=1 SV=2	2	3	3	3
AP1M1	K7EJL1;Q9BXS5;E7ENJ6;K7ER75;K7EPJ8;A0A087WZX7;K7ENA7;K7EQX3;K7EPR4;K7EJJ1;K7EMG5;Q9Y6Q5	K7EJL1;Q9BXS5;E7ENJ6	3;3;2;1;1;1;1;1;1;1;1;1	3;3;2;1;1;1;1;1;1;1;1;1	3;3;2;1;1;1;1;1;1;1;1;1	AP-1 complex subunit mu-1	AP1M1	tr|K7EJL1|K7EJL1_HUMAN AP-1 complex subunit mu-1 OS=Homo sapiens OX=9606 GN=AP1M1 PE=1 SV=1;sp|Q9BXS5|AP1M1_HUMAN AP-1 complex subunit mu-1 OS=Homo sapiens OX=9606 GN=AP1M1 PE=1 SV=3;tr|E7ENJ6|E7ENJ6_HUMAN AP-1 complex subunit mu-1 OS=Homo sapiens OX=9606	12	3	3	3
RPRD1A	K7EP82;A0A0C4DGQ6;Q96P16	K7EP82;A0A0C4DGQ6;Q96P16	3;3;3	3;3;3	3;3;3	Regulation of nuclear pre-mRNA domain-containing protein 1A	RPRD1A	tr|K7EP82|K7EP82_HUMAN Regulation of nuclear pre-mRNA domain-containing protein 1A (Fragment) OS=Homo sapiens OX=9606 GN=RPRD1A PE=1 SV=1;tr|A0A0C4DGQ6|A0A0C4DGQ6_HUMAN Regulation of nuclear pre-mRNA domain-containing protein 1A OS=Homo sapiens OX=9606 GN=	3	3	3	3
UBA2	K7EPL2;Q9UBT2;U3KQ55;K7ES38	K7EPL2;Q9UBT2	3;3;1;1	3;3;1;1	3;3;1;1	SUMO-activating enzyme subunit 2	UBA2	tr|K7EPL2|K7EPL2_HUMAN SUMO-activating enzyme subunit 2 (Fragment) OS=Homo sapiens OX=9606 GN=UBA2 PE=1 SV=2;sp|Q9UBT2|SAE2_HUMAN SUMO-activating enzyme subunit 2 OS=Homo sapiens OX=9606 GN=UBA2 PE=1 SV=2	4	3	3	3
DNAJB1	M0QXK0;P25685;M0R080;A0A7I2V3K7;M0R128;A0A1B0GX60;M0R1D6;M0QZD0;M0QYT3	M0QXK0;P25685;M0R080;A0A7I2V3K7	3;3;2;2;1;1;1;1;1	3;3;2;2;1;1;1;1;1	3;3;2;2;1;1;1;1;1	DnaJ homolog subfamily B member 1	DNAJB1	tr|M0QXK0|M0QXK0_HUMAN DnaJ homolog subfamily B member 1 OS=Homo sapiens OX=9606 GN=DNAJB1 PE=1 SV=2;sp|P25685|DNJB1_HUMAN DnaJ homolog subfamily B member 1 OS=Homo sapiens OX=9606 GN=DNAJB1 PE=1 SV=4;tr|M0R080|M0R080_HUMAN DnaJ homolog subfamily B member	9	3	3	3
ZC3H4	M0QY97;Q9UPT8	M0QY97;Q9UPT8	3;3	3;3	3;3	Zinc finger CCCH domain-containing protein 4	ZC3H4	tr|M0QY97|M0QY97_HUMAN Zinc finger CCCH domain-containing protein 4 (Fragment) OS=Homo sapiens OX=9606 GN=ZC3H4 PE=1 SV=1;sp|Q9UPT8|ZC3H4_HUMAN Zinc finger CCCH domain-containing protein 4 OS=Homo sapiens OX=9606 GN=ZC3H4 PE=1 SV=3	2	3	3	3
SRRM1	M0R088;E9PCT1;A9Z1X7;Q8IYB3	M0R088;E9PCT1;A9Z1X7;Q8IYB3	3;3;3;3	3;3;3;3	3;3;3;3	Serine/arginine repetitive matrix protein 1	SRRM1	tr|M0R088|M0R088_HUMAN Serine/arginine repetitive matrix protein 1 (Fragment) OS=Homo sapiens OX=9606 GN=SRRM1 PE=1 SV=1;tr|E9PCT1|E9PCT1_HUMAN Serine/arginine repetitive matrix protein 1 OS=Homo sapiens OX=9606 GN=SRRM1 PE=1 SV=3;tr|A9Z1X7|A9Z1X7_HUMAN Se	4	3	3	3
RPS5	M0R0F0;M0R0R2;P46782;M0QZN2	M0R0F0;M0R0R2;P46782;M0QZN2	3;3;3;2	3;3;3;2	3;3;3;2	40S ribosomal protein S5;40S ribosomal protein S5, N-terminally processed	RPS5	tr|M0R0F0|M0R0F0_HUMAN 40S ribosomal protein S5 (Fragment) OS=Homo sapiens OX=9606 GN=RPS5 PE=1 SV=1;tr|M0R0R2|M0R0R2_HUMAN 40S ribosomal protein S5 OS=Homo sapiens OX=9606 GN=RPS5 PE=1 SV=1;sp|P46782|RS5_HUMAN 40S ribosomal protein S5 OS=Homo sapiens OX=9	4	3	3	3
CHMP2A	M0R1L7;O43633;M0QXX8;M0R1T5	M0R1L7;O43633;M0QXX8;M0R1T5	3;3;2;2	3;3;2;2	3;3;2;2	Charged multivesicular body protein 2a	CHMP2A	tr|M0R1L7|M0R1L7_HUMAN Charged multivesicular body protein 2a (Fragment) OS=Homo sapiens OX=9606 GN=CHMP2A PE=1 SV=1;sp|O43633|CHM2A_HUMAN Charged multivesicular body protein 2a OS=Homo sapiens OX=9606 GN=CHMP2A PE=1 SV=1;tr|M0QXX8|M0QXX8_HUMAN Charged mul	4	3	3	3
CCDC94	M0R2S3;Q9BW85;A0A7P0TBD3;A0A7I2V5G2;J3QQM0;J3KSG2	M0R2S3;Q9BW85	4;4;1;1;1;1	3;3;0;0;0;0	3;3;0;0;0;0	Coiled-coil domain-containing protein 94	CCDC94	tr|M0R2S3|M0R2S3_HUMAN Splicing factor YJU2 (Fragment) OS=Homo sapiens OX=9606 GN=YJU2 PE=1 SV=8;sp|Q9BW85|YJU2_HUMAN Splicing factor YJU2 OS=Homo sapiens OX=9606 GN=YJU2 PE=1 SV=1	6	4	3	3
RPL18A	M0R3D6;M0R1A7;M0R117;Q02543;M0R0P7	M0R3D6;M0R1A7;M0R117;Q02543;M0R0P7	3;3;3;3;2	3;3;3;3;2	3;3;3;3;2	60S ribosomal protein L18a	RPL18A	tr|M0R3D6|M0R3D6_HUMAN 60S ribosomal protein L18a (Fragment) OS=Homo sapiens OX=9606 GN=RPL18A PE=1 SV=1;tr|M0R1A7|M0R1A7_HUMAN 60S ribosomal protein L18a OS=Homo sapiens OX=9606 GN=RPL18A PE=1 SV=1;tr|M0R117|M0R117_HUMAN 60S ribosomal protein L18a OS=Homo	5	3	3	3
HNRNPUL1	M0R3F1;A0A0A0MRA5;B7Z4B8;Q9BUJ2;M0QYZ0	M0R3F1;A0A0A0MRA5;B7Z4B8;Q9BUJ2	3;3;3;3;1	3;3;3;3;1	3;3;3;3;1	Heterogeneous nuclear ribonucleoprotein U-like protein 1	HNRNPUL1	tr|M0R3F1|M0R3F1_HUMAN Heterogeneous nuclear ribonucleoprotein U-like protein 1 (Fragment) OS=Homo sapiens OX=9606 GN=HNRNPUL1 PE=1 SV=1;tr|A0A0A0MRA5|A0A0A0MRA5_HUMAN Heterogeneous nuclear ribonucleoprotein U-like protein 1 OS=Homo sapiens OX=9606 GN=HNRN	5	3	3	3
LGALS9	O00182;J3QS92;J3KSY2;Q6DKI2;Q3B8N2	O00182	3;1;1;1;1	3;1;1;1;1	3;1;1;1;1	Galectin-9	LGALS9	sp|O00182|LEG9_HUMAN Galectin-9 OS=Homo sapiens OX=9606 GN=LGALS9 PE=1 SV=2	5	3	3	3
PGRMC1	O00264	O00264	3	3	3	Membrane-associated progesterone receptor component 1	PGRMC1	sp|O00264|PGRC1_HUMAN Membrane-associated progesterone receptor component 1 OS=Homo sapiens OX=9606 GN=PGRMC1 PE=1 SV=3	1	3	3	3
WWP2	O00308	O00308	3	3	3	NEDD4-like E3 ubiquitin-protein ligase WWP2	WWP2	sp|O00308|WWP2_HUMAN NEDD4-like E3 ubiquitin-protein ligase WWP2 OS=Homo sapiens OX=9606 GN=WWP2 PE=1 SV=2	1	3	3	3
CHD1	O14646	O14646	5	3	3	Chromodomain-helicase-DNA-binding protein 1	CHD1	sp|O14646|CHD1_HUMAN Chromodomain-helicase-DNA-binding protein 1 OS=Homo sapiens OX=9606 GN=CHD1 PE=1 SV=2	1	5	3	3
KMT2D	O14686	O14686	3	3	3	Histone-lysine N-methyltransferase 2D	KMT2D	sp|O14686|KMT2D_HUMAN Histone-lysine N-methyltransferase 2D OS=Homo sapiens OX=9606 GN=KMT2D PE=1 SV=2	1	3	3	3
PDCD5	O14737;Q3HM38;X6R2P6;K7ESJ4;K7EQA1	O14737;Q3HM38;X6R2P6;K7ESJ4	3;2;2;2;1	3;2;2;2;1	3;2;2;2;1	Programmed cell death protein 5	PDCD5	sp|O14737|PDCD5_HUMAN Programmed cell death protein 5 OS=Homo sapiens OX=9606 GN=PDCD5 PE=1 SV=3;tr|Q3HM38|Q3HM38_HUMAN Programmed cell death 5 short isoform OS=Homo sapiens OX=9606 GN=PDCD5 PE=1 SV=1;tr|X6R2P6|X6R2P6_HUMAN Programmed cell death protein 5	5	3	3	3
UQCRQ	O14949	O14949	3	3	3	Cytochrome b-c1 complex subunit 8	UQCRQ	sp|O14949|QCR8_HUMAN Cytochrome b-c1 complex subunit 8 OS=Homo sapiens OX=9606 GN=UQCRQ PE=1 SV=4	1	3	3	3
TRIM24	O15164	O15164	3	3	3	Transcription intermediary factor 1-alpha	TRIM24	sp|O15164|TIF1A_HUMAN Transcription intermediary factor 1-alpha OS=Homo sapiens OX=9606 GN=TRIM24 PE=1 SV=3	1	3	3	3
PPM1G	O15355	O15355	3	3	3	Protein phosphatase 1G	PPM1G	sp|O15355|PPM1G_HUMAN Protein phosphatase 1G OS=Homo sapiens OX=9606 GN=PPM1G PE=1 SV=1	1	3	3	3
CD3EAP	O15446	O15446	3	3	3	DNA-directed RNA polymerase I subunit RPA34	CD3EAP	sp|O15446|RPA34_HUMAN DNA-directed RNA polymerase I subunit RPA34 OS=Homo sapiens OX=9606 GN=POLR1G PE=1 SV=1	1	3	3	3
RRP8	O43159;E9PPP6;E9PPY3	O43159;E9PPP6	3;2;1	3;2;1	3;2;1	Ribosomal RNA-processing protein 8	RRP8	sp|O43159|RRP8_HUMAN Ribosomal RNA-processing protein 8 OS=Homo sapiens OX=9606 GN=RRP8 PE=1 SV=2;tr|E9PPP6|E9PPP6_HUMAN Ribosomal RNA-processing protein 8 OS=Homo sapiens OX=9606 GN=RRP8 PE=1 SV=1	3	3	3	3
PRPF4	O43172	O43172	3	3	3	U4/U6 small nuclear ribonucleoprotein Prp4	PRPF4	sp|O43172|PRP4_HUMAN U4/U6 small nuclear ribonucleoprotein Prp4 OS=Homo sapiens OX=9606 GN=PRPF4 PE=1 SV=2	1	3	3	3
PRKRIR	O43422	O43422	3	3	3	52 kDa repressor of the inhibitor of the protein kinase	PRKRIR	sp|O43422|P52K_HUMAN 52 kDa repressor of the inhibitor of the protein kinase OS=Homo sapiens OX=9606 GN=THAP12 PE=1 SV=2	1	3	3	3
PRC1	O43663;H0YM42;H0YL53;G3V3N7	O43663	3;1;1;1	3;1;1;1	3;1;1;1	Protein regulator of cytokinesis 1	PRC1	sp|O43663|PRC1_HUMAN Protein regulator of cytokinesis 1 OS=Homo sapiens OX=9606 GN=PRC1 PE=1 SV=2	4	3	3	3
NUDT21	O43809	O43809	3	3	3	Cleavage and polyadenylation specificity factor subunit 5	NUDT21	sp|O43809|CPSF5_HUMAN Cleavage and polyadenylation specificity factor subunit 5 OS=Homo sapiens OX=9606 GN=NUDT21 PE=1 SV=1	1	3	3	3
CALU	O43852;H0Y875	O43852	3;1	3;1	3;1	Calumenin	CALU	sp|O43852|CALU_HUMAN Calumenin OS=Homo sapiens OX=9606 GN=CALU PE=1 SV=2	2	3	3	3
MED14	O60244;H7C3E5	O60244	3;1	3;1	3;1	Mediator of RNA polymerase II transcription subunit 14	MED14	sp|O60244|MED14_HUMAN Mediator of RNA polymerase II transcription subunit 14 OS=Homo sapiens OX=9606 GN=MED14 PE=1 SV=2	2	3	3	3
PLIN3	O60664;K7ERZ3	O60664;K7ERZ3	3;2	3;2	3;2	Perilipin-3	PLIN3	sp|O60664|PLIN3_HUMAN Perilipin-3 OS=Homo sapiens OX=9606 GN=PLIN3 PE=1 SV=3;tr|K7ERZ3|K7ERZ3_HUMAN Perilipin-3 (Fragment) OS=Homo sapiens OX=9606 GN=PLIN3 PE=1 SV=1	2	3	3	3
DNAJA2	O60884;A0A087WT48	O60884	3;1	3;1	3;1	DnaJ homolog subfamily A member 2	DNAJA2	sp|O60884|DNJA2_HUMAN DnaJ homolog subfamily A member 2 OS=Homo sapiens OX=9606 GN=DNAJA2 PE=1 SV=1	2	3	3	3
GGCT	O75223;M0QZK8;H7BZK5;B8ZZK2	O75223;M0QZK8;H7BZK5;B8ZZK2	3;2;2;2	3;2;2;2	3;2;2;2	Gamma-glutamylcyclotransferase	GGCT	sp|O75223|GGCT_HUMAN Gamma-glutamylcyclotransferase OS=Homo sapiens OX=9606 GN=GGCT PE=1 SV=1;tr|M0QZK8|M0QZK8_HUMAN Gamma-glutamylcyclotransferase OS=Homo sapiens OX=9606 PE=4 SV=1;tr|H7BZK5|H7BZK5_HUMAN Gamma-glutamylcyclotransferase (Fragment) OS=Homo s	4	3	3	3
SEC22B	O75396	O75396	3	3	3	Vesicle-trafficking protein SEC22b	SEC22B	sp|O75396|SC22B_HUMAN Vesicle-trafficking protein SEC22b OS=Homo sapiens OX=9606 GN=SEC22B PE=1 SV=4	1	3	3	3
PRPF40A	O75400;A0A7N4I394;F5H578	O75400;A0A7N4I394	3;3;1	3;3;1	3;3;1	Pre-mRNA-processing factor 40 homolog A	PRPF40A	sp|O75400|PR40A_HUMAN Pre-mRNA-processing factor 40 homolog A OS=Homo sapiens OX=9606 GN=PRPF40A PE=1 SV=2;tr|A0A7N4I394|A0A7N4I394_HUMAN Pre-mRNA-processing factor 40 homolog A OS=Homo sapiens OX=9606 GN=PRPF40A PE=1 SV=1	3	3	3	3
LRCH4	O75427;H7C5D9	O75427	3;1	3;1	3;1	Leucine-rich repeat and calponin homology domain-containing protein 4	LRCH4	sp|O75427|LRCH4_HUMAN Leucine-rich repeat and calponin homology domain-containing protein 4 OS=Homo sapiens OX=9606 GN=LRCH4 PE=1 SV=2	2	3	3	3
BANF1	O75531;E9PJJ8	O75531	3;1	3;1	3;1	Barrier-to-autointegration factor;Barrier-to-autointegration factor, N-terminally processed	BANF1	sp|O75531|BAF_HUMAN Barrier-to-autointegration factor OS=Homo sapiens OX=9606 GN=BANF1 PE=1 SV=1	2	3	3	3
WDHD1	O75717	O75717	3	3	3	WD repeat and HMG-box DNA-binding protein 1	WDHD1	sp|O75717|WDHD1_HUMAN WD repeat and HMG-box DNA-binding protein 1 OS=Homo sapiens OX=9606 GN=WDHD1 PE=1 SV=1	1	3	3	3
ZMPSTE24	O75844	O75844	3	3	3	CAAX prenyl protease 1 homolog	ZMPSTE24	sp|O75844|FACE1_HUMAN CAAX prenyl protease 1 homolog OS=Homo sapiens OX=9606 GN=ZMPSTE24 PE=1 SV=2	1	3	3	3
BCAS2	O75934	O75934	3	3	3	Pre-mRNA-splicing factor SPF27	BCAS2	sp|O75934|SPF27_HUMAN Pre-mRNA-splicing factor SPF27 OS=Homo sapiens OX=9606 GN=BCAS2 PE=1 SV=1	1	3	3	3
ATP5H	O75947;F5H608	O75947;F5H608	3;2	3;2	3;2	ATP synthase subunit d, mitochondrial	ATP5H	sp|O75947|ATP5H_HUMAN ATP synthase subunit d, mitochondrial OS=Homo sapiens OX=9606 GN=ATP5PD PE=1 SV=3;tr|F5H608|F5H608_HUMAN ATP synthase subunit d, mitochondrial OS=Homo sapiens OX=9606 GN=ATP5PD PE=1 SV=2	2	3	3	3
TOX4	O94842;A0A669KB71;O94900;O15405	O94842	3;1;1;1	3;1;1;1	3;1;1;1	TOX high mobility group box family member 4	TOX4	sp|O94842|TOX4_HUMAN TOX high mobility group box family member 4 OS=Homo sapiens OX=9606 GN=TOX4 PE=1 SV=1	4	3	3	3
UFL1	O94874	O94874	3	3	3	E3 UFM1-protein ligase 1	UFL1	sp|O94874|UFL1_HUMAN E3 UFM1-protein ligase 1 OS=Homo sapiens OX=9606 GN=UFL1 PE=1 SV=2	1	3	3	3
NDUFA7	O95182;M0R0N0;M0R1K9	O95182;M0R0N0	3;2;1	3;2;1	3;2;1	NADH dehydrogenase [ubiquinone] 1 alpha subcomplex subunit 7	NDUFA7	sp|O95182|NDUA7_HUMAN NADH dehydrogenase [ubiquinone] 1 alpha subcomplex subunit 7 OS=Homo sapiens OX=9606 GN=NDUFA7 PE=1 SV=3;tr|M0R0N0|M0R0N0_HUMAN Complex I-B14.5a OS=Homo sapiens OX=9606 GN=NDUFA7 PE=1 SV=1	3	3	3	3
LETM1	O95202	O95202	3	3	3	LETM1 and EF-hand domain-containing protein 1, mitochondrial	LETM1	sp|O95202|LETM1_HUMAN Mitochondrial proton/calcium exchanger protein OS=Homo sapiens OX=9606 GN=LETM1 PE=1 SV=1	1	3	3	3
NDUFC2	O95298;E9PM14;A0A087WUM3;E9PQ53	O95298;E9PM14;A0A087WUM3;E9PQ53	3;2;2;2	3;2;2;2	3;2;2;2	NADH dehydrogenase [ubiquinone] 1 subunit C2;NADH dehydrogenase [ubiquinone] 1 subunit C2, isoform 2	NDUFC2;KCTD14;NDUFC2-KCTD14	sp|O95298|NDUC2_HUMAN NADH dehydrogenase [ubiquinone] 1 subunit C2 OS=Homo sapiens OX=9606 GN=NDUFC2 PE=1 SV=1;tr|E9PM14|E9PM14_HUMAN NADH dehydrogenase [ubiquinone] 1 subunit C2 OS=Homo sapiens OX=9606 GN=NDUFC2 PE=1 SV=1;tr|A0A087WUM3|A0A087WUM3_HUMAN NA	4	3	3	3
AHSA1	O95433;G3V3W9;H0YJU2;G3V438;H0YJG7	O95433;G3V3W9	3;2;1;1;1	3;2;1;1;1	3;2;1;1;1	Activator of 90 kDa heat shock protein ATPase homolog 1	AHSA1	sp|O95433|AHSA1_HUMAN Activator of 90 kDa heat shock protein ATPase homolog 1 OS=Homo sapiens OX=9606 GN=AHSA1 PE=1 SV=1;tr|G3V3W9|G3V3W9_HUMAN Activator of 90 kDa heat shock protein ATPase homolog 1 OS=Homo sapiens OX=9606 GN=AHSA1 PE=1 SV=1	5	3	3	3
MT-CO2	P00403	P00403	3	3	3	Cytochrome c oxidase subunit 2	MT-CO2	sp|P00403|COX2_HUMAN Cytochrome c oxidase subunit 2 OS=Homo sapiens OX=9606 GN=MT-CO2 PE=1 SV=1	1	3	3	3
ANXA1	P04083;Q5T3N1	P04083;Q5T3N1	3;2	3;2	3;2	Annexin A1;Annexin	ANXA1	sp|P04083|ANXA1_HUMAN Annexin A1 OS=Homo sapiens OX=9606 GN=ANXA1 PE=1 SV=2;tr|Q5T3N1|Q5T3N1_HUMAN Annexin (Fragment) OS=Homo sapiens OX=9606 GN=ANXA1 PE=1 SV=1	2	3	3	3
SLC25A5	P05141;P12236;P12235;V9GYG0	P05141;P12236;P12235;V9GYG0	5;4;4;3	5;4;4;3	3;2;2;1	ADP/ATP translocase 2;ADP/ATP translocase 2, N-terminally processed;ADP/ATP translocase 3;ADP/ATP translocase 3, N-terminally processed;ADP/ATP translocase 1	SLC25A5;SLC25A6;SLC25A4	sp|P05141|ADT2_HUMAN ADP/ATP translocase 2 OS=Homo sapiens OX=9606 GN=SLC25A5 PE=1 SV=7;sp|P12236|ADT3_HUMAN ADP/ATP translocase 3 OS=Homo sapiens OX=9606 GN=SLC25A6 PE=1 SV=4;sp|P12235|ADT1_HUMAN ADP/ATP translocase 1 OS=Homo sapiens OX=9606 GN=SLC25A4 PE	4	5	5	3
CAPN1	P07384;E9PIA9;E9PLX0;E9PJJ3;E9PLC9;E9PMC6;E9PJA6;E9PSA6;E9PL37;E9PQB3;E9PRM1	P07384	3;1;1;1;1;1;1;1;1;1;1	3;1;1;1;1;1;1;1;1;1;1	3;1;1;1;1;1;1;1;1;1;1	Calpain-1 catalytic subunit	CAPN1	sp|P07384|CAN1_HUMAN Calpain-1 catalytic subunit OS=Homo sapiens OX=9606 GN=CAPN1 PE=1 SV=1	11	3	3	3
FH	P07954	P07954	3	3	3	Fumarate hydratase, mitochondrial	FH	sp|P07954|FUMH_HUMAN Fumarate hydratase, mitochondrial OS=Homo sapiens OX=9606 GN=FH PE=1 SV=3	1	3	3	3
SLC3A2	P08195;A0A7P0Z4P5;J3KPF3;A0A7P0TAN7;A0A7P0Z4A0;A0A7P0T9F7;F5GZS6;A0A7P0TBF8;F5H056;F5GZI0;F5H867;F5H0E2;A0A7P0T8U7;A0A7P0T8F1;A0A7P0TAT7;H0YFS2;H0YH36;A0A7P0T853;A0A7P0TAS6	P08195;A0A7P0Z4P5;J3KPF3;A0A7P0TAN7;A0A7P0Z4A0;A0A7P0T9F7;F5GZS6;A0A7P0TBF8;F5H056;F5GZI0	3;3;3;3;3;3;3;3;2;2;1;1;1;1;1;1;1;1;1	3;3;3;3;3;3;3;3;2;2;1;1;1;1;1;1;1;1;1	3;3;3;3;3;3;3;3;2;2;1;1;1;1;1;1;1;1;1	4F2 cell-surface antigen heavy chain	SLC3A2	sp|P08195|4F2_HUMAN 4F2 cell-surface antigen heavy chain OS=Homo sapiens OX=9606 GN=SLC3A2 PE=1 SV=3;tr|A0A7P0Z4P5|A0A7P0Z4P5_HUMAN 4F2 cell-surface antigen heavy chain OS=Homo sapiens OX=9606 GN=SLC3A2 PE=4 SV=1;tr|J3KPF3|J3KPF3_HUMAN 4F2 cell-surface ant	19	3	3	3
ELANE	P08246	P08246	3	3	3	Neutrophil elastase	ELANE	sp|P08246|ELNE_HUMAN Neutrophil elastase OS=Homo sapiens OX=9606 GN=ELANE PE=1 SV=1	1	3	3	3
PDHA1	P08559;Q5JPU3;P29803	P08559	3;1;1	3;1;1	3;1;1	Pyruvate dehydrogenase E1 component subunit alpha, somatic form, mitochondrial	PDHA1	sp|P08559|ODPA_HUMAN Pyruvate dehydrogenase E1 component subunit alpha, somatic form, mitochondrial OS=Homo sapiens OX=9606 GN=PDHA1 PE=1 SV=3	3	3	3	3
SNRPA	P09012;M0QXK2;M0R221;M0R2B8;M0QZG7;M0R268;M0R0G9	P09012;M0QXK2;M0R221;M0R2B8;M0QZG7;M0R268	4;3;3;3;3;3;1	4;3;3;3;3;3;1	3;3;3;3;3;2;1	U1 small nuclear ribonucleoprotein A	SNRPA	sp|P09012|SNRPA_HUMAN U1 small nuclear ribonucleoprotein A OS=Homo sapiens OX=9606 GN=SNRPA PE=1 SV=3;tr|M0QXK2|M0QXK2_HUMAN U1 small nuclear ribonucleoprotein A (Fragment) OS=Homo sapiens OX=9606 GN=SNRPA PE=1 SV=8;tr|M0R221|M0R221_HUMAN U1 small nuclear	7	4	4	3
CNP	P09543;K7ERC4;K7EN66;C9K0L8;K7ERZ0;F8VU51;H0YA93;A0A6I8PRM1;A0A6I8PRE0;H0YI23;A0A6I8PRV3;A0A6I8PRX5;U3KQ14;A0A6I8PRT3;H0Y2Y5;A0A0U1RRA5;A0A6I8PU16;U3KPU5;A0A0U1RQG8;A0A0U1RR05;D6R968;Q92802;Q5TBK1;Q86UW6	P09543;K7ERC4;K7EN66;C9K0L8;K7ERZ0	4;2;2;2;2;1;1;1;1;1;1;1;1;1;1;1;1;1;1;1;1;1;1;1	4;2;2;2;2;1;1;1;1;1;1;1;1;1;1;1;1;1;1;1;1;1;1;1	3;1;1;1;1;0;0;0;0;0;0;0;0;0;0;0;0;0;0;0;0;0;0;0	2,3-cyclic-nucleotide 3-phosphodiesterase	CNP	sp|P09543|CN37_HUMAN 2,3-cyclic-nucleotide 3-phosphodiesterase OS=Homo sapiens OX=9606 GN=CNP PE=1 SV=2;tr|K7ERC4|K7ERC4_HUMAN 2,3-cyclic-nucleotide 3-phosphodiesterase (Fragment) OS=Homo sapiens OX=9606 GN=CNP PE=1 SV=8;tr|K7EN66|K7EN66_HUMAN 2,3-	24	4	4	3
U2AF1	P0DN76;Q01081;Q8WU68	P0DN76;Q01081	3;3;1	3;3;1	3;3;1	Splicing factor U2AF 35 kDa subunit	U2AF1	sp|P0DN76|U2AF5_HUMAN Splicing factor U2AF 35 kDa subunit-like protein OS=Homo sapiens OX=9606 GN=U2AF1L5 PE=1 SV=1;sp|Q01081|U2AF1_HUMAN Splicing factor U2AF 35 kDa subunit OS=Homo sapiens OX=9606 GN=U2AF1 PE=1 SV=3	3	3	3	3
ZBTB48	P10074;Q5SY21;Q5SY20	P10074;Q5SY21;Q5SY20	3;2;2	3;2;2	3;2;2	Zinc finger and BTB domain-containing protein 48	ZBTB48	sp|P10074|TZAP_HUMAN Telomere zinc finger-associated protein OS=Homo sapiens OX=9606 GN=ZBTB48 PE=1 SV=2;tr|Q5SY21|Q5SY21_HUMAN Telomere zinc finger-associated protein (Fragment) OS=Homo sapiens OX=9606 GN=ZBTB48 PE=1 SV=1;tr|Q5SY20|Q5SY20_HUMAN Telomere z	3	3	3	3
PRKAR2A	P13861;H7C330;C9J830;H7C1L0	P13861	3;1;1;1	3;1;1;1	3;1;1;1	cAMP-dependent protein kinase type II-alpha regulatory subunit	PRKAR2A	sp|P13861|KAP2_HUMAN cAMP-dependent protein kinase type II-alpha regulatory subunit OS=Homo sapiens OX=9606 GN=PRKAR2A PE=1 SV=2	4	3	3	3
FDPS	P14324;A0A087X1D8;A0A087WVN4;A0A087WTP2;A0A087X090	P14324;A0A087X1D8;A0A087WVN4	3;2;2;1;1	3;2;2;1;1	3;2;2;1;1	Farnesyl pyrophosphate synthase	FDPS	sp|P14324|FPPS_HUMAN Farnesyl pyrophosphate synthase OS=Homo sapiens OX=9606 GN=FDPS PE=1 SV=4;tr|A0A087X1D8|A0A087X1D8_HUMAN Farnesyl pyrophosphate synthase (Fragment) OS=Homo sapiens OX=9606 GN=FDPS PE=1 SV=1;tr|A0A087WVN4|A0A087WVN4_HUMAN Farnesyl pyrop	5	3	3	3
COX6B1	P14854;K7EQD3;A0A494C160	P14854;K7EQD3;A0A494C160	3;2;2	3;2;2	3;2;2	Cytochrome c oxidase subunit 6B1	COX6B1	sp|P14854|CX6B1_HUMAN Cytochrome c oxidase subunit 6B1 OS=Homo sapiens OX=9606 GN=COX6B1 PE=1 SV=2;tr|K7EQD3|K7EQD3_HUMAN Cytochrome c oxidase subunit 6B1 (Fragment) OS=Homo sapiens OX=9606 GN=COX6B1 PE=1 SV=2;tr|A0A494C160|A0A494C160_HUMAN Cytochrome c ox	3	3	3	3
RPA2	P15927;Q5TEJ7;Q5TEJ0	P15927;Q5TEJ7	3;2;1	3;2;1	3;2;1	Replication protein A 32 kDa subunit	RPA2	sp|P15927|RFA2_HUMAN Replication protein A 32 kDa subunit OS=Homo sapiens OX=9606 GN=RPA2 PE=1 SV=1;tr|Q5TEJ7|Q5TEJ7_HUMAN Replication protein A 32 kDa subunit (Fragment) OS=Homo sapiens OX=9606 GN=RPA2 PE=1 SV=1	3	3	3	3
CEBPB	P17676	P17676	3	3	3	CCAAT/enhancer-binding protein beta	CEBPB	sp|P17676|CEBPB_HUMAN CCAAT/enhancer-binding protein beta OS=Homo sapiens OX=9606 GN=CEBPB PE=1 SV=2	1	3	3	3
PTPN2	P17706;K7ER87;A0A2R8YD79;K7ERU1;K7EIE9;D3DUJ3;K7EQG9	P17706;K7ER87;A0A2R8YD79	3;2;2;1;1;1;1	3;2;2;1;1;1;1	3;2;2;1;1;1;1	Tyrosine-protein phosphatase non-receptor type 2	PTPN2	sp|P17706|PTN2_HUMAN Tyrosine-protein phosphatase non-receptor type 2 OS=Homo sapiens OX=9606 GN=PTPN2 PE=1 SV=2;tr|K7ER87|K7ER87_HUMAN Tyrosine-protein phosphatase non-receptor type 2 OS=Homo sapiens OX=9606 GN=PTPN2 PE=1 SV=1;tr|A0A2R8YD79|A0A2R8YD79_HUM	7	3	3	3
VCL	P18206	P18206	3	3	3	Vinculin	VCL	sp|P18206|VINC_HUMAN Vinculin OS=Homo sapiens OX=9606 GN=VCL PE=1 SV=4	1	3	3	3
ANXA7	P20073	P20073	3	3	3	Annexin A7	ANXA7	sp|P20073|ANXA7_HUMAN Annexin A7 OS=Homo sapiens OX=9606 GN=ANXA7 PE=1 SV=3	1	3	3	3
NEB	P20929;H7BZD5;H0Y786	P20929;H7BZD5;H0Y786	3;2;2	3;2;2	3;2;2	Nebulin	NEB	sp|P20929|NEBU_HUMAN Nebulin OS=Homo sapiens OX=9606 GN=NEB PE=1 SV=5;tr|H7BZD5|H7BZD5_HUMAN Nebulin (Fragment) OS=Homo sapiens OX=9606 GN=NEB PE=1 SV=1;tr|H0Y786|H0Y786_HUMAN Nebulin (Fragment) OS=Homo sapiens OX=9606 GN=NEB PE=1 SV=1	3	3	3	3
VDAC1	P21796;C9JI87	P21796;C9JI87	3;2	3;2	3;2	Voltage-dependent anion-selective channel protein 1	VDAC1	sp|P21796|VDAC1_HUMAN Voltage-dependent anion-selective channel protein 1 OS=Homo sapiens OX=9606 GN=VDAC1 PE=1 SV=2;tr|C9JI87|C9JI87_HUMAN Voltage-dependent anion-selective channel protein 1 (Fragment) OS=Homo sapiens OX=9606 GN=VDAC1 PE=1 SV=6	2	3	3	3
SCP2	P22307;H0YF61;E9PLD1	P22307	3;1;1	3;1;1	3;1;1	Non-specific lipid-transfer protein	SCP2	sp|P22307|SCP2_HUMAN Sterol carrier protein 2 OS=Homo sapiens OX=9606 GN=SCP2 PE=1 SV=2	3	3	3	3
EEF1B2	P24534;C9JZW3	P24534;C9JZW3	3;2	3;2	3;2	Elongation factor 1-beta	EEF1B2	sp|P24534|EF1B_HUMAN Elongation factor 1-beta OS=Homo sapiens OX=9606 GN=EEF1B2 PE=1 SV=3;tr|C9JZW3|C9JZW3_HUMAN Elongation factor 1-beta (Fragment) OS=Homo sapiens OX=9606 GN=EEF1B2 PE=1 SV=1	2	3	3	3
S100A4	P26447	P26447	3	3	3	Protein S100-A4	S100A4	sp|P26447|S10A4_HUMAN Protein S100-A4 OS=Homo sapiens OX=9606 GN=S100A4 PE=1 SV=1	1	3	3	3
PIK3R1	P27986;H0YBC2;E5RHI0;E5RGI8;H0YB27;E5RJY0	P27986;H0YBC2	3;2;1;1;1;1	3;2;1;1;1;1	3;2;1;1;1;1	Phosphatidylinositol 3-kinase regulatory subunit alpha	PIK3R1	sp|P27986|P85A_HUMAN Phosphatidylinositol 3-kinase regulatory subunit alpha OS=Homo sapiens OX=9606 GN=PIK3R1 PE=1 SV=2;tr|H0YBC2|H0YBC2_HUMAN Phosphatidylinositol 3-kinase regulatory subunit alpha (Fragment) OS=Homo sapiens OX=9606 GN=PIK3R1 PE=1 SV=1	6	3	3	3
MPG	P29372;A2IDA3	P29372;A2IDA3	3;2	3;2	3;2	DNA-3-methyladenine glycosylase	MPG	sp|P29372|3MG_HUMAN DNA-3-methyladenine glycosylase OS=Homo sapiens OX=9606 GN=MPG PE=1 SV=3;tr|A2IDA3|A2IDA3_HUMAN 3-methyladenine DNA glycosidase (Fragment) OS=Homo sapiens OX=9606 GN=MPG PE=1 SV=1	2	3	3	3
ARID4A	P29374;C9J1W3	P29374	3;1	3;1	3;1	AT-rich interactive domain-containing protein 4A	ARID4A	sp|P29374|ARI4A_HUMAN AT-rich interactive domain-containing protein 4A OS=Homo sapiens OX=9606 GN=ARID4A PE=1 SV=3	2	3	3	3
EEF1D	P29692;E9PK01;E9PPR1;A0A087X1X7;E9PI39;E9PQ49;E9PL12;E9PRY8;E9PMW7;E9PK06;E9PIZ1;H0YCK7;E9PQZ1;E9PK72;H0YE72;H0YE58;E9PQC9	P29692;E9PK01;E9PPR1;A0A087X1X7;E9PI39;E9PQ49;E9PL12;E9PRY8;E9PMW7;E9PK06;E9PIZ1;H0YCK7;E9PQZ1	9;9;8;8;8;8;8;8;6;5;5;5;5;3;2;1;1	9;9;8;8;8;8;8;8;6;5;5;5;5;3;2;1;1	3;3;2;3;2;2;2;3;2;1;2;2;1;1;1;1;1	Elongation factor 1-delta	EEF1D	sp|P29692|EF1D_HUMAN Elongation factor 1-delta OS=Homo sapiens OX=9606 GN=EEF1D PE=1 SV=5;tr|E9PK01|E9PK01_HUMAN Elongation factor 1-delta (Fragment) OS=Homo sapiens OX=9606 GN=EEF1D PE=1 SV=1;tr|E9PPR1|E9PPR1_HUMAN Elongation factor 1-delta (Fragment) OS=	17	9	9	3
ERP29	P30040;F8VY02;F8W1G0	P30040;F8VY02	3;2;1	3;2;1	3;2;1	Endoplasmic reticulum resident protein 29	ERP29	sp|P30040|ERP29_HUMAN Endoplasmic reticulum resident protein 29 OS=Homo sapiens OX=9606 GN=ERP29 PE=1 SV=4;tr|F8VY02|F8VY02_HUMAN Endoplasmic reticulum resident protein 29 OS=Homo sapiens OX=9606 GN=ERP29 PE=1 SV=1	3	3	3	3
RPL12	P30050	P30050	3	3	3	60S ribosomal protein L12	RPL12	sp|P30050|RL12_HUMAN 60S ribosomal protein L12 OS=Homo sapiens OX=9606 GN=RPL12 PE=1 SV=1	1	3	3	3
LRPAP1	P30533;A0A3B3IRQ7;D6REW6	P30533;A0A3B3IRQ7	3;2;1	3;2;1	3;2;1	Alpha-2-macroglobulin receptor-associated protein	LRPAP1	sp|P30533|AMRP_HUMAN Alpha-2-macroglobulin receptor-associated protein OS=Homo sapiens OX=9606 GN=LRPAP1 PE=1 SV=1;tr|A0A3B3IRQ7|A0A3B3IRQ7_HUMAN Alpha-2-macroglobulin receptor-associated protein OS=Homo sapiens OX=9606 GN=LRPAP1 PE=1 SV=1	3	3	3	3
MAT2A	P31153;Q00266	P31153	3;1	3;1	3;1	S-adenosylmethionine synthase isoform type-2	MAT2A	sp|P31153|METK2_HUMAN S-adenosylmethionine synthase isoform type-2 OS=Homo sapiens OX=9606 GN=MAT2A PE=1 SV=1	2	3	3	3
DNAJA1	P31689	P31689	3	3	3	DnaJ homolog subfamily A member 1	DNAJA1	sp|P31689|DNJA1_HUMAN DnaJ homolog subfamily A member 1 OS=Homo sapiens OX=9606 GN=DNAJA1 PE=1 SV=2	1	3	3	3
HNRNPH1	P31943;G8JLB6;E9PCY7;E7EQJ0;D6RAM1;D6RBM0;D6R9T0;D6RFM3;D6RIT2;D6RIU0;D6RDU3;D6RJ04;D6RIH9;H0YBG7;H0YB39;H0YBD7;E7EN40;D6RDL0;E5RGV0;H0YAQ2;E5RGH4;D6RF17	P31943;G8JLB6;E9PCY7;E7EQJ0;D6RAM1;D6RBM0;D6R9T0;D6RFM3;D6RIT2;D6RIU0;D6RDU3;D6RJ04;D6RIH9	5;5;5;3;3;3;3;3;3;3;3;3;3;2;2;2;2;2;1;1;1;1	5;5;5;3;3;3;3;3;3;3;3;3;3;2;2;2;2;2;1;1;1;1	3;3;3;2;2;2;2;2;2;2;2;2;2;1;1;1;2;2;0;0;0;1	Heterogeneous nuclear ribonucleoprotein H;Heterogeneous nuclear ribonucleoprotein H, N-terminally processed	HNRNPH1	sp|P31943|HNRH1_HUMAN Heterogeneous nuclear ribonucleoprotein H OS=Homo sapiens OX=9606 GN=HNRNPH1 PE=1 SV=4;tr|G8JLB6|G8JLB6_HUMAN Heterogeneous nuclear ribonucleoprotein H OS=Homo sapiens OX=9606 GN=HNRNPH1 PE=1 SV=1;tr|E9PCY7|E9PCY7_HUMAN Heterogeneous	22	5	5	3
HSPA4	P34932;A0A087WTS8;A0A087WYC1	P34932;A0A087WTS8;A0A087WYC1	3;2;2	3;2;2	3;2;2	Heat shock 70 kDa protein 4	HSPA4	sp|P34932|HSP74_HUMAN Heat shock 70 kDa protein 4 OS=Homo sapiens OX=9606 GN=HSPA4 PE=1 SV=4;tr|A0A087WTS8|A0A087WTS8_HUMAN Heat shock 70 kDa protein 4 OS=Homo sapiens OX=9606 GN=HSPA4 PE=1 SV=1;tr|A0A087WYC1|A0A087WYC1_HUMAN Heat shock 70 kDa protein 4 OS	3	3	3	3
RFC2	P35250;H7C5S7;H7C5P1;H7C5Q7;F8WC37;H7C5A0;H7C5G4;H7C5P4;A0A087WVY3	P35250	3;1;1;1;1;1;1;1;1	3;1;1;1;1;1;1;1;1	3;1;1;1;1;1;1;1;1	Replication factor C subunit 2	RFC2	sp|P35250|RFC2_HUMAN Replication factor C subunit 2 OS=Homo sapiens OX=9606 GN=RFC2 PE=1 SV=3	9	3	3	3
ATP5C1	P36542	P36542	3	3	3	ATP synthase subunit gamma, mitochondrial	ATP5C1	sp|P36542|ATPG_HUMAN ATP synthase subunit gamma, mitochondrial OS=Homo sapiens OX=9606 GN=ATP5F1C PE=1 SV=1	1	3	3	3
FDFT1	P37268;E9PNM1;A0A1W2PQ47;E9PJG4	P37268;E9PNM1;A0A1W2PQ47	3;2;2;1	3;2;2;1	3;2;2;1	Squalene synthase	FDFT1	sp|P37268|FDFT_HUMAN Squalene synthase OS=Homo sapiens OX=9606 GN=FDFT1 PE=1 SV=1;tr|E9PNM1|E9PNM1_HUMAN Squalene synthase OS=Homo sapiens OX=9606 GN=FDFT1 PE=1 SV=1;tr|A0A1W2PQ47|A0A1W2PQ47_HUMAN Squalene synthase OS=Homo sapiens OX=9606 GN=FDFT1 PE=1 SV=	4	3	3	3
RPS19	P39019;M0R2L9;A0A075B6E2;M0QYF7;M0R140	P39019	3;1;1;1;1	3;1;1;1;1	3;1;1;1;1	40S ribosomal protein S19	RPS19	sp|P39019|RS19_HUMAN 40S ribosomal protein S19 OS=Homo sapiens OX=9606 GN=RPS19 PE=1 SV=2	5	3	3	3
PBX2	P40425	P40425	3	3	3	Pre-B-cell leukemia transcription factor 2	PBX2	sp|P40425|PBX2_HUMAN Pre-B-cell leukemia transcription factor 2 OS=Homo sapiens OX=9606 GN=PBX2 PE=1 SV=2	1	3	3	3
ETV6	P41212;H0YG25	P41212	3;1	3;1	3;1	Transcription factor ETV6	ETV6	sp|P41212|ETV6_HUMAN Transcription factor ETV6 OS=Homo sapiens OX=9606 GN=ETV6 PE=1 SV=1	2	3	3	3
NAA10	P41227;H0Y8T0;C9JN83;C9JW55;F8W808;A8MWP7;Q9BSU3	P41227	3;1;1;1;1;1;1	3;1;1;1;1;1;1	3;1;1;1;1;1;1	N-alpha-acetyltransferase 10	NAA10	sp|P41227|NAA10_HUMAN N-alpha-acetyltransferase 10 OS=Homo sapiens OX=9606 GN=NAA10 PE=1 SV=1	7	3	3	3
SYK	P43405	P43405	3	3	3	Tyrosine-protein kinase SYK	SYK	sp|P43405|KSYK_HUMAN Tyrosine-protein kinase SYK OS=Homo sapiens OX=9606 GN=SYK PE=1 SV=1	1	3	3	3
MAP2K3	P46734;J3KRV4;P52564	P46734	3;1;1	3;1;1	3;1;1	Dual specificity mitogen-activated protein kinase kinase 3	MAP2K3	sp|P46734|MP2K3_HUMAN Dual specificity mitogen-activated protein kinase kinase 3 OS=Homo sapiens OX=9606 GN=MAP2K3 PE=1 SV=2	3	3	3	3
IDH2	P48735;H0YL11	P48735;H0YL11	3;2	3;2	3;2	Isocitrate dehydrogenase [NADP], mitochondrial	IDH2	sp|P48735|IDHP_HUMAN Isocitrate dehydrogenase [NADP], mitochondrial OS=Homo sapiens OX=9606 GN=IDH2 PE=1 SV=2;tr|H0YL11|H0YL11_HUMAN IDP OS=Homo sapiens OX=9606 GN=IDH2 PE=1 SV=1	2	3	3	3
LMAN1	P49257	P49257	3	3	3	Protein ERGIC-53	LMAN1	sp|P49257|LMAN1_HUMAN Protein ERGIC-53 OS=Homo sapiens OX=9606 GN=LMAN1 PE=1 SV=2	1	3	3	3
TMED10	P49755;G3V2K7	P49755	3;1	3;1	3;1	Transmembrane emp24 domain-containing protein 10	TMED10	sp|P49755|TMEDA_HUMAN Transmembrane emp24 domain-containing protein 10 OS=Homo sapiens OX=9606 GN=TMED10 PE=1 SV=2	2	3	3	3
GDI2	P50395;Q5SX91;Q5SX87;Q5SX86;P31150	P50395;Q5SX91;Q5SX87	3;2;2;1;1	3;2;2;1;1	3;2;2;1;1	Rab GDP dissociation inhibitor beta	GDI2	sp|P50395|GDIB_HUMAN Rab GDP dissociation inhibitor beta OS=Homo sapiens OX=9606 GN=GDI2 PE=1 SV=2;tr|Q5SX91|Q5SX91_HUMAN Rab GDP dissociation inhibitor (Fragment) OS=Homo sapiens OX=9606 GN=GDI2 PE=1 SV=1;tr|Q5SX87|Q5SX87_HUMAN Rab GDP dissociation inhibi	5	3	3	3
METAP2	P50579;G3V1U3;F8VRR3;F8VQZ7;F8VSC4	P50579;G3V1U3;F8VRR3;F8VQZ7	3;2;2;2;1	3;2;2;2;1	3;2;2;2;1	Methionine aminopeptidase 2	METAP2	sp|P50579|MAP2_HUMAN Methionine aminopeptidase 2 OS=Homo sapiens OX=9606 GN=METAP2 PE=1 SV=1;tr|G3V1U3|G3V1U3_HUMAN Methionine aminopeptidase 2 OS=Homo sapiens OX=9606 GN=METAP2 PE=1 SV=1;tr|F8VRR3|F8VRR3_HUMAN Methionine aminopeptidase 2 OS=Homo sapiens O	5	3	3	3
RAP1GDS1	P52306;D6RHZ7;D6RHH8;H0Y8M2	P52306	3;1;1;1	3;1;1;1	3;1;1;1	Rap1 GTPase-GDP dissociation stimulator 1	RAP1GDS1	sp|P52306|GDS1_HUMAN Rap1 GTPase-GDP dissociation stimulator 1 OS=Homo sapiens OX=9606 GN=RAP1GDS1 PE=1 SV=3	4	3	3	3
SLC25A1	P53007;B4DP62	P53007	3;1	3;1	3;1	Tricarboxylate transport protein, mitochondrial	SLC25A1	sp|P53007|TXTP_HUMAN Tricarboxylate transport protein, mitochondrial OS=Homo sapiens OX=9606 GN=SLC25A1 PE=1 SV=2	2	3	3	3
RAD23B	P54727;H0Y579	P54727	5;2	5;2	3;2	UV excision repair protein RAD23 homolog B	RAD23B	sp|P54727|RD23B_HUMAN UV excision repair protein RAD23 homolog B OS=Homo sapiens OX=9606 GN=RAD23B PE=1 SV=1	2	5	5	3
EIF5	P55010;H0YK11;H0YMJ8;H0YM54;H0YLZ1;H0YN40;H0YK29	P55010;H0YK11;H0YMJ8;H0YM54;H0YLZ1;H0YN40	3;2;2;2;2;2;1	3;2;2;2;2;2;1	3;2;2;2;2;2;1	Eukaryotic translation initiation factor 5	EIF5	sp|P55010|IF5_HUMAN Eukaryotic translation initiation factor 5 OS=Homo sapiens OX=9606 GN=EIF5 PE=1 SV=2;tr|H0YK11|H0YK11_HUMAN Eukaryotic translation initiation factor 5 (Fragment) OS=Homo sapiens OX=9606 GN=EIF5 PE=1 SV=8;tr|H0YMJ8|H0YMJ8_HUMAN Eukaryoti	7	3	3	3
SEC13	P55735;A8MXL6;E7ERC8	P55735;A8MXL6	3;3;1	3;3;1	3;3;1	Protein SEC13 homolog	SEC13	sp|P55735|SEC13_HUMAN Protein SEC13 homolog OS=Homo sapiens OX=9606 GN=SEC13 PE=1 SV=3;tr|A8MXL6|A8MXL6_HUMAN GATOR complex protein SEC13 OS=Homo sapiens OX=9606 GN=SEC13 PE=1 SV=1	3	3	3	3
CTBP2	P56545	P56545	6	6	3	C-terminal-binding protein 2	CTBP2	sp|P56545|CTBP2_HUMAN C-terminal-binding protein 2 OS=Homo sapiens OX=9606 GN=CTBP2 PE=1 SV=1	1	6	6	3
RAB8A	P61006	P61006	5	4	3	Ras-related protein Rab-8A	RAB8A	sp|P61006|RAB8A_HUMAN Ras-related protein Rab-8A OS=Homo sapiens OX=9606 GN=RAB8A PE=1 SV=1	1	5	4	3
PPP1CB	P62140;C9JP48;C9J9S3	P62140	5;2;1	3;1;1	3;1;1	Serine/threonine-protein phosphatase PP1-beta catalytic subunit	PPP1CB	sp|P62140|PP1B_HUMAN Serine/threonine-protein phosphatase PP1-beta catalytic subunit OS=Homo sapiens OX=9606 GN=PPP1CB PE=1 SV=3	3	5	3	3
SNRPD2	P62316;K7EJB5;K7ERG4	P62316;K7EJB5	3;2;1	3;2;1	3;2;1	Small nuclear ribonucleoprotein Sm D2	SNRPD2	sp|P62316|SMD2_HUMAN Small nuclear ribonucleoprotein Sm D2 OS=Homo sapiens OX=9606 GN=SNRPD2 PE=1 SV=1;tr|K7EJB5|K7EJB5_HUMAN Small nuclear ribonucleoprotein Sm D2 OS=Homo sapiens OX=9606 GN=SNRPD2 PE=1 SV=1	3	3	3	3
RPL23	P62829;J3KTJ3;C9JD32;J3KT29;J3QQT9;B9ZVP7;REV__Q99959	P62829;J3KTJ3;C9JD32;J3KT29	3;2;2;2;1;1;1	3;2;2;2;1;1;1	3;2;2;2;1;1;1	60S ribosomal protein L23	RPL23	sp|P62829|RL23_HUMAN 60S ribosomal protein L23 OS=Homo sapiens OX=9606 GN=RPL23 PE=1 SV=1;tr|J3KTJ3|J3KTJ3_HUMAN 60S ribosomal protein L23 OS=Homo sapiens OX=9606 GN=RPL23 PE=1 SV=1;tr|C9JD32|C9JD32_HUMAN 60S ribosomal protein L23 (Fragment) OS=Homo sapien	7	3	3	3
RPS28	P62857	P62857	3	3	3	40S ribosomal protein S28	RPS28	sp|P62857|RS28_HUMAN 40S ribosomal protein S28 OS=Homo sapiens OX=9606 GN=RPS28 PE=1 SV=1	1	3	3	3
RPL10A	P62906	P62906	3	3	3	60S ribosomal protein L10a	RPL10A	sp|P62906|RL10A_HUMAN 60S ribosomal protein L10a OS=Homo sapiens OX=9606 GN=RPL10A PE=1 SV=2	1	3	3	3
UBE2L3	P68036;A0A1B0GUS4	P68036	3;1	3;1	3;1	Ubiquitin-conjugating enzyme E2 L3	UBE2L3	sp|P68036|UB2L3_HUMAN Ubiquitin-conjugating enzyme E2 L3 OS=Homo sapiens OX=9606 GN=UBE2L3 PE=1 SV=1	2	3	3	3
GSTO1	P78417;Q5TA02;Q5TA01	P78417;Q5TA02	3;2;1	3;2;1	3;2;1	Glutathione S-transferase omega-1	GSTO1	sp|P78417|GSTO1_HUMAN Glutathione S-transferase omega-1 OS=Homo sapiens OX=9606 GN=GSTO1 PE=1 SV=2;tr|Q5TA02|Q5TA02_HUMAN Glutathione-dependent dehydroascorbate reductase (Fragment) OS=Homo sapiens OX=9606 GN=GSTO1 PE=1 SV=1	3	3	3	3
NTHL1	P78549;H3BUV2;H3BRL9;A0A494C106;H3BPD5;A0A494BZZ6	P78549;H3BUV2;H3BRL9;A0A494C106;H3BPD5	3;2;2;2;2;1	3;2;2;2;2;1	3;2;2;2;2;1	Endonuclease III-like protein 1	NTHL1	sp|P78549|NTH_HUMAN Endonuclease III-like protein 1 OS=Homo sapiens OX=9606 GN=NTHL1 PE=1 SV=2;tr|H3BUV2|H3BUV2_HUMAN Endonuclease III-like protein 1 (Fragment) OS=Homo sapiens OX=9606 GN=NTHL1 PE=1 SV=2;tr|H3BRL9|H3BRL9_HUMAN Endonuclease III-like protein	6	3	3	3
RHOG	P84095	P84095	3	3	3	Rho-related GTP-binding protein RhoG	RHOG	sp|P84095|RHOG_HUMAN Rho-related GTP-binding protein RhoG OS=Homo sapiens OX=9606 GN=RHOG PE=1 SV=1	1	3	3	3
SRSF3	P84103;A0A087X2D0	P84103	3;1	3;1	3;1	Serine/arginine-rich splicing factor 3	SRSF3	sp|P84103|SRSF3_HUMAN Serine/arginine-rich splicing factor 3 OS=Homo sapiens OX=9606 GN=SRSF3 PE=1 SV=1	2	3	3	3
XPC	Q01831	Q01831	3	3	3	DNA repair protein complementing XP-C cells	XPC	sp|Q01831|XPC_HUMAN DNA repair protein complementing XP-C cells OS=Homo sapiens OX=9606 GN=XPC PE=1 SV=4	1	3	3	3
BTK	Q06187;Q5JY90;U3NG26	Q06187;Q5JY90;U3NG26	3;2;2	3;2;2	3;2;2	Tyrosine-protein kinase BTK;Non-specific protein-tyrosine kinase	BTK	sp|Q06187|BTK_HUMAN Tyrosine-protein kinase BTK OS=Homo sapiens OX=9606 GN=BTK PE=1 SV=3;tr|Q5JY90|Q5JY90_HUMAN Tyrosine-protein kinase OS=Homo sapiens OX=9606 GN=BTK PE=1 SV=1;tr|U3NG26|U3NG26_HUMAN Tyrosine-protein kinase OS=Homo sapiens OX=9606 GN=BTK P	3	3	3	3
PSME1	Q06323;H0YKK6;H0YLU2	Q06323;H0YKK6	3;2;1	3;2;1	3;2;1	Proteasome activator complex subunit 1	PSME1	sp|Q06323|PSME1_HUMAN Proteasome activator complex subunit 1 OS=Homo sapiens OX=9606 GN=PSME1 PE=1 SV=1;tr|H0YKK6|H0YKK6_HUMAN Proteasome activator complex subunit 1 OS=Homo sapiens OX=9606 GN=PSME1 PE=1 SV=1	3	3	3	3
GABPA	Q06546	Q06546	3	3	3	GA-binding protein alpha chain	GABPA	sp|Q06546|GABPA_HUMAN GA-binding protein alpha chain OS=Homo sapiens OX=9606 GN=GABPA PE=1 SV=1	1	3	3	3
CPSF1	Q10570	Q10570	3	3	3	Cleavage and polyadenylation specificity factor subunit 1	CPSF1	sp|Q10570|CPSF1_HUMAN Cleavage and polyadenylation specificity factor subunit 1 OS=Homo sapiens OX=9606 GN=CPSF1 PE=1 SV=2	1	3	3	3
HNRNPA0	Q13151	Q13151	3	3	3	Heterogeneous nuclear ribonucleoprotein A0	HNRNPA0	sp|Q13151|ROA0_HUMAN Heterogeneous nuclear ribonucleoprotein A0 OS=Homo sapiens OX=9606 GN=HNRNPA0 PE=1 SV=1	1	3	3	3
PSMD2	Q13200	Q13200	3	3	3	26S proteasome non-ATPase regulatory subunit 2	PSMD2	sp|Q13200|PSMD2_HUMAN 26S proteasome non-ATPase regulatory subunit 2 OS=Homo sapiens OX=9606 GN=PSMD2 PE=1 SV=3	1	3	3	3
ORC1	Q13415	Q13415	3	3	3	Origin recognition complex subunit 1	ORC1	sp|Q13415|ORC1_HUMAN Origin recognition complex subunit 1 OS=Homo sapiens OX=9606 GN=ORC1 PE=1 SV=2	1	3	3	3
ORC2	Q13416;C9JK08;B8ZZ80	Q13416	3;1;1	3;1;1	3;1;1	Origin recognition complex subunit 2	ORC2	sp|Q13416|ORC2_HUMAN Origin recognition complex subunit 2 OS=Homo sapiens OX=9606 GN=ORC2 PE=1 SV=2	3	3	3	3
FKBP5	Q13451	Q13451	3	3	3	Peptidyl-prolyl cis-trans isomerase FKBP5;Peptidyl-prolyl cis-trans isomerase FKBP5, N-terminally processed	FKBP5	sp|Q13451|FKBP5_HUMAN Peptidyl-prolyl cis-trans isomerase FKBP5 OS=Homo sapiens OX=9606 GN=FKBP5 PE=1 SV=2	1	3	3	3
PICALM	Q13492;E9PI56;E9PKP6;E9PLJ8;H0YCY1;H0YEF7;H0YEH1	Q13492	4;1;1;1;1;1;1	4;1;1;1;1;1;1	3;1;1;1;1;1;1	Phosphatidylinositol-binding clathrin assembly protein	PICALM	sp|Q13492|PICAL_HUMAN Phosphatidylinositol-binding clathrin assembly protein OS=Homo sapiens OX=9606 GN=PICALM PE=1 SV=2	7	4	4	3
RAB32	Q13637	Q13637	3	3	3	Ras-related protein Rab-32	RAB32	sp|Q13637|RAB32_HUMAN Ras-related protein Rab-32 OS=Homo sapiens OX=9606 GN=RAB32 PE=1 SV=3	1	3	3	3
RUNX3	Q13761	Q13761	4	4	3	Runt-related transcription factor 3	RUNX3	sp|Q13761|RUNX3_HUMAN Runt-related transcription factor 3 OS=Homo sapiens OX=9606 GN=RUNX3 PE=1 SV=2	1	4	4	3
CIRBP	Q14011;K7EMY9;K7EPM4;K7EQR7;D6W5Y5;F6WMK9;K7EJV1	Q14011;K7EMY9;K7EPM4;K7EQR7;D6W5Y5	3;2;2;2;2;1;1	3;2;2;2;2;1;1	3;2;2;2;2;1;1	Cold-inducible RNA-binding protein	CIRBP	sp|Q14011|CIRBP_HUMAN Cold-inducible RNA-binding protein OS=Homo sapiens OX=9606 GN=CIRBP PE=1 SV=1;tr|K7EMY9|K7EMY9_HUMAN Cold-inducible RNA-binding protein OS=Homo sapiens OX=9606 GN=CIRBP PE=1 SV=1;tr|K7EPM4|K7EPM4_HUMAN Cold-inducible RNA-binding prote	7	3	3	3
HNRNPD	Q14103;H0Y8G5;H0YA96;D6RAF8;D6RD83;D6RF44	Q14103;H0Y8G5;H0YA96;D6RAF8;D6RD83	6;5;4;4;3;2	6;5;4;4;3;2	3;2;1;2;2;0	Heterogeneous nuclear ribonucleoprotein D0	HNRNPD	sp|Q14103|HNRPD_HUMAN Heterogeneous nuclear ribonucleoprotein D0 OS=Homo sapiens OX=9606 GN=HNRNPD PE=1 SV=1;tr|H0Y8G5|H0Y8G5_HUMAN Heterogeneous nuclear ribonucleoprotein D0 (Fragment) OS=Homo sapiens OX=9606 GN=HNRNPD PE=1 SV=8;tr|H0YA96|H0YA96_HUMAN Het	6	6	6	3
SAFB2	Q14151	Q14151	6	3	3	Scaffold attachment factor B2	SAFB2	sp|Q14151|SAFB2_HUMAN Scaffold attachment factor B2 OS=Homo sapiens OX=9606 GN=SAFB2 PE=1 SV=1	1	6	3	3
EIF2B1	Q14232;F5H0D0;H0YGG4	Q14232;F5H0D0	3;2;1	3;2;1	3;2;1	Translation initiation factor eIF-2B subunit alpha	EIF2B1	sp|Q14232|EI2BA_HUMAN Translation initiation factor eIF-2B subunit alpha OS=Homo sapiens OX=9606 GN=EIF2B1 PE=1 SV=1;tr|F5H0D0|F5H0D0_HUMAN Translation initiation factor eIF-2B subunit alpha OS=Homo sapiens OX=9606 GN=EIF2B1 PE=1 SV=1	3	3	3	3
ARHGEF6	Q15052	Q15052	3	3	3	Rho guanine nucleotide exchange factor 6	ARHGEF6	sp|Q15052|ARHG6_HUMAN Rho guanine nucleotide exchange factor 6 OS=Homo sapiens OX=9606 GN=ARHGEF6 PE=1 SV=2	1	3	3	3
POLD3	Q15054;E9PM91;E9PNC0;H0YD46;E9PRK3	Q15054	3;1;1;1;1	3;1;1;1;1	3;1;1;1;1	DNA polymerase delta subunit 3	POLD3	sp|Q15054|DPOD3_HUMAN DNA polymerase delta subunit 3 OS=Homo sapiens OX=9606 GN=POLD3 PE=1 SV=2	5	3	3	3
PCBP1	Q15365	Q15365	5	5	3	Poly(rC)-binding protein 1	PCBP1	sp|Q15365|PCBP1_HUMAN Poly(rC)-binding protein 1 OS=Homo sapiens OX=9606 GN=PCBP1 PE=1 SV=2	1	5	5	3
PCBP2	Q15366;F8VZX2;H3BRU6;F8W0G4;F8W1G6;P57721;E9PFP8;F8VTZ0;J3QT27;F8VRH0;F8VXH9;H3BSS4;C9K0A2;C9J0A4;H3BSP4;C9JZY3;C9JTY5;H3BND9;C9J5V4;C9JSA6;C9J7A9;C9IZV9;F8WC71;P57723	Q15366;F8VZX2;H3BRU6;F8W0G4;F8W1G6	5;5;5;3;3;2;2;2;2;2;2;2;1;1;1;1;1;1;1;1;1;1;1;1	3;3;3;1;1;0;0;0;0;2;1;2;0;0;0;0;0;1;0;0;0;0;0;0	3;3;3;1;1;0;0;0;0;2;1;2;0;0;0;0;0;1;0;0;0;0;0;0	Poly(rC)-binding protein 2	PCBP2	sp|Q15366|PCBP2_HUMAN Poly(rC)-binding protein 2 OS=Homo sapiens OX=9606 GN=PCBP2 PE=1 SV=1;tr|F8VZX2|F8VZX2_HUMAN Poly(rC)-binding protein 2 OS=Homo sapiens OX=9606 GN=PCBP2 PE=1 SV=1;tr|H3BRU6|H3BRU6_HUMAN Poly(rC)-binding protein 2 (Fragment) OS=Homo sa	24	5	3	3
RPS6KA1	Q15418;E9PGT3;P51812;B7ZB17;B4DG22;B1AXG1;B1AXG2;E9PAN7;A0A2R8YGB7;A0A2R8Y7S9;B7Z3B5;D6R910;E9PMM7;D6RHW7;F2Z2J1;Q15349;Q9UK32	Q15418;E9PGT3;P51812;B7ZB17;B4DG22;B1AXG1	3;3;2;2;2;2;1;1;1;1;1;1;1;1;1;1;1	3;3;2;2;2;2;1;1;1;1;1;1;1;1;1;1;1	3;3;2;2;2;2;1;1;1;1;1;1;1;1;1;1;1	Ribosomal protein S6 kinase alpha-1;Ribosomal protein S6 kinase;Ribosomal protein S6 kinase alpha-3	RPS6KA1;RPS6KA3	sp|Q15418|KS6A1_HUMAN Ribosomal protein S6 kinase alpha-1 OS=Homo sapiens OX=9606 GN=RPS6KA1 PE=1 SV=2;tr|E9PGT3|E9PGT3_HUMAN Ribosomal protein S6 kinase OS=Homo sapiens OX=9606 GN=RPS6KA1 PE=1 SV=1;sp|P51812|KS6A3_HUMAN Ribosomal protein S6 kinase alpha-3	17	3	3	3
MAPRE1	Q15691	Q15691	3	3	3	Microtubule-associated protein RP/EB family member 1	MAPRE1	sp|Q15691|MARE1_HUMAN Microtubule-associated protein RP/EB family member 1 OS=Homo sapiens OX=9606 GN=MAPRE1 PE=1 SV=3	1	3	3	3
STXBP2	Q15833;M0R0M7;R4GMY7;M0R1A1	Q15833;M0R0M7	3;2;1;1	3;2;1;1	3;2;1;1	Syntaxin-binding protein 2	STXBP2	sp|Q15833|STXB2_HUMAN Syntaxin-binding protein 2 OS=Homo sapiens OX=9606 GN=STXBP2 PE=1 SV=2;tr|M0R0M7|M0R0M7_HUMAN Syntaxin-binding protein 2 OS=Homo sapiens OX=9606 GN=STXBP2 PE=1 SV=1	4	3	3	3
VPS72	Q15906;A0A1W2PPT2	Q15906	3;1	3;1	3;1	Vacuolar protein sorting-associated protein 72 homolog	VPS72	sp|Q15906|VPS72_HUMAN Vacuolar protein sorting-associated protein 72 homolog OS=Homo sapiens OX=9606 GN=VPS72 PE=1 SV=1	2	3	3	3
EZH2	Q15910;G3XAL2;A0A0A0MSY9;Q92800	Q15910	3;1;1;1	3;1;1;1	3;1;1;1	Histone-lysine N-methyltransferase EZH2	EZH2	sp|Q15910|EZH2_HUMAN Histone-lysine N-methyltransferase EZH2 OS=Homo sapiens OX=9606 GN=EZH2 PE=1 SV=2	4	3	3	3
CPSF6	Q16630;F8WJN3	Q16630;F8WJN3	3;2	3;2	3;2	Cleavage and polyadenylation specificity factor subunit 6	CPSF6	sp|Q16630|CPSF6_HUMAN Cleavage and polyadenylation specificity factor subunit 6 OS=Homo sapiens OX=9606 GN=CPSF6 PE=1 SV=2;tr|F8WJN3|F8WJN3_HUMAN Cleavage and polyadenylation specificity factor subunit 6 OS=Homo sapiens OX=9606 GN=CPSF6 PE=1 SV=1	2	3	3	3
IFI16	Q16666;H3BM18;X6RHM1;H3BR88	Q16666;H3BM18;X6RHM1	3;2;2;1	3;2;2;1	3;2;2;1	Gamma-interferon-inducible protein 16	IFI16	sp|Q16666|IF16_HUMAN Gamma-interferon-inducible protein 16 OS=Homo sapiens OX=9606 GN=IFI16 PE=1 SV=3;tr|H3BM18|H3BM18_HUMAN Gamma-interferon-inducible protein 16 (Fragment) OS=Homo sapiens OX=9606 GN=IFI16 PE=1 SV=1;tr|X6RHM1|X6RHM1_HUMAN Gamma-interferon	4	3	3	3
SMU1	Q2TAY7	Q2TAY7	3	3	3	WD40 repeat-containing protein SMU1;WD40 repeat-containing protein SMU1, N-terminally processed	SMU1	sp|Q2TAY7|SMU1_HUMAN WD40 repeat-containing protein SMU1 OS=Homo sapiens OX=9606 GN=SMU1 PE=1 SV=2	1	3	3	3
BRCA1	Q3B891;A0A494C182;E9PH68;E7EWN5;Q5YLB2;P38398;E7EQW4;B7ZA85;E7EUM2;A0A0U1RRA9;A0A2R8Y587;E7ENB7;C9IZW4;REV__H7C3T1;A0A0A0MSN1;REV__Q14693	Q3B891;A0A494C182;E9PH68;E7EWN5;Q5YLB2;P38398;E7EQW4;B7ZA85;E7EUM2;A0A0U1RRA9	3;3;3;3;3;3;2;2;2;2;1;1;1;1;1;1	3;3;3;3;3;3;2;2;2;2;1;1;1;1;1;1	3;3;3;3;3;3;2;2;2;2;1;1;1;1;1;1	Breast cancer type 1 susceptibility protein	BRCA1	tr|Q3B891|Q3B891_HUMAN BRCA1 protein (Fragment) OS=Homo sapiens OX=9606 GN=BRCA1 PE=1 SV=1;tr|A0A494C182|A0A494C182_HUMAN Breast cancer type 1 susceptibility protein (Fragment) OS=Homo sapiens OX=9606 GN=BRCA1 PE=1 SV=1;tr|E9PH68|E9PH68_HUMAN Breast cancer	16	3	3	3
TIMM50	Q3ZCQ8;M0R0C3;M0R2F8;M0QXC3;M0R2Z3;M0R303;M0R2D2;M0R1Y4;M0R003	Q3ZCQ8;M0R0C3;M0R2F8	3;2;2;1;1;1;1;1;1	3;2;2;1;1;1;1;1;1	3;2;2;1;1;1;1;1;1	Mitochondrial import inner membrane translocase subunit TIM50	TIMM50	sp|Q3ZCQ8|TIM50_HUMAN Mitochondrial import inner membrane translocase subunit TIM50 OS=Homo sapiens OX=9606 GN=TIMM50 PE=1 SV=2;tr|M0R0C3|M0R0C3_HUMAN Mitochondrial import inner membrane translocase subunit TIM50 (Fragment) OS=Homo sapiens OX=9606 GN=TIMM5	9	3	3	3
PDCD4	Q53EL6;Q5VZS7	Q53EL6;Q5VZS7	3;2	3;2	3;2	Programmed cell death protein 4	PDCD4	sp|Q53EL6|PDCD4_HUMAN Programmed cell death protein 4 OS=Homo sapiens OX=9606 GN=PDCD4 PE=1 SV=2;tr|Q5VZS7|Q5VZS7_HUMAN Programmed cell death protein 4 (Fragment) OS=Homo sapiens OX=9606 GN=PDCD4 PE=1 SV=1	2	3	3	3
GLE1	Q53GS7	Q53GS7	3	3	3	Nucleoporin GLE1	GLE1	sp|Q53GS7|GLE1_HUMAN Nucleoporin GLE1 OS=Homo sapiens OX=9606 GN=GLE1 PE=1 SV=2	1	3	3	3
CDCA8	Q53HL2	Q53HL2	3	3	3	Borealin	CDCA8	sp|Q53HL2|BOREA_HUMAN Borealin OS=Homo sapiens OX=9606 GN=CDCA8 PE=1 SV=2	1	3	3	3
PHF6	Q5JRC6;A0A0D9SGE8;Q8IWS0	Q5JRC6;A0A0D9SGE8;Q8IWS0	3;3;3	3;3;3	3;3;3	PHD finger protein 6	PHF6	tr|Q5JRC6|Q5JRC6_HUMAN PHD finger protein 6 OS=Homo sapiens OX=9606 GN=PHF6 PE=1 SV=1;tr|A0A0D9SGE8|A0A0D9SGE8_HUMAN PHD finger protein 6 OS=Homo sapiens OX=9606 GN=PHF6 PE=1 SV=1;sp|Q8IWS0|PHF6_HUMAN PHD finger protein 6 OS=Homo sapiens OX=9606 GN=PHF6 PE	3	3	3	3
ELMO2	Q5JVZ5;Q96JJ3;Q5JVZ8;H0YCM7;Q5JW01;Q5JVZ4	Q5JVZ5;Q96JJ3;Q5JVZ8;H0YCM7	4;4;3;3;1;1	3;3;2;2;1;1	3;3;2;2;1;1	Engulfment and cell motility protein 2	ELMO2	tr|Q5JVZ5|Q5JVZ5_HUMAN Engulfment and cell motility protein 2 OS=Homo sapiens OX=9606 GN=ELMO2 PE=1 SV=1;sp|Q96JJ3|ELMO2_HUMAN Engulfment and cell motility protein 2 OS=Homo sapiens OX=9606 GN=ELMO2 PE=1 SV=2;tr|Q5JVZ8|Q5JVZ8_HUMAN Engulfment and cell moti	6	4	3	3
MORF4L2	Q5JXX1;Q5JXX2;Q15014;Q5JXX6	Q5JXX1;Q5JXX2;Q15014	3;3;3;1	3;3;3;1	3;3;3;1	Mortality factor 4-like protein 2	MORF4L2	tr|Q5JXX1|Q5JXX1_HUMAN Mortality factor 4-like protein 2 (Fragment) OS=Homo sapiens OX=9606 GN=MORF4L2 PE=1 SV=1;tr|Q5JXX2|Q5JXX2_HUMAN Mortality factor 4-like protein 2 (Fragment) OS=Homo sapiens OX=9606 GN=MORF4L2 PE=1 SV=1;sp|Q15014|MO4L2_HUMAN Mortalit	4	3	3	3
CRNKL1	Q5JY65;Q9BZJ0	Q5JY65;Q9BZJ0	3;3	3;3	3;3	Crooked neck-like protein 1	CRNKL1	tr|Q5JY65|Q5JY65_HUMAN Crooked neck-like protein 1 OS=Homo sapiens OX=9606 GN=CRNKL1 PE=1 SV=1;sp|Q9BZJ0|CRNL1_HUMAN Crooked neck-like protein 1 OS=Homo sapiens OX=9606 GN=CRNKL1 PE=1 SV=4	2	3	3	3
UCHL5	Q5LJA5;Q5LJA9;Q9Y5K5;H0Y6Y4;Q5LJB0;H0Y4K0;H0Y636;H0Y4E0	Q5LJA5;Q5LJA9;Q9Y5K5;H0Y6Y4;Q5LJB0	3;3;3;2;2;1;1;1	3;3;3;2;2;1;1;1	3;3;3;2;2;1;1;1	Ubiquitin carboxyl-terminal hydrolase;Ubiquitin carboxyl-terminal hydrolase isozyme L5	UCHL5	tr|Q5LJA5|Q5LJA5_HUMAN Ubiquitin carboxyl-terminal hydrolase OS=Homo sapiens OX=9606 GN=UCHL5 PE=1 SV=1;tr|Q5LJA9|Q5LJA9_HUMAN Ubiquitin carboxyl-terminal hydrolase (Fragment) OS=Homo sapiens OX=9606 GN=UCHL5 PE=1 SV=1;sp|Q9Y5K5|UCHL5_HUMAN Ubiquitin carbo	8	3	3	3
SPECC1	Q5M775;J3QS22;A0A7I2V486;A0A7I2V416;A0A7P0TBP2;A0A7I2YQJ3;A0A7I2V451;A0A7P0Z4I1;A0A7P0TAS3;A0A7I2V562;A0A7P0T9K0;A0A7P0TB87;J3KRB9;A0A7P0T8Y6;A0A494C0J4;A0A494C199;A0A494C1N2;A0A494BZY0;I3L414;I3L3F1;Q9BXL6;J3QKL1	Q5M775;J3QS22;A0A7I2V486;A0A7I2V416;A0A7P0TBP2;A0A7I2YQJ3;A0A7I2V451;A0A7P0Z4I1;A0A7P0TAS3;A0A7I2V562;A0A7P0T9K0;A0A7P0TB87;J3KRB9	4;4;4;4;4;4;4;4;4;4;3;3;2;1;1;1;1;1;1;1;1;1	4;4;4;4;4;4;4;4;4;4;3;3;2;1;1;1;1;1;1;1;1;1	3;3;3;3;3;3;3;3;3;3;2;2;1;1;1;1;1;1;1;1;1;1	Cytospin-B	SPECC1	sp|Q5M775|CYTSB_HUMAN Cytospin-B OS=Homo sapiens OX=9606 GN=SPECC1 PE=1 SV=1;tr|J3QS22|J3QS22_HUMAN Cytospin-B (Fragment) OS=Homo sapiens OX=9606 GN=SPECC1 PE=1 SV=9;tr|A0A7I2V486|A0A7I2V486_HUMAN Cytospin-B OS=Homo sapiens OX=9606 GN=SPECC1 PE=1 SV=1;tr|A	22	4	4	3
ATP5F1	Q5QNZ2;P24539	Q5QNZ2;P24539	3;3	3;3	3;3	ATP synthase F(0) complex subunit B1, mitochondrial	ATP5F1	tr|Q5QNZ2|Q5QNZ2_HUMAN ATP synthase subunit b OS=Homo sapiens OX=9606 GN=ATP5PB PE=1 SV=1;sp|P24539|AT5F1_HUMAN ATP synthase F(0) complex subunit B1, mitochondrial OS=Homo sapiens OX=9606 GN=ATP5PB PE=1 SV=2	2	3	3	3
ZC3H13	Q5T200;A0A7I2V4I5;A0A087WX14	Q5T200;A0A7I2V4I5	3;3;1	3;3;1	3;3;1	Zinc finger CCCH domain-containing protein 13	ZC3H13	sp|Q5T200|ZC3HD_HUMAN Zinc finger CCCH domain-containing protein 13 OS=Homo sapiens OX=9606 GN=ZC3H13 PE=1 SV=1;tr|A0A7I2V4I5|A0A7I2V4I5_HUMAN Zinc finger CCCH domain-containing protein 13 OS=Homo sapiens OX=9606 GN=ZC3H13 PE=1 SV=1	3	3	3	3
LRIF1	Q5T3J3	Q5T3J3	3	3	3	Ligand-dependent nuclear receptor-interacting factor 1	LRIF1	sp|Q5T3J3|LRIF1_HUMAN Ligand-dependent nuclear receptor-interacting factor 1 OS=Homo sapiens OX=9606 GN=LRIF1 PE=1 SV=1	1	3	3	3
NTPCR	Q5TDF0;Q9BSD7	Q5TDF0;Q9BSD7	3;3	3;3	3;3	Cancer-related nucleoside-triphosphatase	NTPCR	tr|Q5TDF0|Q5TDF0_HUMAN Cancer-related nucleoside-triphosphatase OS=Homo sapiens OX=9606 GN=NTPCR PE=1 SV=1;sp|Q9BSD7|NTPCR_HUMAN Cancer-related nucleoside-triphosphatase OS=Homo sapiens OX=9606 GN=NTPCR PE=1 SV=1	2	3	3	3
INTS3	Q68E01	Q68E01	3	3	3	Integrator complex subunit 3	INTS3	sp|Q68E01|INT3_HUMAN Integrator complex subunit 3 OS=Homo sapiens OX=9606 GN=INTS3 PE=1 SV=1	1	3	3	3
THOC7	Q6I9Y2;A0A5S6STF9;H7C5E3	Q6I9Y2;A0A5S6STF9	3;2;1	3;2;1	3;2;1	THO complex subunit 7 homolog	THOC7	sp|Q6I9Y2|THOC7_HUMAN THO complex subunit 7 homolog OS=Homo sapiens OX=9606 GN=THOC7 PE=1 SV=3;tr|A0A5S6STF9|A0A5S6STF9_HUMAN THO complex subunit 7 homolog OS=Homo sapiens OX=9606 GN=THOC7 PE=1 SV=1	3	3	3	3
ADNP2	Q6IQ32;H0YM09	Q6IQ32	3;1	3;1	3;1	ADNP homeobox protein 2	ADNP2	sp|Q6IQ32|ADNP2_HUMAN Activity-dependent neuroprotector homeobox protein 2 OS=Homo sapiens OX=9606 GN=ADNP2 PE=1 SV=1	2	3	3	3
WDR82	Q6UXN9	Q6UXN9	3	3	3	WD repeat-containing protein 82	WDR82	sp|Q6UXN9|WDR82_HUMAN WD repeat-containing protein 82 OS=Homo sapiens OX=9606 GN=WDR82 PE=1 SV=1	1	3	3	3
PPP1R21	Q6ZMI0	Q6ZMI0	3	3	3	Protein phosphatase 1 regulatory subunit 21	PPP1R21	sp|Q6ZMI0|PPR21_HUMAN Protein phosphatase 1 regulatory subunit 21 OS=Homo sapiens OX=9606 GN=PPP1R21 PE=1 SV=1	1	3	3	3
IKBIP	Q70UQ0	Q70UQ0	3	3	3	Inhibitor of nuclear factor kappa-B kinase-interacting protein	IKBIP	sp|Q70UQ0|IKIP_HUMAN Inhibitor of nuclear factor kappa-B kinase-interacting protein OS=Homo sapiens OX=9606 GN=IKBIP PE=1 SV=1	1	3	3	3
TRMT10C	Q7L0Y3;C9JVB6	Q7L0Y3;C9JVB6	3;2	3;2	3;2	Mitochondrial ribonuclease P protein 1	TRMT10C	sp|Q7L0Y3|TM10C_HUMAN tRNA methyltransferase 10 homolog C OS=Homo sapiens OX=9606 GN=TRMT10C PE=1 SV=2;tr|C9JVB6|C9JVB6_HUMAN Mitochondrial ribonuclease P protein 1 (Fragment) OS=Homo sapiens OX=9606 GN=TRMT10C PE=1 SV=1	2	3	3	3
TAOK1	Q7L7X3	Q7L7X3	3	3	3	Serine/threonine-protein kinase TAO1	TAOK1	sp|Q7L7X3|TAOK1_HUMAN Serine/threonine-protein kinase TAO1 OS=Homo sapiens OX=9606 GN=TAOK1 PE=1 SV=1	1	3	3	3
RASGRP2	Q7LDG7;E7EMB4;E7EWQ7;A6NJ28;E7EM78;C9JZ82;A6NHE2	Q7LDG7;E7EMB4;E7EWQ7;A6NJ28;E7EM78	3;2;2;2;2;1;1	3;2;2;2;2;1;1	3;2;2;2;2;1;1	RAS guanyl-releasing protein 2	RASGRP2	sp|Q7LDG7|GRP2_HUMAN RAS guanyl-releasing protein 2 OS=Homo sapiens OX=9606 GN=RASGRP2 PE=1 SV=1;tr|E7EMB4|E7EMB4_HUMAN RAS guanyl-releasing protein 2 OS=Homo sapiens OX=9606 GN=RASGRP2 PE=1 SV=1;tr|E7EWQ7|E7EWQ7_HUMAN RAS guanyl-releasing protein 2 OS=Hom	7	3	3	3
THOC6	Q86W42	Q86W42	3	3	3	THO complex subunit 6 homolog	THOC6	sp|Q86W42|THOC6_HUMAN THO complex subunit 6 homolog OS=Homo sapiens OX=9606 GN=THOC6 PE=1 SV=1	1	3	3	3
DDX42	Q86XP3;A0A0A0MSJ0;J3KRE3	Q86XP3;A0A0A0MSJ0	3;3;1	3;3;1	3;3;1	ATP-dependent RNA helicase DDX42	DDX42	sp|Q86XP3|DDX42_HUMAN ATP-dependent RNA helicase DDX42 OS=Homo sapiens OX=9606 GN=DDX42 PE=1 SV=1;tr|A0A0A0MSJ0|A0A0A0MSJ0_HUMAN RNA helicase OS=Homo sapiens OX=9606 GN=DDX42 PE=1 SV=1	3	3	3	3
IRF2BP1	Q8IU81	Q8IU81	3	3	3	Interferon regulatory factor 2-binding protein 1	IRF2BP1	sp|Q8IU81|I2BP1_HUMAN Interferon regulatory factor 2-binding protein 1 OS=Homo sapiens OX=9606 GN=IRF2BP1 PE=1 SV=1	1	3	3	3
VPS52	Q8N1B4;A0A0G2JIG2	Q8N1B4	3;1	3;1	3;1	Vacuolar protein sorting-associated protein 52 homolog	VPS52	sp|Q8N1B4|VPS52_HUMAN Vacuolar protein sorting-associated protein 52 homolog OS=Homo sapiens OX=9606 GN=VPS52 PE=1 SV=1	2	3	3	3
EMC1	Q8N766;A0A286YEW0;H7C4E3	Q8N766;A0A286YEW0	3;2;1	3;2;1	3;2;1	ER membrane protein complex subunit 1	EMC1	sp|Q8N766|EMC1_HUMAN ER membrane protein complex subunit 1 OS=Homo sapiens OX=9606 GN=EMC1 PE=1 SV=1;tr|A0A286YEW0|A0A286YEW0_HUMAN ER membrane protein complex subunit 1 (Fragment) OS=Homo sapiens OX=9606 GN=EMC1 PE=1 SV=1	3	3	3	3
PAF1	Q8N7H5;M0QYC7;B4DGJ5	Q8N7H5	3;1;1	3;1;1	3;1;1	RNA polymerase II-associated factor 1 homolog	PAF1	sp|Q8N7H5|PAF1_HUMAN RNA polymerase II-associated factor 1 homolog OS=Homo sapiens OX=9606 GN=PAF1 PE=1 SV=2	3	3	3	3
COLGALT1	Q8NBJ5;M0QYH0;M0QX72	Q8NBJ5	3;1;1	3;1;1	3;1;1	Procollagen galactosyltransferase 1	COLGALT1	sp|Q8NBJ5|GT251_HUMAN Procollagen galactosyltransferase 1 OS=Homo sapiens OX=9606 GN=COLGALT1 PE=1 SV=1	3	3	3	3
STK26	Q8NBY1;B4E0Y9;Q9P289;H0Y630;B4DR80;Q9Y6E0	Q8NBY1;B4E0Y9;Q9P289	3;3;3;1;1;1	3;3;3;1;1;1	3;3;3;1;1;1	Serine/threonine-protein kinase 26	STK26	tr|Q8NBY1|Q8NBY1_HUMAN Serine/threonine-protein kinase 26 OS=Homo sapiens OX=9606 GN=STK26 PE=1 SV=1;tr|B4E0Y9|B4E0Y9_HUMAN Serine/threonine-protein kinase 26 OS=Homo sapiens OX=9606 GN=STK26 PE=1 SV=1;sp|Q9P289|STK26_HUMAN Serine/threonine-protein kinase	6	3	3	3
WDR48	Q8TAF3;C9JC24	Q8TAF3	3;1	3;1	3;1	WD repeat-containing protein 48	WDR48	sp|Q8TAF3|WDR48_HUMAN WD repeat-containing protein 48 OS=Homo sapiens OX=9606 GN=WDR48 PE=1 SV=1	2	3	3	3
SLC35B2	Q8TB61	Q8TB61	3	3	3	Adenosine 3-phospho 5-phosphosulfate transporter 1	SLC35B2	sp|Q8TB61|S35B2_HUMAN Adenosine 3-phospho 5-phosphosulfate transporter 1 OS=Homo sapiens OX=9606 GN=SLC35B2 PE=1 SV=1	1	3	3	3
RPS21	Q8WVC2;P63220;Q9BYK1	Q8WVC2;P63220	3;3;1	3;3;1	3;3;1	40S ribosomal protein S21	RPS21	tr|Q8WVC2|Q8WVC2_HUMAN 40S ribosomal protein S21 OS=Homo sapiens OX=9606 GN=RPS21 PE=1 SV=1;sp|P63220|RS21_HUMAN 40S ribosomal protein S21 OS=Homo sapiens OX=9606 GN=RPS21 PE=1 SV=1	3	3	3	3
SKA2	Q8WVK7;J3KRZ0;J3QL03;J3KTC5;J3KSP0;J3QS74	Q8WVK7;J3KRZ0;J3QL03;J3KTC5;J3KSP0	3;2;2;2;2;1	3;2;2;2;2;1	3;2;2;2;2;1	Spindle and kinetochore-associated protein 2	SKA2	sp|Q8WVK7|SKA2_HUMAN Spindle and kinetochore-associated protein 2 OS=Homo sapiens OX=9606 GN=SKA2 PE=1 SV=1;tr|J3KRZ0|J3KRZ0_HUMAN Protein FAM33A OS=Homo sapiens OX=9606 GN=SKA2 PE=1 SV=1;tr|J3QL03|J3QL03_HUMAN Protein FAM33A (Fragment) OS=Homo sapiens OX=	6	3	3	3
SCFD1	Q8WVM8;A0A7I2V320;A0A7I2V5Z4;A0A7I2V3B4;A0A7I2V4R0;A0A7I2V448;B7Z5N7;A0A7I2V5I2;A0A7I2V2U5;A0A7I2V3G4;A0A7I2V4U2;A0A7I2V4B8;G3V2M8;A0A7I2V590;G3V5E2;A0A7I2V362;H0YIZ7;A0A7I2V3C9;A0A7I2YQR2;A0A7I2V5H5;A0A7I2V534	Q8WVM8;A0A7I2V320;A0A7I2V5Z4;A0A7I2V3B4;A0A7I2V4R0;A0A7I2V448;B7Z5N7;A0A7I2V5I2;A0A7I2V2U5;A0A7I2V3G4;A0A7I2V4U2;A0A7I2V4B8;G3V2M8	3;3;3;3;3;3;3;3;3;3;3;2;2;1;1;1;1;1;1;1;1	3;3;3;3;3;3;3;3;3;3;3;2;2;1;1;1;1;1;1;1;1	3;3;3;3;3;3;3;3;3;3;3;2;2;1;1;1;1;1;1;1;1	Sec1 family domain-containing protein 1	SCFD1	sp|Q8WVM8|SCFD1_HUMAN Sec1 family domain-containing protein 1 OS=Homo sapiens OX=9606 GN=SCFD1 PE=1 SV=4;tr|A0A7I2V320|A0A7I2V320_HUMAN Sec1 family domain-containing protein 1 OS=Homo sapiens OX=9606 GN=SCFD1 PE=1 SV=1;tr|A0A7I2V5Z4|A0A7I2V5Z4_HUMAN Sec1 f	21	3	3	3
DDB2	Q92466;A0A087WW71;A0A087X0X5;A0A087WTQ7;A0A087WV56;A0A087WYT8	Q92466;A0A087WW71;A0A087X0X5	3;2;2;1;1;1	3;2;2;1;1;1	3;2;2;1;1;1	DNA damage-binding protein 2	DDB2	sp|Q92466|DDB2_HUMAN DNA damage-binding protein 2 OS=Homo sapiens OX=9606 GN=DDB2 PE=1 SV=1;tr|A0A087WW71|A0A087WW71_HUMAN DNA damage-binding protein 2 (Fragment) OS=Homo sapiens OX=9606 GN=DDB2 PE=1 SV=6;tr|A0A087X0X5|A0A087X0X5_HUMAN DNA damage-binding p	6	3	3	3
DHX38	Q92620;H3BV01;H3BQT9;J3KRT1	Q92620	3;1;1;1	3;1;1;1	3;1;1;1	Pre-mRNA-splicing factor ATP-dependent RNA helicase PRP16	DHX38	sp|Q92620|PRP16_HUMAN Pre-mRNA-splicing factor ATP-dependent RNA helicase PRP16 OS=Homo sapiens OX=9606 GN=DHX38 PE=1 SV=2	4	3	3	3
ANP32B	Q92688	Q92688	3	3	3	Acidic leucine-rich nuclear phosphoprotein 32 family member B	ANP32B	sp|Q92688|AN32B_HUMAN Acidic leucine-rich nuclear phosphoprotein 32 family member B OS=Homo sapiens OX=9606 GN=ANP32B PE=1 SV=1	1	3	3	3
DPF2	Q92785;J3KMZ8;E9PN04	Q92785;J3KMZ8;E9PN04	3;3;2	3;3;2	3;3;2	Zinc finger protein ubi-d4	DPF2	sp|Q92785|REQU_HUMAN Zinc finger protein ubi-d4 OS=Homo sapiens OX=9606 GN=DPF2 PE=1 SV=2;tr|J3KMZ8|J3KMZ8_HUMAN Zinc finger protein ubi-d4 OS=Homo sapiens OX=9606 GN=DPF2 PE=1 SV=1;tr|E9PN04|E9PN04_HUMAN Zinc finger protein ubi-d4 OS=Homo sapiens OX=9606	3	3	3	3
GGH	Q92820;A0A7I2YQQ3;A0A7I2V5P2;A0A7I2V5X9	Q92820;A0A7I2YQQ3	3;2;1;1	3;2;1;1	3;2;1;1	Gamma-glutamyl hydrolase	GGH	sp|Q92820|GGH_HUMAN Gamma-glutamyl hydrolase OS=Homo sapiens OX=9606 GN=GGH PE=1 SV=2;tr|A0A7I2YQQ3|A0A7I2YQQ3_HUMAN Folate gamma-glutamyl hydrolase OS=Homo sapiens OX=9606 GN=GGH PE=1 SV=1	4	3	3	3
ERCC4	Q92889	Q92889	3	3	3	DNA repair endonuclease XPF	ERCC4	sp|Q92889|XPF_HUMAN DNA repair endonuclease XPF OS=Homo sapiens OX=9606 GN=ERCC4 PE=1 SV=3	1	3	3	3
EMG1	Q92979;A0A087WVM7;V9GYP5;A0A087WWQ2	Q92979;A0A087WVM7	3;2;1;1	3;2;1;1	3;2;1;1	Ribosomal RNA small subunit methyltransferase NEP1	EMG1	sp|Q92979|NEP1_HUMAN Ribosomal RNA small subunit methyltransferase NEP1 OS=Homo sapiens OX=9606 GN=EMG1 PE=1 SV=4;tr|A0A087WVM7|A0A087WVM7_HUMAN Ribosomal RNA small subunit methyltransferase NEP1 (Fragment) OS=Homo sapiens OX=9606 GN=EMG1 PE=1 SV=1	4	3	3	3
NCLN	Q969V3;K7EQ66;K7ELZ9;K7ENM2;A0A0C4DGP7;K7EMW4	Q969V3;K7EQ66;K7ELZ9;K7ENM2;A0A0C4DGP7;K7EMW4	3;2;2;2;2;2	3;2;2;2;2;2	3;2;2;2;2;2	Nicalin	NCLN	sp|Q969V3|NCLN_HUMAN Nicalin OS=Homo sapiens OX=9606 GN=NCLN PE=1 SV=2;tr|K7EQ66|K7EQ66_HUMAN Nicalin (Fragment) OS=Homo sapiens OX=9606 GN=NCLN PE=1 SV=1;tr|K7ELZ9|K7ELZ9_HUMAN Nicalin (Fragment) OS=Homo sapiens OX=9606 GN=NCLN PE=1 SV=1;tr|K7ENM2|K7ENM2_	6	3	3	3
PINX1	Q96BK5;E5RJG9;E5RGR1;A0A0A6YYK5	Q96BK5	3;1;1;1	3;1;1;1	3;1;1;1	PIN2/TERF1-interacting telomerase inhibitor 1	PINX1	sp|Q96BK5|PINX1_HUMAN PIN2/TERF1-interacting telomerase inhibitor 1 OS=Homo sapiens OX=9606 GN=PINX1 PE=1 SV=2	4	3	3	3
DNAJA3	Q96EY1;I3L1T6	Q96EY1	3;1	3;1	3;1	DnaJ homolog subfamily A member 3, mitochondrial	DNAJA3	sp|Q96EY1|DNJA3_HUMAN DnaJ homolog subfamily A member 3, mitochondrial OS=Homo sapiens OX=9606 GN=DNAJA3 PE=1 SV=2	2	3	3	3
TONSL	Q96HA7;A0A087X1F6	Q96HA7	3;1	3;1	3;1	Tonsoku-like protein	TONSL	sp|Q96HA7|TONSL_HUMAN Tonsoku-like protein OS=Homo sapiens OX=9606 GN=TONSL PE=1 SV=2	2	3	3	3
EXOC2	Q96KP1;Q2MDF5	Q96KP1	3;1	3;1	3;1	Exocyst complex component 2	EXOC2	sp|Q96KP1|EXOC2_HUMAN Exocyst complex component 2 OS=Homo sapiens OX=9606 GN=EXOC2 PE=1 SV=1	2	3	3	3
CNDP2	Q96KP4;J3QKT2;J3KSS4;J3KRD5;J3QQN6;J3QR27;J3QLU1;A0A087WVS2;J3QKQ0;J3QRD0;J3QRA8;J3QL02;J3KSV5;A0A087WYZ1;J3QRH4	Q96KP4;J3QKT2	3;2;1;1;1;1;1;1;1;1;1;1;1;1;1	3;2;1;1;1;1;1;1;1;1;1;1;1;1;1	3;2;1;1;1;1;1;1;1;1;1;1;1;1;1	Cytosolic non-specific dipeptidase	CNDP2	sp|Q96KP4|CNDP2_HUMAN Cytosolic non-specific dipeptidase OS=Homo sapiens OX=9606 GN=CNDP2 PE=1 SV=2;tr|J3QKT2|J3QKT2_HUMAN Cytosolic non-specific dipeptidase (Fragment) OS=Homo sapiens OX=9606 GN=CNDP2 PE=1 SV=1	15	3	3	3
KIF20B	Q96Q89	Q96Q89	3	3	3	Kinesin-like protein KIF20B	KIF20B	sp|Q96Q89|KI20B_HUMAN Kinesin-like protein KIF20B OS=Homo sapiens OX=9606 GN=KIF20B PE=1 SV=3	1	3	3	3
ATAD5	Q96QE3;A0A075B754	Q96QE3;A0A075B754	3;2	3;2	3;2	ATPase family AAA domain-containing protein 5	ATAD5	sp|Q96QE3|ATAD5_HUMAN ATPase family AAA domain-containing protein 5 OS=Homo sapiens OX=9606 GN=ATAD5 PE=1 SV=4;tr|A0A075B754|A0A075B754_HUMAN ATPase family AAA domain-containing protein 5 OS=Homo sapiens OX=9606 GN=ATAD5 PE=1 SV=1	2	3	3	3
TP53RK	Q96S44;Q5JZ02	Q96S44	3;1	3;1	3;1	TP53-regulating kinase	TP53RK	sp|Q96S44|PRPK_HUMAN EKC/KEOPS complex subunit TP53RK OS=Homo sapiens OX=9606 GN=TP53RK PE=1 SV=2	2	3	3	3
IWS1	Q96ST2;A0A1B0GW95	Q96ST2;A0A1B0GW95	3;2	3;2	3;2	Protein IWS1 homolog	IWS1	sp|Q96ST2|IWS1_HUMAN Protein IWS1 homolog OS=Homo sapiens OX=9606 GN=IWS1 PE=1 SV=2;tr|A0A1B0GW95|A0A1B0GW95_HUMAN Protein IWS1 homolog (Fragment) OS=Homo sapiens OX=9606 GN=IWS1 PE=1 SV=1	2	3	3	3
PSMB7	Q99436;Q5TBG5	Q99436;Q5TBG5	3;2	3;2	3;2	Proteasome subunit beta type-7;Proteasome subunit beta type	PSMB7	sp|Q99436|PSB7_HUMAN Proteasome subunit beta type-7 OS=Homo sapiens OX=9606 GN=PSMB7 PE=1 SV=1;tr|Q5TBG5|Q5TBG5_HUMAN Proteasome subunit beta (Fragment) OS=Homo sapiens OX=9606 GN=PSMB7 PE=1 SV=1	2	3	3	3
DNAJC7	Q99615;A0A6I8PU73;A0A6I8PUD4;A0A6I8PS32;A0A6I8PIK4;A0A6I8PR89;A0A6I8PRZ0;K7ER44;A0A6I8PU89;A0A6I8PLE7;A0A6I8PUC2;K7EIH8;K7EPP7;K7EK03;K7EJE9;K7ESP1;K7ELJ8;K7EJV7;K7EN19;K7EJL5;A0A6I8PR93	Q99615;A0A6I8PU73;A0A6I8PUD4;A0A6I8PS32;A0A6I8PIK4;A0A6I8PR89;A0A6I8PRZ0;K7ER44;A0A6I8PU89;A0A6I8PLE7;A0A6I8PUC2;K7EIH8;K7EPP7;K7EK03	3;3;3;3;3;3;3;3;2;2;2;2;2;2;1;1;1;1;1;1;1	3;3;3;3;3;3;3;3;2;2;2;2;2;2;1;1;1;1;1;1;1	3;3;3;3;3;3;3;3;2;2;2;2;2;2;1;1;1;1;1;1;1	DnaJ homolog subfamily C member 7	DNAJC7	sp|Q99615|DNJC7_HUMAN DnaJ homolog subfamily C member 7 OS=Homo sapiens OX=9606 GN=DNAJC7 PE=1 SV=2;tr|A0A6I8PU73|A0A6I8PU73_HUMAN DnaJ homolog subfamily C member 7 OS=Homo sapiens OX=9606 GN=DNAJC7 PE=1 SV=1;tr|A0A6I8PUD4|A0A6I8PUD4_HUMAN DnaJ homolog sub	21	3	3	3
NCAPG	Q9BPX3;H0Y9Z8	Q9BPX3	3;1	3;1	3;1	Condensin complex subunit 3	NCAPG	sp|Q9BPX3|CND3_HUMAN Condensin complex subunit 3 OS=Homo sapiens OX=9606 GN=NCAPG PE=1 SV=1	2	3	3	3
C19orf43	Q9BQ61;K7ELS0;K7ERU7;K7EN60	Q9BQ61	3;1;1;1	3;1;1;1	3;1;1;1	Uncharacterized protein C19orf43	C19orf43	sp|Q9BQ61|TRIR_HUMAN Telomerase RNA component interacting RNase OS=Homo sapiens OX=9606 GN=TRIR PE=1 SV=1	4	3	3	3
C9orf142	Q9BUH6	Q9BUH6	3	3	3	Protein PAXX	C9orf142	sp|Q9BUH6|PAXX_HUMAN Protein PAXX OS=Homo sapiens OX=9606 GN=PAXX PE=1 SV=2	1	3	3	3
MRI1	Q9BV20	Q9BV20	3	3	3	Methylthioribose-1-phosphate isomerase	MRI1	sp|Q9BV20|MTNA_HUMAN Methylthioribose-1-phosphate isomerase OS=Homo sapiens OX=9606 GN=MRI1 PE=1 SV=1	1	3	3	3
TMEM109	Q9BVC6	Q9BVC6	3	3	3	Transmembrane protein 109	TMEM109	sp|Q9BVC6|TM109_HUMAN Transmembrane protein 109 OS=Homo sapiens OX=9606 GN=TMEM109 PE=1 SV=1	1	3	3	3
TARS2	Q9BW92;F6S7Q7;U3KQG0	Q9BW92;F6S7Q7;U3KQG0	3;2;2	3;2;2	3;2;2	Threonine--tRNA ligase, mitochondrial	TARS2	sp|Q9BW92|SYTM_HUMAN Threonine--tRNA ligase, mitochondrial OS=Homo sapiens OX=9606 GN=TARS2 PE=1 SV=1;tr|F6S7Q7|F6S7Q7_HUMAN Threonyl-tRNA synthetase OS=Homo sapiens OX=9606 GN=TARS2 PE=1 SV=1;tr|U3KQG0|U3KQG0_HUMAN Threonyl-tRNA synthetase OS=Homo sapiens	3	3	3	3
WHSC1L1	Q9BZ95;E9PKA2	Q9BZ95;E9PKA2	4;2	4;2	3;2	Histone-lysine N-methyltransferase NSD3	WHSC1L1	sp|Q9BZ95|NSD3_HUMAN Histone-lysine N-methyltransferase NSD3 OS=Homo sapiens OX=9606 GN=NSD3 PE=1 SV=1;tr|E9PKA2|E9PKA2_HUMAN Histone-lysine N-methyltransferase NSD3 (Fragment) OS=Homo sapiens OX=9606 GN=NSD3 PE=1 SV=1	2	4	4	3
API5	Q9BZZ5;G3V1C3;H0YER7	Q9BZZ5;G3V1C3;H0YER7	3;3;2	3;3;2	3;3;2	Apoptosis inhibitor 5	API5	sp|Q9BZZ5|API5_HUMAN Apoptosis inhibitor 5 OS=Homo sapiens OX=9606 GN=API5 PE=1 SV=3;tr|G3V1C3|G3V1C3_HUMAN Apoptosis inhibitor 5 OS=Homo sapiens OX=9606 GN=API5 PE=1 SV=1;tr|H0YER7|H0YER7_HUMAN Apoptosis inhibitor 5 (Fragment) OS=Homo sapiens OX=9606 GN=A	3	3	3	3
REXO4	Q9GZR2;A0A0C4DG22	Q9GZR2	3;1	3;1	3;1	RNA exonuclease 4	REXO4	sp|Q9GZR2|REXO4_HUMAN RNA exonuclease 4 OS=Homo sapiens OX=9606 GN=REXO4 PE=1 SV=2	2	3	3	3
ACTR8	Q9H981;H0Y849	Q9H981	3;1	3;1	3;1	Actin-related protein 8	ACTR8	sp|Q9H981|ARP8_HUMAN Actin-related protein 8 OS=Homo sapiens OX=9606 GN=ACTR8 PE=1 SV=2	2	3	3	3
CNOT10	Q9H9A5;H7C1X9;E9PCN5	Q9H9A5;H7C1X9;E9PCN5	3;2;2	3;2;2	3;2;2	CCR4-NOT transcription complex subunit 10	CNOT10	sp|Q9H9A5|CNO10_HUMAN CCR4-NOT transcription complex subunit 10 OS=Homo sapiens OX=9606 GN=CNOT10 PE=1 SV=1;tr|H7C1X9|H7C1X9_HUMAN CCR4-NOT transcription complex subunit 10 (Fragment) OS=Homo sapiens OX=9606 GN=CNOT10 PE=1 SV=1;tr|E9PCN5|E9PCN5_HUMAN CCR4-	3	3	3	3
GRPEL1	Q9HAV7	Q9HAV7	3	3	3	GrpE protein homolog 1, mitochondrial	GRPEL1	sp|Q9HAV7|GRPE1_HUMAN GrpE protein homolog 1, mitochondrial OS=Homo sapiens OX=9606 GN=GRPEL1 PE=1 SV=2	1	3	3	3
CACYBP	Q9HB71;B2ZWH1	Q9HB71;B2ZWH1	3;2	3;2	3;2	Calcyclin-binding protein	CACYBP	sp|Q9HB71|CYBP_HUMAN Calcyclin-binding protein OS=Homo sapiens OX=9606 GN=CACYBP PE=1 SV=2;tr|B2ZWH1|B2ZWH1_HUMAN Calcyclin-binding protein (Fragment) OS=Homo sapiens OX=9606 GN=CACYBP PE=1 SV=1	2	3	3	3
POLE3	Q9NRF9	Q9NRF9	3	3	3	DNA polymerase epsilon subunit 3	POLE3	sp|Q9NRF9|DPOE3_HUMAN DNA polymerase epsilon subunit 3 OS=Homo sapiens OX=9606 GN=POLE3 PE=1 SV=1	1	3	3	3
IARS2	Q9NSE4	Q9NSE4	3	3	3	Isoleucine--tRNA ligase, mitochondrial	IARS2	sp|Q9NSE4|SYIM_HUMAN Isoleucine--tRNA ligase, mitochondrial OS=Homo sapiens OX=9606 GN=IARS2 PE=1 SV=2	1	3	3	3
INTS7	Q9NVH2;A0A087WXK3	Q9NVH2	3;1	3;1	3;1	Integrator complex subunit 7	INTS7	sp|Q9NVH2|INT7_HUMAN Integrator complex subunit 7 OS=Homo sapiens OX=9606 GN=INTS7 PE=1 SV=1	2	3	3	3
NLE1	Q9NVX2;A0A0A0MRH0;K7ERN7;K7EN33	Q9NVX2;A0A0A0MRH0	3;2;1;1	3;2;1;1	3;2;1;1	Notchless protein homolog 1	NLE1	sp|Q9NVX2|NLE1_HUMAN Notchless protein homolog 1 OS=Homo sapiens OX=9606 GN=NLE1 PE=1 SV=4;tr|A0A0A0MRH0|A0A0A0MRH0_HUMAN Notchless protein homolog 1 OS=Homo sapiens OX=9606 GN=NLE1 PE=1 SV=1	4	3	3	3
UGGT1	Q9NYU2;F8WCI2;F8WCE6	Q9NYU2	3;1;1	3;1;1	3;1;1	UDP-glucose:glycoprotein glucosyltransferase 1	UGGT1	sp|Q9NYU2|UGGG1_HUMAN UDP-glucose:glycoprotein glucosyltransferase 1 OS=Homo sapiens OX=9606 GN=UGGT1 PE=1 SV=3	3	3	3	3
NDUFA13	Q9P0J0;B4DEZ3;K7EJE1;E7ENQ6;U3KQP3;K7EP87	Q9P0J0;B4DEZ3;K7EJE1;E7ENQ6	3;2;2;2;1;1	3;2;2;2;1;1	3;2;2;2;1;1	NADH dehydrogenase [ubiquinone] 1 alpha subcomplex subunit 13	NDUFA13	sp|Q9P0J0|NDUAD_HUMAN NADH dehydrogenase [ubiquinone] 1 alpha subcomplex subunit 13 OS=Homo sapiens OX=9606 GN=NDUFA13 PE=1 SV=3;tr|B4DEZ3|B4DEZ3_HUMAN Complex I-B16.6 OS=Homo sapiens OX=9606 GN=NDUFA13 PE=2 SV=1;tr|K7EJE1|K7EJE1_HUMAN Complex I-B16.6 OS=H	6	3	3	3
SENP1	Q9P0U3	Q9P0U3	3	3	3	Sentrin-specific protease 1	SENP1	sp|Q9P0U3|SENP1_HUMAN Sentrin-specific protease 1 OS=Homo sapiens OX=9606 GN=SENP1 PE=1 SV=2	1	3	3	3
CHD7	Q9P2D1;H3BTW3;Q3L8U1;A0A087WU44	Q9P2D1	5;2;2;1	3;1;1;1	3;1;1;1	Chromodomain-helicase-DNA-binding protein 7	CHD7	sp|Q9P2D1|CHD7_HUMAN Chromodomain-helicase-DNA-binding protein 7 OS=Homo sapiens OX=9606 GN=CHD7 PE=1 SV=3	4	5	3	3
TFIP11	Q9UBB9;H0Y4U8	Q9UBB9	3;1	3;1	3;1	Tuftelin-interacting protein 11	TFIP11	sp|Q9UBB9|TFP11_HUMAN Tuftelin-interacting protein 11 OS=Homo sapiens OX=9606 GN=TFIP11 PE=1 SV=1	2	3	3	3
ORC3	Q9UBD5	Q9UBD5	3	3	3	Origin recognition complex subunit 3	ORC3	sp|Q9UBD5|ORC3_HUMAN Origin recognition complex subunit 3 OS=Homo sapiens OX=9606 GN=ORC3 PE=1 SV=1	1	3	3	3
ADD3	Q9UEY8	Q9UEY8	3	3	3	Gamma-adducin	ADD3	sp|Q9UEY8|ADDG_HUMAN Gamma-adducin OS=Homo sapiens OX=9606 GN=ADD3 PE=1 SV=1	1	3	3	3
SEC63	Q9UGP8;A6PVC9	Q9UGP8	3;1	3;1	3;1	Translocation protein SEC63 homolog	SEC63	sp|Q9UGP8|SEC63_HUMAN Translocation protein SEC63 homolog OS=Homo sapiens OX=9606 GN=SEC63 PE=1 SV=2	2	3	3	3
RCOR1	Q9UKL0;H0YNY4;Q8IZ40	Q9UKL0	4;1;1	3;1;0	3;1;0	REST corepressor 1	RCOR1	sp|Q9UKL0|RCOR1_HUMAN REST corepressor 1 OS=Homo sapiens OX=9606 GN=RCOR1 PE=1 SV=2	3	4	3	3
NSFL1C	Q9UNZ2;F2Z2K0	Q9UNZ2;F2Z2K0	3;2	3;2	3;2	NSFL1 cofactor p47	NSFL1C	sp|Q9UNZ2|NSF1C_HUMAN NSFL1 cofactor p47 OS=Homo sapiens OX=9606 GN=NSFL1C PE=1 SV=2;tr|F2Z2K0|F2Z2K0_HUMAN NSFL1 cofactor p47 OS=Homo sapiens OX=9606 GN=NSFL1C PE=1 SV=1	2	3	3	3
SATB2	Q9UPW6;C9JR56	Q9UPW6;C9JR56	4;3	3;3	3;3	DNA-binding protein SATB2;DNA-binding protein SATB	SATB2	sp|Q9UPW6|SATB2_HUMAN DNA-binding protein SATB2 OS=Homo sapiens OX=9606 GN=SATB2 PE=1 SV=2;tr|C9JR56|C9JR56_HUMAN DNA-binding protein SATB OS=Homo sapiens OX=9606 GN=SATB2 PE=1 SV=1	2	4	3	3
VDAC3	Q9Y277;E5RHE1;E5RFP6;E5RJN6;E5RHZ6;E5RFL1;E5RK27	Q9Y277;E5RHE1;E5RFP6;E5RJN6;E5RHZ6	3;2;2;2;2;1;1	3;2;2;2;2;1;1	3;2;2;2;2;1;1	Voltage-dependent anion-selective channel protein 3	VDAC3	sp|Q9Y277|VDAC3_HUMAN Voltage-dependent anion-selective channel protein 3 OS=Homo sapiens OX=9606 GN=VDAC3 PE=1 SV=1;tr|E5RHE1|E5RHE1_HUMAN Voltage-dependent anion-selective channel protein 3 OS=Homo sapiens OX=9606 GN=VDAC3 PE=1 SV=1;tr|E5RFP6|E5RFP6_HUMA	7	3	3	3
LUC7L2	Q9Y383;A0A0A6YYJ8;V9GZ75;F8WEU3	Q9Y383;A0A0A6YYJ8	6;5;1;1	6;5;1;1	3;2;1;1	Putative RNA-binding protein Luc7-like 2	LUC7L2	sp|Q9Y383|LC7L2_HUMAN Putative RNA-binding protein Luc7-like 2 OS=Homo sapiens OX=9606 GN=LUC7L2 PE=1 SV=2;tr|A0A0A6YYJ8|A0A0A6YYJ8_HUMAN Putative RNA-binding protein Luc7-like 2 OS=Homo sapiens OX=9606 GN=LUC7L2 PE=3 SV=1	4	6	6	3
RPL36	Q9Y3U8;J3QSB5;J3KTD3	Q9Y3U8;J3QSB5	3;2;1	3;2;1	3;2;1	60S ribosomal protein L36	RPL36	sp|Q9Y3U8|RL36_HUMAN 60S ribosomal protein L36 OS=Homo sapiens OX=9606 GN=RPL36 PE=1 SV=3;tr|J3QSB5|J3QSB5_HUMAN 60S ribosomal protein L36 OS=Homo sapiens OX=9606 GN=RPL36 PE=1 SV=1	3	3	3	3
SPIN1	Q9Y657;A0A1W2PR54;Q5JUX0	Q9Y657	3;1;1	3;1;1	3;1;1	Spindlin-1	SPIN1	sp|Q9Y657|SPIN1_HUMAN Spindlin-1 OS=Homo sapiens OX=9606 GN=SPIN1 PE=1 SV=3	3	3	3	3
DDOST	U3KQ84;A0A0C4DGS1;P39656	U3KQ84;A0A0C4DGS1;P39656	3;3;3	3;3;3	3;3;3	Dolichyl-diphosphooligosaccharide--protein glycosyltransferase 48 kDa subunit	DDOST	tr|U3KQ84|U3KQ84_HUMAN Dolichyl-diphosphooligosaccharide--protein glycosyltransferase 48 kDa subunit (Fragment) OS=Homo sapiens OX=9606 GN=DDOST PE=1 SV=8;tr|A0A0C4DGS1|A0A0C4DGS1_HUMAN Dolichyl-diphosphooligosaccharide--protein glycosyltransferase 48 kDa	3	3	3	3
CDC2	A0A024QZP7;P06493;E5RIU6;A0A087WZZ9	A0A024QZP7;P06493;E5RIU6;A0A087WZZ9	4;4;3;3	4;4;3;3	4;4;3;3	Cyclin-dependent kinase 1	CDC2;CDK1	tr|A0A024QZP7|A0A024QZP7_HUMAN Cell division cycle 2, G1 to S and G2 to M, isoform CRA_a OS=Homo sapiens OX=9606 GN=CDK1 PE=1 SV=1;sp|P06493|CDK1_HUMAN Cyclin-dependent kinase 1 OS=Homo sapiens OX=9606 GN=CDK1 PE=1 SV=3;tr|E5RIU6|E5RIU6_HUMAN Cyclin-depend	4	4	4	4
DCAF13	A0A087WT20;Q9NV06;B3KME9;E5RHM4	A0A087WT20;Q9NV06;B3KME9	4;4;2;1	4;4;2;1	4;4;2;1	DDB1- and CUL4-associated factor 13	DCAF13	tr|A0A087WT20|A0A087WT20_HUMAN DDB1- and CUL4-associated factor 13 OS=Homo sapiens OX=9606 GN=DCAF13 PE=1 SV=1;sp|Q9NV06|DCA13_HUMAN DDB1- and CUL4-associated factor 13 OS=Homo sapiens OX=9606 GN=DCAF13 PE=1 SV=2;tr|B3KME9|B3KME9_HUMAN DDB1- and CUL4-assoc	4	4	4	4
MAGT1	A0A087WU53;Q9H0U3	A0A087WU53;Q9H0U3	4;4	4;4	4;4	Magnesium transporter protein 1	MAGT1	tr|A0A087WU53|A0A087WU53_HUMAN Dolichyl-diphosphooligosaccharide--protein glycosyltransferase subunit MAGT1 OS=Homo sapiens OX=9606 GN=MAGT1 PE=1 SV=1;sp|Q9H0U3|MAGT1_HUMAN Magnesium transporter protein 1 OS=Homo sapiens OX=9606 GN=MAGT1 PE=1 SV=1	2	4	4	4
HNRNPDL	A0A087WUK2;O14979	A0A087WUK2;O14979	4;4	4;4	4;4	Heterogeneous nuclear ribonucleoprotein D-like	HNRNPDL	tr|A0A087WUK2|A0A087WUK2_HUMAN Heterogeneous nuclear ribonucleoprotein D-like OS=Homo sapiens OX=9606 GN=HNRNPDL PE=1 SV=1;sp|O14979|HNRDL_HUMAN Heterogeneous nuclear ribonucleoprotein D-like OS=Homo sapiens OX=9606 GN=HNRNPDL PE=1 SV=3	2	4	4	4
TRAPPC3	A0A087WWM0;O43617;A0A087WYS5;A6NKE1	A0A087WWM0;O43617;A0A087WYS5	4;4;3;1	4;4;3;1	4;4;3;1	Trafficking protein particle complex subunit 3	TRAPPC3	tr|A0A087WWM0|A0A087WWM0_HUMAN Trafficking protein particle complex subunit OS=Homo sapiens OX=9606 GN=TRAPPC3 PE=1 SV=1;sp|O43617|TPPC3_HUMAN Trafficking protein particle complex subunit 3 OS=Homo sapiens OX=9606 GN=TRAPPC3 PE=1 SV=1;tr|A0A087WYS5|A0A087W	4	4	4	4
THOC1	A0A087WWS1;Q96FV9;R4GMN4;R4GN58;A0A087WY84	A0A087WWS1;Q96FV9;R4GMN4;R4GN58;A0A087WY84	4;4;3;2;2	4;4;3;2;2	4;4;3;2;2	THO complex subunit 1	THOC1	tr|A0A087WWS1|A0A087WWS1_HUMAN THO complex subunit 1 OS=Homo sapiens OX=9606 GN=THOC1 PE=1 SV=1;sp|Q96FV9|THOC1_HUMAN THO complex subunit 1 OS=Homo sapiens OX=9606 GN=THOC1 PE=1 SV=1;tr|R4GMN4|R4GMN4_HUMAN THO complex subunit 1 (Fragment) OS=Homo sapiens O	5	4	4	4
ZMYND8	A0A087WYS3;H7C4X9;Q9ULU4;A0A087WVZ6	A0A087WYS3;H7C4X9;Q9ULU4;A0A087WVZ6	4;4;4;3	4;4;4;3	4;4;4;3	Protein kinase C-binding protein 1	ZMYND8	tr|A0A087WYS3|A0A087WYS3_HUMAN Protein kinase C-binding protein 1 OS=Homo sapiens OX=9606 GN=ZMYND8 PE=1 SV=1;tr|H7C4X9|H7C4X9_HUMAN Protein kinase C-binding protein 1 (Fragment) OS=Homo sapiens OX=9606 GN=ZMYND8 PE=1 SV=2;sp|Q9ULU4|PKCB1_HUMAN Protein kin	4	4	4	4
BARD1	A0A087X2H0;Q99728;A0A087WZ19;F6MDI1;C9IYG1;C9J6M1;A0A087X0C6;F8WCG2;A0A494C142	A0A087X2H0;Q99728;A0A087WZ19;F6MDI1;C9IYG1	4;4;3;3;3;1;1;1;1	4;4;3;3;3;1;1;1;1	4;4;3;3;3;1;1;1;1	BRCA1-associated RING domain protein 1	BARD1	tr|A0A087X2H0|A0A087X2H0_HUMAN BRCA1-associated RING domain protein 1 OS=Homo sapiens OX=9606 GN=BARD1 PE=1 SV=2;sp|Q99728|BARD1_HUMAN BRCA1-associated RING domain protein 1 OS=Homo sapiens OX=9606 GN=BARD1 PE=1 SV=2;tr|A0A087WZ19|A0A087WZ19_HUMAN BRCA1-as	9	4	4	4
GSN	A0A0A0MS51;A0A0A0MT01;P06396;CON__Q3SX14;Q5T0H8	A0A0A0MS51;A0A0A0MT01;P06396;CON__Q3SX14	4;4;4;3;1	4;4;4;3;1	4;4;4;3;1	Gelsolin	GSN	tr|A0A0A0MS51|A0A0A0MS51_HUMAN Actin-depolymerizing factor OS=Homo sapiens OX=9606 GN=GSN PE=1 SV=1;tr|A0A0A0MT01|A0A0A0MT01_HUMAN Actin-depolymerizing factor OS=Homo sapiens OX=9606 GN=GSN PE=1 SV=1;sp|P06396|GELS_HUMAN Gelsolin OS=Homo sapiens OX=9606 GN	5	4	4	4
WDR36	A0A0A0MTB8;Q8NI36	A0A0A0MTB8;Q8NI36	4;4	4;4	4;4	WD repeat-containing protein 36	WDR36	tr|A0A0A0MTB8|A0A0A0MTB8_HUMAN WD repeat-containing protein 36 OS=Homo sapiens OX=9606 GN=WDR36 PE=1 SV=1;sp|Q8NI36|WDR36_HUMAN WD repeat-containing protein 36 OS=Homo sapiens OX=9606 GN=WDR36 PE=1 SV=1	2	4	4	4
CORO7-PAM16	A0A0A6YYL4;I3L0X9;I3L3T0;Q9Y3D7;I3L1U7;P57737	A0A0A6YYL4;I3L0X9;I3L3T0;Q9Y3D7	4;3;3;3;1;1	4;3;3;3;1;1	4;3;3;3;1;1	Coronin;Mitochondrial import inner membrane translocase subunit TIM16	CORO7-PAM16;PAM16	tr|A0A0A6YYL4|A0A0A6YYL4_HUMAN Coronin OS=Homo sapiens OX=9606 GN=CORO7-PAM16 PE=1 SV=1;tr|I3L0X9|I3L0X9_HUMAN Mitochondrial import inner membrane translocase subunit TIM16 OS=Homo sapiens OX=9606 GN=PAM16 PE=1 SV=1;tr|I3L3T0|I3L3T0_HUMAN HCG15164, isoform	6	4	4	4
SRSF7	A0A0B4J1Z1;C9JAB2;Q16629;F8WEA1	A0A0B4J1Z1;C9JAB2;Q16629	4;4;4;1	4;4;4;1	4;4;4;1	Serine/arginine-rich splicing factor 7	SRSF7	tr|A0A0B4J1Z1|A0A0B4J1Z1_HUMAN Serine/arginine-rich-splicing factor 7 OS=Homo sapiens OX=9606 GN=SRSF7 PE=1 SV=1;tr|C9JAB2|C9JAB2_HUMAN Serine/arginine-rich-splicing factor 7 OS=Homo sapiens OX=9606 GN=SRSF7 PE=1 SV=1;sp|Q16629|SRSF7_HUMAN Serine/arginine-	4	4	4	4
NOMO1	A0A0G2JP90;A0A087WW46;A0A7I2V3P4;A0A7I2V4T6;A0A7I2V2Z5;A0A7I2V6B0;J3KN36;A0A0G2JN29;A0A087X117;Q15155;P69849;Q5JPE7;A0A087WTD5;A0A7I2V4D7;H3BPS9	A0A0G2JP90;A0A087WW46;A0A7I2V3P4;A0A7I2V4T6;A0A7I2V2Z5;A0A7I2V6B0;J3KN36;A0A0G2JN29;A0A087X117;Q15155;P69849;Q5JPE7;A0A087WTD5;A0A7I2V4D7	4;4;4;4;4;4;4;4;4;4;4;4;2;2;1	4;4;4;4;4;4;4;4;4;4;4;4;2;2;1	4;4;4;4;4;4;4;4;4;4;4;4;2;2;1	Nodal modulator 1;Nodal modulator 3;Nodal modulator 2	NOMO1;NOMO3;NOMO2	tr|A0A0G2JP90|A0A0G2JP90_HUMAN Nodal modulator 1 OS=Homo sapiens OX=9606 GN=NOMO1 PE=1 SV=1;tr|A0A087WW46|A0A087WW46_HUMAN Nodal modulator 1 OS=Homo sapiens OX=9606 GN=NOMO1 PE=1 SV=1;tr|A0A7I2V3P4|A0A7I2V3P4_HUMAN Nodal modulator 3 OS=Homo sapiens OX=9606	15	4	4	4
PUF60	A0A0J9YYL3;A0A0J9YXJ8;A0A0J9YVP6;A0A0J9YXX5;Q9UHX1	A0A0J9YYL3;A0A0J9YXJ8;A0A0J9YVP6;A0A0J9YXX5;Q9UHX1	4;4;4;4;4	4;4;4;4;4	4;4;4;4;4	Poly(U)-binding-splicing factor PUF60	PUF60	tr|A0A0J9YYL3|A0A0J9YYL3_HUMAN 60 kDa poly(U)-binding-splicing factor (Fragment) OS=Homo sapiens OX=9606 GN=PUF60 PE=1 SV=1;tr|A0A0J9YXJ8|A0A0J9YXJ8_HUMAN 60 kDa poly(U)-binding-splicing factor (Fragment) OS=Homo sapiens OX=9606 GN=PUF60 PE=1 SV=1;tr|A0A0J	5	4	4	4
ME2	A0A1W2PPH1;A0A1W2PQH3;P23368;A0A1W2PQ37;A0A1W2PQF8;A0A1W2PR68;A0A1W2PQT3;A0A1W2PQY8;A0A1W2PRH1;A0A1W2PRS2;A0A1W2PRY9;A0A1W2PQH4;Q6TCH8;E9PMB9;Q16798	A0A1W2PPH1;A0A1W2PQH3;P23368;A0A1W2PQ37;A0A1W2PQF8;A0A1W2PR68;A0A1W2PQT3;A0A1W2PQY8	4;4;4;3;3;3;3;3;1;1;1;1;1;1;1	4;4;4;3;3;3;3;3;1;1;1;1;1;1;1	4;4;4;3;3;3;3;3;1;1;1;1;1;1;1	NAD-dependent malic enzyme, mitochondrial	ME2	tr|A0A1W2PPH1|A0A1W2PPH1_HUMAN Malic enzyme OS=Homo sapiens OX=9606 GN=ME2 PE=1 SV=1;tr|A0A1W2PQH3|A0A1W2PQH3_HUMAN Malic enzyme OS=Homo sapiens OX=9606 GN=ME2 PE=1 SV=1;sp|P23368|MAOM_HUMAN NAD-dependent malic enzyme, mitochondrial OS=Homo sapiens OX=9606	15	4	4	4
TPM4	A0A2R8YH90;A0A2R8Y5V9;P67936;A0A2R8YGX3;A0A2R8YE05;K7ENT6;A0A2R8YHD2;A0A2R8YEU4;A0A5F9UN72;K7EPB9;A0A494BX66;A0A590UJT6;Q2TAC2	A0A2R8YH90;A0A2R8Y5V9;P67936;A0A2R8YGX3;A0A2R8YE05;K7ENT6;A0A2R8YHD2;A0A2R8YEU4;A0A5F9UN72	8;8;8;7;6;6;6;5;4;3;1;1;1	4;4;4;4;2;2;2;2;2;2;1;1;1	4;4;4;4;2;2;2;2;2;2;1;1;1	Tropomyosin alpha-4 chain	TPM4	tr|A0A2R8YH90|A0A2R8YH90_HUMAN Tropomyosin alpha-4 chain (Fragment) OS=Homo sapiens OX=9606 GN=TPM4 PE=1 SV=1;tr|A0A2R8Y5V9|A0A2R8Y5V9_HUMAN Tropomyosin alpha-4 chain OS=Homo sapiens OX=9606 GN=TPM4 PE=1 SV=1;sp|P67936|TPM4_HUMAN Tropomyosin alpha-4 chain	13	8	4	4
GTF3C3	A0A494C1S7;Q9Y5Q9	A0A494C1S7;Q9Y5Q9	4;4	4;4	4;4	General transcription factor 3C polypeptide 3	GTF3C3	tr|A0A494C1S7|A0A494C1S7_HUMAN General transcription factor 3C polypeptide 3 OS=Homo sapiens OX=9606 GN=GTF3C3 PE=1 SV=1;sp|Q9Y5Q9|TF3C3_HUMAN General transcription factor 3C polypeptide 3 OS=Homo sapiens OX=9606 GN=GTF3C3 PE=1 SV=1	2	4	4	4
LDHB	A0A5F9ZHM4;P07195;A8MW50;A0A3B3IS95;F5H793;C9J7H8;F5H5G7;F5H155;A0A087WUM2;G3XAP5;F5H245;Q6ZMR3;P07864	A0A5F9ZHM4;P07195;A8MW50;A0A3B3IS95	5;5;3;3;2;2;1;1;1;1;1;1;1	5;5;3;3;2;2;1;1;1;1;1;1;1	4;4;2;2;2;2;0;0;0;0;0;0;0	L-lactate dehydrogenase B chain;L-lactate dehydrogenase	LDHB	tr|A0A5F9ZHM4|A0A5F9ZHM4_HUMAN L-lactate dehydrogenase OS=Homo sapiens OX=9606 GN=LDHB PE=1 SV=1;sp|P07195|LDHB_HUMAN L-lactate dehydrogenase B chain OS=Homo sapiens OX=9606 GN=LDHB PE=1 SV=2;tr|A8MW50|A8MW50_HUMAN L-lactate dehydrogenase (Fragment) OS=Hom	13	5	5	4
EED	A0A5F9ZI63;O75530;E9PMU3;H0YEL4;E9PJK2	A0A5F9ZI63;O75530;E9PMU3;H0YEL4;E9PJK2	4;3;2;2;2	4;3;2;2;2	4;3;2;2;2	Polycomb protein EED	EED	tr|A0A5F9ZI63|A0A5F9ZI63_HUMAN Polycomb protein EED OS=Homo sapiens OX=9606 GN=EED PE=1 SV=2;sp|O75530|EED_HUMAN Polycomb protein EED OS=Homo sapiens OX=9606 GN=EED PE=1 SV=2;tr|E9PMU3|E9PMU3_HUMAN Polycomb protein EED OS=Homo sapiens OX=9606 GN=EED PE=1 S	5	4	4	4
CXXC1	A0A669KB29;Q9P0U4;K7EQZ1;K7EQ21;K7EJR0;K7EKZ6	A0A669KB29;Q9P0U4;K7EQZ1;K7EQ21	4;4;3;3;1;1	4;4;3;3;1;1	4;4;3;3;1;1	CXXC-type zinc finger protein 1	CXXC1	tr|A0A669KB29|A0A669KB29_HUMAN CXXC-type zinc finger protein 1 OS=Homo sapiens OX=9606 GN=CXXC1 PE=1 SV=1;sp|Q9P0U4|CXXC1_HUMAN CXXC-type zinc finger protein 1 OS=Homo sapiens OX=9606 GN=CXXC1 PE=1 SV=2;tr|K7EQZ1|K7EQZ1_HUMAN CXXC-type zinc finger protein	6	4	4	4
STAT1	A0A669KB68;A0A669KB56;A0A669KBA4;A0A669KB53;P42224;J3KPM9;A0A669KBI6;E7EPD2;A0A669KB75;A0A669KB52	A0A669KB68;A0A669KB56;A0A669KBA4;A0A669KB53;P42224;J3KPM9;A0A669KBI6;E7EPD2;A0A669KB75;A0A669KB52	4;4;4;4;4;3;3;2;2;2	4;4;4;4;4;3;3;2;2;2	4;4;4;4;4;3;3;2;2;2	Signal transducer and activator of transcription 1-alpha/beta;Signal transducer and activator of transcription	STAT1	tr|A0A669KB68|A0A669KB68_HUMAN Signal transducer and activator of transcription OS=Homo sapiens OX=9606 GN=STAT1 PE=1 SV=1;tr|A0A669KB56|A0A669KB56_HUMAN Signal transducer and activator of transcription OS=Homo sapiens OX=9606 GN=STAT1 PE=1 SV=1;tr|A0A669K	10	4	4	4
KMT2B	A0A669KBI7;Q9UMN6	A0A669KBI7;Q9UMN6	5;5	4;4	4;4	Histone-lysine N-methyltransferase 2B	KMT2B	tr|A0A669KBI7|A0A669KBI7_HUMAN [Histone H3]-lysine(4) N-trimethyltransferase OS=Homo sapiens OX=9606 GN=KMT2B PE=1 SV=1;sp|Q9UMN6|KMT2B_HUMAN Histone-lysine N-methyltransferase 2B OS=Homo sapiens OX=9606 GN=KMT2B PE=1 SV=1	2	5	4	4
KPNA2	A0A7I2V3Z3;A0A7I2V351;A0A7I2V487;A0A7I2YQE1;P52292;J3QLL0;J3KS65;J3QL07	A0A7I2V3Z3;A0A7I2V351;A0A7I2V487;A0A7I2YQE1;P52292;J3QLL0;J3KS65	4;4;4;4;4;3;3;1	4;4;4;4;4;3;3;1	4;4;4;4;4;3;3;1	Importin subunit alpha-1	KPNA2	tr|A0A7I2V3Z3|A0A7I2V3Z3_HUMAN Importin subunit alpha-1 OS=Homo sapiens OX=9606 GN=KPNA2 PE=1 SV=1;tr|A0A7I2V351|A0A7I2V351_HUMAN Importin subunit alpha OS=Homo sapiens OX=9606 GN=KPNA2 PE=1 SV=1;tr|A0A7I2V487|A0A7I2V487_HUMAN Importin subunit alpha OS=Hom	8	4	4	4
SMPD4	A0A7P0T9J6;A0A7P0TB24;Q9NXE4;H7C2E2;H7C0W5;A0A7P0TB44;H7C1Q6;C9J647;F8WEQ5;H7C2J2;A0A7P0TAZ0;A0A7P0T8J0;A0A7P0Z453	A0A7P0T9J6;A0A7P0TB24;Q9NXE4;H7C2E2;H7C0W5;A0A7P0TB44;H7C1Q6	4;3;3;2;2;2;2;1;1;1;1;1;1	4;3;3;2;2;2;2;1;1;1;1;1;1	4;3;3;2;2;2;2;1;1;1;1;1;1	Sphingomyelin phosphodiesterase 4	SMPD4	tr|A0A7P0T9J6|A0A7P0T9J6_HUMAN Sphingomyelin phosphodiesterase 4 OS=Homo sapiens OX=9606 GN=SMPD4 PE=4 SV=1;tr|A0A7P0TB24|A0A7P0TB24_HUMAN Sphingomyelin phosphodiesterase 4 OS=Homo sapiens OX=9606 GN=SMPD4 PE=4 SV=1;sp|Q9NXE4|NSMA3_HUMAN Sphingomyelin phos	13	4	4	4
AATF	A0A7P0TAR0;A0A7P0T868;Q9NY61;A0A7P0TBG4;A0A7P0TBI0;A0A7P0Z4P2;A0A7P0Z4N2;A0A7P0Z434;A0A087WTH8;A0A0J9YWE9;A0A087WWS8	A0A7P0TAR0;A0A7P0T868;Q9NY61;A0A7P0TBG4;A0A7P0TBI0;A0A7P0Z4P2;A0A7P0Z4N2;A0A7P0Z434;A0A087WTH8	4;4;4;3;3;3;3;3;2;1;1	4;4;4;3;3;3;3;3;2;1;1	4;4;4;3;3;3;3;3;2;1;1	Protein AATF	AATF	tr|A0A7P0TAR0|A0A7P0TAR0_HUMAN Protein AATF OS=Homo sapiens OX=9606 GN=AATF PE=4 SV=1;tr|A0A7P0T868|A0A7P0T868_HUMAN Protein AATF OS=Homo sapiens OX=9606 GN=AATF PE=4 SV=1;sp|Q9NY61|AATF_HUMAN Protein AATF OS=Homo sapiens OX=9606 GN=AATF PE=1 SV=1;tr|A0A7P	11	4	4	4
BSG	A0A7P0TB04;A0A7P0TA85;P35613;I3L192;A0A087WUV8;A0A7P0T8A7;R4GMX5;A0A2R8YDZ0	A0A7P0TB04;A0A7P0TA85;P35613;I3L192;A0A087WUV8;A0A7P0T8A7;R4GMX5	4;4;4;3;3;3;2;1	4;4;4;3;3;3;2;1	4;4;4;3;3;3;2;1	Basigin	BSG	tr|A0A7P0TB04|A0A7P0TB04_HUMAN Basigin OS=Homo sapiens OX=9606 GN=BSG PE=4 SV=1;tr|A0A7P0TA85|A0A7P0TA85_HUMAN Basigin OS=Homo sapiens OX=9606 GN=BSG PE=4 SV=1;sp|P35613|BASI_HUMAN Basigin OS=Homo sapiens OX=9606 GN=BSG PE=1 SV=2;tr|I3L192|I3L192_HUMAN Bas	8	4	4	4
RPRD1B	A2A2M0;Q9NQG5;A0A087X2D2;A0A087WUK3	A2A2M0;Q9NQG5;A0A087X2D2	4;4;3;1	4;4;3;1	4;4;3;1	Regulation of nuclear pre-mRNA domain-containing protein 1B	RPRD1B	tr|A2A2M0|A2A2M0_HUMAN Regulation of nuclear pre-mRNA domain-containing protein 1B (Fragment) OS=Homo sapiens OX=9606 GN=RPRD1B PE=1 SV=1;sp|Q9NQG5|RPR1B_HUMAN Regulation of nuclear pre-mRNA domain-containing protein 1B OS=Homo sapiens OX=9606 GN=RPRD1B PE	4	4	4	4
ZMYM3	A6NHN7;A6NHB5;Q14202;A6NL54	A6NHN7;A6NHB5;Q14202	4;4;4;1	4;4;4;1	4;4;4;1	Zinc finger MYM-type protein 3	ZMYM3	tr|A6NHN7|A6NHN7_HUMAN Zinc finger MYM-type protein 3 OS=Homo sapiens OX=9606 GN=ZMYM3 PE=1 SV=1;tr|A6NHB5|A6NHB5_HUMAN Zinc finger MYM-type protein 3 OS=Homo sapiens OX=9606 GN=ZMYM3 PE=1 SV=1;sp|Q14202|ZMYM3_HUMAN Zinc finger MYM-type protein 3 OS=Homo s	4	4	4	4
PTBP1	A6NLN1;A0A7I2V621;P26599;A0A0U1RRM4;A0A087WUW5;A0A0D9SF20;A0A7I2V4H6;A0A6Q8PEX4;K7ES59;A0A087WU68;K7EK45;K7ELW5;K7EKJ7	A6NLN1;A0A7I2V621;P26599;A0A0U1RRM4;A0A087WUW5;A0A0D9SF20;A0A7I2V4H6;A0A6Q8PEX4	6;6;6;5;3;3;3;3;2;2;2;1;1	6;6;6;5;3;3;3;3;2;2;2;1;1	4;4;4;3;2;2;2;2;2;1;1;1;1	Polypyrimidine tract-binding protein 1	PTBP1	tr|A6NLN1|A6NLN1_HUMAN Polypyrimidine tract-binding protein 1 OS=Homo sapiens OX=9606 GN=PTBP1 PE=1 SV=4;tr|A0A7I2V621|A0A7I2V621_HUMAN Polypyrimidine tract-binding protein 1 OS=Homo sapiens OX=9606 GN=PTBP1 PE=1 SV=1;sp|P26599|PTBP1_HUMAN Polypyrimidine t	13	6	6	4
PTGES3	B4DDC6;A0A087WYT3;Q15185	B4DDC6;A0A087WYT3;Q15185	4;4;4	4;4;4	4;4;4	Prostaglandin E synthase 3	PTGES3	tr|B4DDC6|B4DDC6_HUMAN Prostaglandin E synthase 3 OS=Homo sapiens OX=9606 GN=PTGES3 PE=1 SV=1;tr|A0A087WYT3|A0A087WYT3_HUMAN Prostaglandin E synthase 3 OS=Homo sapiens OX=9606 GN=PTGES3 PE=1 SV=1;sp|Q15185|TEBP_HUMAN Prostaglandin E synthase 3 OS=Homo sapi	3	4	4	4
RAN	B5MDF5;P62826;J3KQE5;H0YFC6;F5H018;A0A087X0W0;B4DV51	B5MDF5;P62826;J3KQE5;H0YFC6;F5H018	4;4;3;2;2;1;1	4;4;3;2;2;1;1	4;4;3;2;2;1;1	GTP-binding nuclear protein Ran	RAN	tr|B5MDF5|B5MDF5_HUMAN GTP-binding nuclear protein Ran OS=Homo sapiens OX=9606 GN=RAN PE=1 SV=1;sp|P62826|RAN_HUMAN GTP-binding nuclear protein Ran OS=Homo sapiens OX=9606 GN=RAN PE=1 SV=3;tr|J3KQE5|J3KQE5_HUMAN GTP-binding nuclear protein Ran (Fragment) O	7	4	4	4
ERCC6L	B5MDQ0;Q2NKX8	B5MDQ0;Q2NKX8	4;4	4;4	4;4	DNA excision repair protein ERCC-6-like	ERCC6L	tr|B5MDQ0|B5MDQ0_HUMAN DNA excision repair protein ERCC-6-like OS=Homo sapiens OX=9606 GN=ERCC6L PE=1 SV=1;sp|Q2NKX8|ERC6L_HUMAN DNA excision repair protein ERCC-6-like OS=Homo sapiens OX=9606 GN=ERCC6L PE=1 SV=1	2	4	4	4
VPS11	B7Z879;A0A087WXL6;Q9H270;A0A0G2JS92	B7Z879;A0A087WXL6;Q9H270;A0A0G2JS92	4;4;4;2	4;4;4;2	4;4;4;2	Vacuolar protein sorting-associated protein 11 homolog	VPS11	tr|B7Z879|B7Z879_HUMAN Vacuolar protein sorting-associated protein 11 homolog OS=Homo sapiens OX=9606 GN=VPS11 PE=1 SV=1;tr|A0A087WXL6|A0A087WXL6_HUMAN Vacuolar protein sorting-associated protein 11 homolog OS=Homo sapiens OX=9606 GN=VPS11 PE=1 SV=1;sp|Q9H	4	4	4	4
ARHGAP25	B7Z8K7;P42331;H7C4P1	B7Z8K7;P42331;H7C4P1	4;4;3	4;4;3	4;4;3	Rho GTPase-activating protein 25	ARHGAP25	tr|B7Z8K7|B7Z8K7_HUMAN Rho GTPase-activating protein 25 OS=Homo sapiens OX=9606 GN=ARHGAP25 PE=1 SV=1;sp|P42331|RHG25_HUMAN Rho GTPase-activating protein 25 OS=Homo sapiens OX=9606 GN=ARHGAP25 PE=1 SV=2;tr|H7C4P1|H7C4P1_HUMAN Rho GTPase-activating protein	3	4	4	4
USP39	B9A018;Q53GS9;F8WC91;A0A087X1B2;C9J0X5;C9JIU2	B9A018;Q53GS9;F8WC91;A0A087X1B2	4;4;3;2;1;1	4;4;3;2;1;1	4;4;3;2;1;1	U4/U6.U5 tri-snRNP-associated protein 2	USP39	tr|B9A018|B9A018_HUMAN U4/U6.U5 tri-snRNP-associated protein 2 OS=Homo sapiens OX=9606 GN=USP39 PE=1 SV=1;sp|Q53GS9|SNUT2_HUMAN U4/U6.U5 tri-snRNP-associated protein 2 OS=Homo sapiens OX=9606 GN=USP39 PE=1 SV=2;tr|F8WC91|F8WC91_HUMAN U4/U6.U5 tri-snRNP-ass	6	4	4	4
POLR1A	B9ZVN9;O95602	B9ZVN9;O95602	4;4	4;4	4;4	DNA-directed RNA polymerase;DNA-directed RNA polymerase I subunit RPA1	POLR1A	tr|B9ZVN9|B9ZVN9_HUMAN DNA-directed RNA polymerase subunit OS=Homo sapiens OX=9606 GN=POLR1A PE=1 SV=1;sp|O95602|RPA1_HUMAN DNA-directed RNA polymerase I subunit RPA1 OS=Homo sapiens OX=9606 GN=POLR1A PE=1 SV=2	2	4	4	4
SSBP1	C9K0U8;A0A0G2JLD8;E7EUY5;Q04837	C9K0U8;A0A0G2JLD8;E7EUY5;Q04837	4;4;4;4	4;4;4;4	4;4;4;4	Single-stranded DNA-binding protein, mitochondrial	SSBP1	tr|C9K0U8|C9K0U8_HUMAN Single-stranded DNA-binding protein, mitochondrial (Fragment) OS=Homo sapiens OX=9606 GN=SSBP1 PE=1 SV=1;tr|A0A0G2JLD8|A0A0G2JLD8_HUMAN Single-stranded DNA-binding protein, mitochondrial (Fragment) OS=Homo sapiens OX=9606 GN=SSBP1 PE	4	4	4	4
Septin11	D6RGI3;D6RER5;Q9NVA2;D6RDU5;H0Y961;D6RDP1;D6R9Y6;H0Y9G8;C9JV02	D6RGI3;D6RER5;Q9NVA2;D6RDU5	8;8;8;7;3;2;2;1;1	8;8;8;7;3;2;2;1;1	4;4;4;3;0;2;2;0;0	Septin-11	2022-09-11	tr|D6RGI3|D6RGI3_HUMAN Septin OS=Homo sapiens OX=9606 GN=SEPTIN11 PE=1 SV=1;tr|D6RER5|D6RER5_HUMAN Septin OS=Homo sapiens OX=9606 GN=SEPTIN11 PE=1 SV=1;sp|Q9NVA2|SEP11_HUMAN Septin-11 OS=Homo sapiens OX=9606 GN=SEPTIN11 PE=1 SV=3;tr|D6RDU5|D6RDU5_HUMAN Sep	9	8	8	4
ERMP1	E7ER77;Q7Z2K6	E7ER77;Q7Z2K6	4;4	4;4	4;4	Endoplasmic reticulum metallopeptidase 1	ERMP1	tr|E7ER77|E7ER77_HUMAN Endoplasmic reticulum metallopeptidase 1 OS=Homo sapiens OX=9606 GN=ERMP1 PE=1 SV=1;sp|Q7Z2K6|ERMP1_HUMAN Endoplasmic reticulum metallopeptidase 1 OS=Homo sapiens OX=9606 GN=ERMP1 PE=1 SV=2	2	4	4	4
RBM4	E9PB51;Q9BQ04;Q9BWF3;E9PLB0;E9PM61;D6R9K7;U3KQD5;J3QRR5	E9PB51;Q9BQ04;Q9BWF3;E9PLB0;E9PM61;D6R9K7;U3KQD5;J3QRR5	4;4;4;3;3;3;3;3	4;4;4;3;3;3;3;3	4;4;4;3;3;3;3;3	RNA-binding protein 4B;RNA-binding protein 4	RBM4;RBM4B	tr|E9PB51|E9PB51_HUMAN RNA-binding protein 4 (Fragment) OS=Homo sapiens OX=9606 GN=RBM4 PE=1 SV=1;sp|Q9BQ04|RBM4B_HUMAN RNA-binding protein 4B OS=Homo sapiens OX=9606 GN=RBM4B PE=1 SV=1;sp|Q9BWF3|RBM4_HUMAN RNA-binding protein 4 OS=Homo sapiens OX=9606 GN=	8	4	4	4
CCNB1	E9PC90;P14635;D6RHI0;H0YA62	E9PC90;P14635;D6RHI0	4;4;2;1	4;4;2;1	4;4;2;1	G2/mitotic-specific cyclin-B1	CCNB1	tr|E9PC90|E9PC90_HUMAN G2/mitotic-specific cyclin-B1 (Fragment) OS=Homo sapiens OX=9606 GN=CCNB1 PE=1 SV=1;sp|P14635|CCNB1_HUMAN G2/mitotic-specific cyclin-B1 OS=Homo sapiens OX=9606 GN=CCNB1 PE=1 SV=1;tr|D6RHI0|D6RHI0_HUMAN G2/mitotic-specific cyclin-B1 (	4	4	4	4
PCF11	E9PKN0;E9PQ01;O94913	E9PKN0;E9PQ01;O94913	4;4;4	4;4;4	4;4;4	Pre-mRNA cleavage complex 2 protein Pcf11	PCF11	tr|E9PKN0|E9PKN0_HUMAN Pre-mRNA cleavage complex 2 protein Pcf11 (Fragment) OS=Homo sapiens OX=9606 GN=PCF11 PE=1 SV=1;tr|E9PQ01|E9PQ01_HUMAN Pre-mRNA cleavage complex 2 protein Pcf11 (Fragment) OS=Homo sapiens OX=9606 GN=PCF11 PE=1 SV=8;sp|O94913|PCF11_HU	3	4	4	4
SPCS2	E9PL01;A0A087WUC6;E9PI68;Q15005;E9PRB9;H0YE04	E9PL01;A0A087WUC6;E9PI68;Q15005;E9PRB9;H0YE04	4;4;4;4;2;2	4;4;4;4;2;2	4;4;4;4;2;2	Signal peptidase complex subunit 2	SPCS2	tr|E9PL01|E9PL01_HUMAN Microsomal signal peptidase 25 kDa subunit OS=Homo sapiens OX=9606 GN=SPCS2 PE=1 SV=1;tr|A0A087WUC6|A0A087WUC6_HUMAN Microsomal signal peptidase 25 kDa subunit OS=Homo sapiens OX=9606 GN=SPCS2 PE=1 SV=1;tr|E9PI68|E9PI68_HUMAN Microso	6	4	4	4
RPS2	E9PQD7;P15880;H0YEN5;E9PMM9;I3L404;E9PPT0;E9PM36	E9PQD7;P15880;H0YEN5;E9PMM9	4;4;3;2;1;1;1	4;4;3;2;1;1;1	4;4;3;2;1;1;1	40S ribosomal protein S2	RPS2	tr|E9PQD7|E9PQD7_HUMAN 40S ribosomal protein S2 OS=Homo sapiens OX=9606 GN=RPS2 PE=1 SV=1;sp|P15880|RS2_HUMAN 40S ribosomal protein S2 OS=Homo sapiens OX=9606 GN=RPS2 PE=1 SV=2;tr|H0YEN5|H0YEN5_HUMAN 40S ribosomal protein S2 (Fragment) OS=Homo sapiens OX=9	7	4	4	4
TUBGCP2	F2Z2B9;Q9BSJ2	F2Z2B9;Q9BSJ2	4;4	4;4	4;4	Gamma-tubulin complex component 2	TUBGCP2	tr|F2Z2B9|F2Z2B9_HUMAN Gamma-tubulin complex component OS=Homo sapiens OX=9606 GN=TUBGCP2 PE=1 SV=1;sp|Q9BSJ2|GCP2_HUMAN Gamma-tubulin complex component 2 OS=Homo sapiens OX=9606 GN=TUBGCP2 PE=1 SV=2	2	4	4	4
CCAR1	F5H1H2;F5H2E6;A0A0C4DGG8;Q8IX12;F5H3E1	F5H1H2;F5H2E6;A0A0C4DGG8;Q8IX12;F5H3E1	4;4;4;4;2	4;4;4;4;2	4;4;4;4;2	Cell division cycle and apoptosis regulator protein 1	CCAR1	tr|F5H1H2|F5H1H2_HUMAN Cell division cycle and apoptosis regulator protein 1 (Fragment) OS=Homo sapiens OX=9606 GN=CCAR1 PE=1 SV=1;tr|F5H2E6|F5H2E6_HUMAN Cell division cycle and apoptosis regulator protein 1 (Fragment) OS=Homo sapiens OX=9606 GN=CCAR1 PE=1	5	4	4	4
PUS1	F5H1S9;G8JLB3;Q9Y606;F5GXL3	F5H1S9;G8JLB3;Q9Y606;F5GXL3	4;4;4;2	4;4;4;2	4;4;4;2	tRNA pseudouridine synthase;tRNA pseudouridine synthase A, mitochondrial	PUS1	tr|F5H1S9|F5H1S9_HUMAN tRNA pseudouridine synthase A OS=Homo sapiens OX=9606 GN=PUS1 PE=1 SV=1;tr|G8JLB3|G8JLB3_HUMAN tRNA pseudouridine synthase A (Fragment) OS=Homo sapiens OX=9606 GN=PUS1 PE=1 SV=1;sp|Q9Y606|TRUA_HUMAN tRNA pseudouridine synthase A OS=H	4	4	4	4
PCMT1	F6S8N6;A0A3F2YNX8;A0A0A0MRJ6;P22061;C9J0F2	F6S8N6;A0A3F2YNX8;A0A0A0MRJ6;P22061;C9J0F2	4;4;4;4;2	4;4;4;4;2	4;4;4;4;2	Protein-L-isoaspartate O-methyltransferase;Protein-L-isoaspartate(D-aspartate) O-methyltransferase	PCMT1	tr|F6S8N6|F6S8N6_HUMAN Protein-L-isoaspartate(D-aspartate) O-methyltransferase OS=Homo sapiens OX=9606 GN=PCMT1 PE=1 SV=1;tr|A0A3F2YNX8|A0A3F2YNX8_HUMAN Protein-L-isoaspartate O-methyltransferase OS=Homo sapiens OX=9606 GN=PCMT1 PE=1 SV=1;tr|A0A0A0MRJ6|A0A	5	4	4	4
MYL6	F8VPF3;F8W1R7;J3KND3;G8JLA2;G3V1V0;B7Z6Z4;P60660;F8VZU9;G3V1Y7;F8W180;H0YI43;F8VXL3;F8W1I5;P14649	F8VPF3;F8W1R7;J3KND3;G8JLA2;G3V1V0;B7Z6Z4;P60660;F8VZU9;G3V1Y7;F8W180;H0YI43	4;4;4;4;4;4;4;3;3;3;2;1;1;1	4;4;4;4;4;4;4;3;3;3;2;1;1;1	4;4;4;4;4;4;4;3;3;3;2;1;1;1	Myosin light polypeptide 6	MYL6	tr|F8VPF3|F8VPF3_HUMAN Myosin light polypeptide 6 (Fragment) OS=Homo sapiens OX=9606 GN=MYL6 PE=1 SV=1;tr|F8W1R7|F8W1R7_HUMAN Myosin light polypeptide 6 OS=Homo sapiens OX=9606 GN=MYL6 PE=1 SV=1;tr|J3KND3|J3KND3_HUMAN Myosin light polypeptide 6 OS=Homo sap	14	4	4	4
UBAP2L	F8W726;Q14157;Q5VU81;Q5VU80;Q5VU79;Q5VU78;Q5VU77;H0Y5H6;H7C2T8	F8W726;Q14157;Q5VU81;Q5VU80;Q5VU79;Q5VU78;Q5VU77	4;4;2;2;2;2;2;1;1	4;4;2;2;2;2;2;1;1	4;4;2;2;2;2;2;1;1	Ubiquitin-associated protein 2-like	UBAP2L	tr|F8W726|F8W726_HUMAN Ubiquitin-associated protein 2-like OS=Homo sapiens OX=9606 GN=UBAP2L PE=1 SV=2;sp|Q14157|UBP2L_HUMAN Ubiquitin-associated protein 2-like OS=Homo sapiens OX=9606 GN=UBAP2L PE=1 SV=2;tr|Q5VU81|Q5VU81_HUMAN Ubiquitin-associated protein	9	4	4	4
DPP3	G3V1D3;G3V180;Q9NY33;E9PKK8;E9PQ14;E9PPK9;E9PQF2;E9PNX5	G3V1D3;G3V180;Q9NY33;E9PKK8;E9PQ14;E9PPK9	4;4;4;2;2;2;1;1	4;4;4;2;2;2;1;1	4;4;4;2;2;2;1;1	Dipeptidyl peptidase 3	DPP3	tr|G3V1D3|G3V1D3_HUMAN Dipeptidyl peptidase 3 OS=Homo sapiens OX=9606 GN=DPP3 PE=1 SV=1;tr|G3V180|G3V180_HUMAN Dipeptidyl peptidase 3 OS=Homo sapiens OX=9606 GN=DPP3 PE=1 SV=1;sp|Q9NY33|DPP3_HUMAN Dipeptidyl peptidase 3 OS=Homo sapiens OX=9606 GN=DPP3 PE=1	8	4	4	4
BRD2	H0Y6K2;A0A140T9E9;A0A0G2JK44;P25440;A0A0G2JHL0;A0A140T9F7;A0A140T9V2;A0A0G2JHN8;A0A140T9I1;U3KQA6;H0Y799;A0A140T9X8;E9PIQ3	H0Y6K2;A0A140T9E9;A0A0G2JK44;P25440;A0A0G2JHL0;A0A140T9F7;A0A140T9V2;A0A0G2JHN8;A0A140T9I1;U3KQA6	4;4;4;4;3;3;3;2;2;2;1;1;1	4;4;4;4;3;3;3;2;2;2;1;1;1	4;4;4;4;3;3;3;2;2;2;1;1;1	Bromodomain-containing protein 2	BRD2	tr|H0Y6K2|H0Y6K2_HUMAN Bromodomain-containing protein 2 (Fragment) OS=Homo sapiens OX=9606 GN=BRD2 PE=1 SV=1;tr|A0A140T9E9|A0A140T9E9_HUMAN Bromodomain-containing protein 2 (Fragment) OS=Homo sapiens OX=9606 GN=BRD2 PE=1 SV=1;tr|A0A0G2JK44|A0A0G2JK44_HUMAN	13	4	4	4
NCAPG2	H0Y6U5;Q86XI2	H0Y6U5;Q86XI2	4;4	4;4	4;4	Condensin-2 complex subunit G2	NCAPG2	tr|H0Y6U5|H0Y6U5_HUMAN Condensin-2 complex subunit G2 (Fragment) OS=Homo sapiens OX=9606 GN=NCAPG2 PE=1 SV=1;sp|Q86XI2|CNDG2_HUMAN Condensin-2 complex subunit G2 OS=Homo sapiens OX=9606 GN=NCAPG2 PE=1 SV=1	2	4	4	4
TACC1	H0YAY0;E7EVI4;E7ET87;O75410;B4E3H6;H0YBT8;E5RFM9;R4GMT7	H0YAY0;E7EVI4;E7ET87;O75410;B4E3H6;H0YBT8	4;4;4;4;3;3;1;1	4;4;4;4;3;3;1;1	4;4;4;4;3;3;1;1	Transforming acidic coiled-coil-containing protein 1	TACC1	tr|H0YAY0|H0YAY0_HUMAN Transforming acidic coiled-coil-containing protein 1 (Fragment) OS=Homo sapiens OX=9606 GN=TACC1 PE=1 SV=1;tr|E7EVI4|E7EVI4_HUMAN Transforming acidic coiled-coil-containing protein 1 OS=Homo sapiens OX=9606 GN=TACC1 PE=1 SV=1;tr|E7ET	8	4	4	4
COX4I1	H3BN72;H3BNV9;P13073;Q86WV2;H3BNI5;H3BPG0	H3BN72;H3BNV9;P13073;Q86WV2;H3BNI5;H3BPG0	4;4;4;3;2;2	4;4;4;3;2;2	4;4;4;3;2;2	Cytochrome c oxidase subunit 4 isoform 1, mitochondrial	COX4I1	tr|H3BN72|H3BN72_HUMAN Cytochrome c oxidase subunit 4 OS=Homo sapiens OX=9606 GN=COX4I1 PE=1 SV=1;tr|H3BNV9|H3BNV9_HUMAN Cytochrome c oxidase subunit 4 OS=Homo sapiens OX=9606 GN=COX4I1 PE=1 SV=1;sp|P13073|COX41_HUMAN Cytochrome c oxidase subunit 4 isoform	6	4	4	4
UQCRC2	H3BRG4;P22695;H3BSJ9;A0A087WVZ4;H3BUE4;H3BUI9;H3BP04	H3BRG4;P22695;H3BSJ9;A0A087WVZ4;H3BUE4;H3BUI9;H3BP04	4;4;3;2;2;2;2	4;4;3;2;2;2;2	4;4;3;2;2;2;2	Cytochrome b-c1 complex subunit 2, mitochondrial	UQCRC2	tr|H3BRG4|H3BRG4_HUMAN Cytochrome b-c1 complex subunit 2, mitochondrial OS=Homo sapiens OX=9606 GN=UQCRC2 PE=1 SV=1;sp|P22695|QCR2_HUMAN Cytochrome b-c1 complex subunit 2, mitochondrial OS=Homo sapiens OX=9606 GN=UQCRC2 PE=1 SV=3;tr|H3BSJ9|H3BSJ9_HUMAN Cyt	7	4	4	4
RALGAPA2	H7C1F9;Q2PPJ7;A0A087WYA8;H7BZA8;H0YJ04;H0YJB5;A0A1B0GUI1;A0A7P0TAR5;Q6GYQ0	H7C1F9;Q2PPJ7	4;4;1;1;1;1;1;1;1	4;4;1;1;1;1;1;1;1	4;4;1;1;1;1;1;1;1	Ral GTPase-activating protein subunit alpha-2	RALGAPA2	tr|H7C1F9|H7C1F9_HUMAN Ral GTPase-activating protein subunit alpha-2 (Fragment) OS=Homo sapiens OX=9606 GN=RALGAPA2 PE=1 SV=1;sp|Q2PPJ7|RGPA2_HUMAN Ral GTPase-activating protein subunit alpha-2 OS=Homo sapiens OX=9606 GN=RALGAPA2 PE=1 SV=2	9	4	4	4
EIF5A	I3L397;I3L504;P63241;F8WCJ1;C9J7B5;C9J4W5;Q9GZV4;Q6IS14	I3L397;I3L504;P63241;F8WCJ1;C9J7B5;C9J4W5;Q9GZV4;Q6IS14	4;4;4;2;2;2;2;2	4;4;4;2;2;2;2;2	4;4;4;2;2;2;2;2	Eukaryotic translation initiation factor 5A;Eukaryotic translation initiation factor 5A-1;Eukaryotic translation initiation factor 5A-2;Eukaryotic translation initiation factor 5A-1-like	EIF5A;EIF5A2;EIF5AL1	tr|I3L397|I3L397_HUMAN Eukaryotic translation initiation factor 5A (Fragment) OS=Homo sapiens OX=9606 GN=EIF5A PE=1 SV=8;tr|I3L504|I3L504_HUMAN Eukaryotic translation initiation factor 5A-1 OS=Homo sapiens OX=9606 GN=EIF5A PE=1 SV=1;sp|P63241|IF5A1_HUMAN E	8	4	4	4
BAZ2A	J3KPG5;F8VU39;Q9UIF9;A0A0C4DGI9	J3KPG5;F8VU39;Q9UIF9;A0A0C4DGI9	4;4;4;2	4;4;4;2	4;4;4;2	Bromodomain adjacent to zinc finger domain protein 2A	BAZ2A	tr|J3KPG5|J3KPG5_HUMAN Bromodomain adjacent to zinc finger domain protein 2A OS=Homo sapiens OX=9606 GN=BAZ2A PE=1 SV=1;tr|F8VU39|F8VU39_HUMAN Bromodomain adjacent to zinc finger domain protein 2A OS=Homo sapiens OX=9606 GN=BAZ2A PE=1 SV=1;sp|Q9UIF9|BAZ2A_	4	4	4	4
DCXR	J3KS22;Q7Z4W1;J3QS36;J3KRZ4;J3QS45;J3KSZ5;J3QL34	J3KS22;Q7Z4W1;J3QS36;J3KRZ4	4;4;3;2;1;1;1	4;4;3;2;1;1;1	4;4;3;2;1;1;1	L-xylulose reductase	DCXR	tr|J3KS22|J3KS22_HUMAN L-xylulose reductase (Fragment) OS=Homo sapiens OX=9606 GN=DCXR PE=1 SV=8;sp|Q7Z4W1|DCXR_HUMAN L-xylulose reductase OS=Homo sapiens OX=9606 GN=DCXR PE=1 SV=2;tr|J3QS36|J3QS36_HUMAN L-xylulose reductase (Fragment) OS=Homo sapiens OX=9	7	4	4	4
MSL1	J3QQY0;J3KSZ8;Q68DK7;J3KTC2	J3QQY0;J3KSZ8;Q68DK7	4;4;4;1	4;4;4;1	4;4;4;1	Male-specific lethal 1 homolog	MSL1	tr|J3QQY0|J3QQY0_HUMAN Male-specific lethal 1 homolog OS=Homo sapiens OX=9606 GN=MSL1 PE=1 SV=1;tr|J3KSZ8|J3KSZ8_HUMAN Male-specific lethal 1 homolog OS=Homo sapiens OX=9606 GN=MSL1 PE=1 SV=1;sp|Q68DK7|MSL1_HUMAN Male-specific lethal 1 homolog OS=Homo sapi	4	4	4	4
SMAD4	K7EIU8;Q13485;A0A087WUF3;K7ELK2;K7ENG1;K7EL15;K7EL18;K7EIJ2;K7ES96	K7EIU8;Q13485;A0A087WUF3	4;4;2;1;1;1;1;1;1	4;4;2;1;1;1;1;1;1	4;4;2;1;1;1;1;1;1	Mothers against decapentaplegic homolog;Mothers against decapentaplegic homolog 4	SMAD4	tr|K7EIU8|K7EIU8_HUMAN Mothers against decapentaplegic homolog OS=Homo sapiens OX=9606 GN=SMAD4 PE=1 SV=1;sp|Q13485|SMAD4_HUMAN Mothers against decapentaplegic homolog 4 OS=Homo sapiens OX=9606 GN=SMAD4 PE=1 SV=1;tr|A0A087WUF3|A0A087WUF3_HUMAN Mothers agai	9	4	4	4
RPL27	K7ELC7;P61353	K7ELC7;P61353	4;4	4;4	4;4	60S ribosomal protein L27	RPL27	tr|K7ELC7|K7ELC7_HUMAN 60S ribosomal protein L27 (Fragment) OS=Homo sapiens OX=9606 GN=RPL27 PE=1 SV=1;sp|P61353|RL27_HUMAN 60S ribosomal protein L27 OS=Homo sapiens OX=9606 GN=RPL27 PE=1 SV=2	2	4	4	4
NUP62	M0QXN5;P37198	M0QXN5;P37198	4;4	4;4	4;4	Nuclear pore glycoprotein p62	NUP62	tr|M0QXN5|M0QXN5_HUMAN Nuclear pore glycoprotein p62 OS=Homo sapiens OX=9606 GN=NUP62 PE=1 SV=1;sp|P37198|NUP62_HUMAN Nuclear pore glycoprotein p62 OS=Homo sapiens OX=9606 GN=NUP62 PE=1 SV=3	2	4	4	4
SAP18	O00422;H7BZW6;U3KQ12;U3KPY7	O00422;H7BZW6	4;3;1;1	4;3;1;1	4;3;1;1	Histone deacetylase complex subunit SAP18	SAP18	sp|O00422|SAP18_HUMAN Histone deacetylase complex subunit SAP18 OS=Homo sapiens OX=9606 GN=SAP18 PE=1 SV=1;tr|H7BZW6|H7BZW6_HUMAN Histone deacetylase complex subunit SAP18 (Fragment) OS=Homo sapiens OX=9606 GN=SAP18 PE=1 SV=2	4	4	4	4
CHD2	O14647;A0A1B0GTU9;A0A0D9SF92;A0A0D9SEP7	O14647	6;2;1;1	6;2;1;1	4;1;1;0	Chromodomain-helicase-DNA-binding protein 2	CHD2	sp|O14647|CHD2_HUMAN Chromodomain-helicase-DNA-binding protein 2 OS=Homo sapiens OX=9606 GN=CHD2 PE=1 SV=2	4	6	6	4
SLC9A3R1	O14745;J3QRP6	O14745;J3QRP6	4;3	4;3	4;3	Na(+)/H(+) exchange regulatory cofactor NHE-RF1	SLC9A3R1	sp|O14745|NHRF1_HUMAN Na(+)/H(+) exchange regulatory cofactor NHE-RF1 OS=Homo sapiens OX=9606 GN=SLC9A3R1 PE=1 SV=4;tr|J3QRP6|J3QRP6_HUMAN Ezrin-radixin-moesin-binding phosphoprotein 50 (Fragment) OS=Homo sapiens OX=9606 GN=SLC9A3R1 PE=1 SV=1	2	4	4	4
CHEK1	O14757;E9PQW7;E9PJI4;E9PKQ3;E7EPP6;A0A087WT52;E9PPA5	O14757;E9PQW7;E9PJI4;E9PKQ3;E7EPP6	4;2;2;2;2;1;1	4;2;2;2;2;1;1	4;2;2;2;2;1;1	Serine/threonine-protein kinase Chk1	CHEK1	sp|O14757|CHK1_HUMAN Serine/threonine-protein kinase Chk1 OS=Homo sapiens OX=9606 GN=CHEK1 PE=1 SV=2;tr|E9PQW7|E9PQW7_HUMAN Serine/threonine-protein kinase Chk1 (Fragment) OS=Homo sapiens OX=9606 GN=CHEK1 PE=1 SV=1;tr|E9PJI4|E9PJI4_HUMAN Serine/threonine-p	7	4	4	4
FYB	O15117;D6RER7;D6RFJ5	O15117	4;1;1	4;1;1	4;1;1	FYN-binding protein	FYB	sp|O15117|FYB1_HUMAN FYN-binding protein 1 OS=Homo sapiens OX=9606 GN=FYB1 PE=1 SV=2	3	4	4	4
PRPF3	O43395	O43395	4	4	4	U4/U6 small nuclear ribonucleoprotein Prp3	PRPF3	sp|O43395|PRPF3_HUMAN U4/U6 small nuclear ribonucleoprotein Prp3 OS=Homo sapiens OX=9606 GN=PRPF3 PE=1 SV=2	1	4	4	4
AQR	O60306;H0YH15	O60306	5;2	4;2	4;2	Intron-binding protein aquarius	AQR	sp|O60306|AQR_HUMAN RNA helicase aquarius OS=Homo sapiens OX=9606 GN=AQR PE=1 SV=4	2	5	4	4
USO1	O60763	O60763	4	4	4	General vesicular transport factor p115	USO1	sp|O60763|USO1_HUMAN General vesicular transport factor p115 OS=Homo sapiens OX=9606 GN=USO1 PE=1 SV=2	1	4	4	4
PQBP1	O60828;A0A5H1ZRR1;H7C053	O60828;A0A5H1ZRR1	4;3;1	4;3;1	4;3;1	Polyglutamine-binding protein 1	PQBP1	sp|O60828|PQBP1_HUMAN Polyglutamine-binding protein 1 OS=Homo sapiens OX=9606 GN=PQBP1 PE=1 SV=1;tr|A0A5H1ZRR1|A0A5H1ZRR1_HUMAN Polyglutamine-binding protein 1 (Fragment) OS=Homo sapiens OX=9606 GN=PQBP1 PE=1 SV=1	3	4	4	4
H2AFY	O75367;D6RCF2;B4DJC3	O75367;D6RCF2	5;3;2	5;3;2	4;2;1	Core histone macro-H2A.1;Histone H2A	H2AFY	sp|O75367|H2AY_HUMAN Core histone macro-H2A.1 OS=Homo sapiens OX=9606 GN=MACROH2A1 PE=1 SV=4;tr|D6RCF2|D6RCF2_HUMAN Histone H2A OS=Homo sapiens OX=9606 GN=MACROH2A1 PE=1 SV=1	3	5	5	4
ERLIN1	O75477;B0QZ43;E5RHW4;O94905	O75477;B0QZ43	4;3;1;1	4;3;1;1	4;3;1;1	Erlin-1	ERLIN1	sp|O75477|ERLN1_HUMAN Erlin-1 OS=Homo sapiens OX=9606 GN=ERLIN1 PE=1 SV=2;tr|B0QZ43|B0QZ43_HUMAN Erlin-1 (Fragment) OS=Homo sapiens OX=9606 GN=ERLIN1 PE=1 SV=1	4	4	4	4
SRSF10	O75494;Q5JRI1;Q6IQ42	O75494;Q5JRI1	4;4;1	4;4;1	4;4;1	Serine/arginine-rich splicing factor 10	SRSF10	sp|O75494|SRS10_HUMAN Serine/arginine-rich splicing factor 10 OS=Homo sapiens OX=9606 GN=SRSF10 PE=1 SV=1;tr|Q5JRI1|Q5JRI1_HUMAN Serine/arginine-rich-splicing factor 10 OS=Homo sapiens OX=9606 GN=SRSF10 PE=1 SV=1	3	4	4	4
CSDE1	O75534;E9PLD4;E9PLT0	O75534;E9PLD4;E9PLT0	4;2;2	4;2;2	4;2;2	Cold shock domain-containing protein E1	CSDE1	sp|O75534|CSDE1_HUMAN Cold shock domain-containing protein E1 OS=Homo sapiens OX=9606 GN=CSDE1 PE=1 SV=2;tr|E9PLD4|E9PLD4_HUMAN Cold shock domain-containing protein E1 (Fragment) OS=Homo sapiens OX=9606 GN=CSDE1 PE=1 SV=8;tr|E9PLT0|E9PLT0_HUMAN Cold shock	3	4	4	4
EIF3J	O75822;H0YLP3	O75822	4;1	4;1	4;1	Eukaryotic translation initiation factor 3 subunit J	EIF3J	sp|O75822|EIF3J_HUMAN Eukaryotic translation initiation factor 3 subunit J OS=Homo sapiens OX=9606 GN=EIF3J PE=1 SV=2	2	4	4	4
SCAF4	O95104	O95104	4	4	4	Splicing factor, arginine/serine-rich 15	SCAF4	sp|O95104|SCAF4_HUMAN SR-related and CTD-associated factor 4 OS=Homo sapiens OX=9606 GN=SCAF4 PE=1 SV=3	1	4	4	4
VAPB	O95292	O95292	4	4	4	Vesicle-associated membrane protein-associated protein B/C	VAPB	sp|O95292|VAPB_HUMAN Vesicle-associated membrane protein-associated protein B/C OS=Homo sapiens OX=9606 GN=VAPB PE=1 SV=3	1	4	4	4
BAG2	O95816	O95816	4	4	4	BAG family molecular chaperone regulator 2	BAG2	sp|O95816|BAG2_HUMAN BAG family molecular chaperone regulator 2 OS=Homo sapiens OX=9606 GN=BAG2 PE=1 SV=1	1	4	4	4
LDHA	P00338;F5GXH2;F5GYU2;F5GXY2;F5H8H6;F5GXC7;F5GWW2;F5GXU1;F5GZQ4;F5H5J4;F5H6W8	P00338	5;2;2;2;1;1;1;1;1;1;1	4;2;2;2;1;1;1;1;1;1;1	4;2;2;2;1;1;1;1;1;1;1	L-lactate dehydrogenase A chain	LDHA	sp|P00338|LDHA_HUMAN L-lactate dehydrogenase A chain OS=Homo sapiens OX=9606 GN=LDHA PE=1 SV=2	11	5	4	4
COL1A1	P02452	P02452	4	4	4	Collagen alpha-1(I) chain	COL1A1	sp|P02452|CO1A1_HUMAN Collagen alpha-1(I) chain OS=Homo sapiens OX=9606 GN=COL1A1 PE=1 SV=5	1	4	4	4
CAT	P04040	P04040	4	4	4	Catalase	CAT	sp|P04040|CATA_HUMAN Catalase OS=Homo sapiens OX=9606 GN=CAT PE=1 SV=3	1	4	4	4
CTSG	P08311	P08311	4	4	4	Cathepsin G	CTSG	sp|P08311|CATG_HUMAN Cathepsin G OS=Homo sapiens OX=9606 GN=CTSG PE=1 SV=2	1	4	4	4
ANXA5	P08758;E9PHT9;D6RBE9;D6RCN3;D6RBL5	P08758;E9PHT9;D6RBE9;D6RCN3	4;3;3;2;1	4;3;3;2;1	4;3;3;2;1	Annexin A5;Annexin	ANXA5	sp|P08758|ANXA5_HUMAN Annexin A5 OS=Homo sapiens OX=9606 GN=ANXA5 PE=1 SV=2;tr|E9PHT9|E9PHT9_HUMAN Annexin OS=Homo sapiens OX=9606 GN=ANXA5 PE=1 SV=1;tr|D6RBE9|D6RBE9_HUMAN Annexin OS=Homo sapiens OX=9606 GN=ANXA5 PE=1 SV=1;tr|D6RCN3|D6RCN3_HUMAN Annexin A	5	4	4	4
RNH1	P13489;E9PMJ3;E9PLZ3;E9PIM9;H0YCR7;E9PMA9;E9PMN0;E9PIK5	P13489;E9PMJ3;E9PLZ3;E9PIM9;H0YCR7	4;2;2;2;2;1;1;1	4;2;2;2;2;1;1;1	4;2;2;2;2;1;1;1	Ribonuclease inhibitor	RNH1	sp|P13489|RINI_HUMAN Ribonuclease inhibitor OS=Homo sapiens OX=9606 GN=RNH1 PE=1 SV=2;tr|E9PMJ3|E9PMJ3_HUMAN Ribonuclease inhibitor (Fragment) OS=Homo sapiens OX=9606 GN=RNH1 PE=1 SV=1;tr|E9PLZ3|E9PLZ3_HUMAN Ribonuclease inhibitor (Fragment) OS=Homo sapien	8	4	4	4
NCF1	P14598;A6NI72;A8MVU1;H7C1S1;C9J155	P14598;A6NI72;A8MVU1;H7C1S1	4;4;3;2;1	4;4;3;2;1	4;4;3;2;1	Neutrophil cytosol factor 1;Putative neutrophil cytosol factor 1B;Putative neutrophil cytosol factor 1C	NCF1;NCF1B;NCF1C	sp|P14598|NCF1_HUMAN Neutrophil cytosol factor 1 OS=Homo sapiens OX=9606 GN=NCF1 PE=1 SV=4;sp|A6NI72|NCF1B_HUMAN Putative neutrophil cytosol factor 1B OS=Homo sapiens OX=9606 GN=NCF1B PE=5 SV=2;sp|A8MVU1|NCF1C_HUMAN Putative neutrophil cytosol factor 1C OS	5	4	4	4
HIST1H1D	P16402	P16402	15	5	4	Histone H1.3	HIST1H1D	sp|P16402|H13_HUMAN Histone H1.3 OS=Homo sapiens OX=9606 GN=H1-3 PE=1 SV=2	1	15	5	4
PFKL	P17858;A0A2R8Y891;P08237;V9GY25	P17858	5;2;2;1	5;2;2;1	4;1;1;0	ATP-dependent 6-phosphofructokinase, liver type	PFKL	sp|P17858|PFKAL_HUMAN ATP-dependent 6-phosphofructokinase, liver type OS=Homo sapiens OX=9606 GN=PFKL PE=1 SV=6	4	5	5	4
RPL35A	P18077;C9K025;F8WBS5;F8WB72	P18077;C9K025;F8WBS5;F8WB72	4;3;2;2	4;3;2;2	4;3;2;2	60S ribosomal protein L35a	RPL35A	sp|P18077|RL35A_HUMAN 60S ribosomal protein L35a OS=Homo sapiens OX=9606 GN=RPL35A PE=1 SV=2;tr|C9K025|C9K025_HUMAN 60S ribosomal protein L35a (Fragment) OS=Homo sapiens OX=9606 GN=RPL35A PE=1 SV=1;tr|F8WBS5|F8WBS5_HUMAN 60S ribosomal protein L35a OS=Homo	4	4	4	4
CCNA2	P20248	P20248	4	4	4	Cyclin-A2	CCNA2	sp|P20248|CCNA2_HUMAN Cyclin-A2 OS=Homo sapiens OX=9606 GN=CCNA2 PE=1 SV=2	1	4	4	4
AHCY	P23526	P23526	4	4	4	Adenosylhomocysteinase	AHCY	sp|P23526|SAHH_HUMAN Adenosylhomocysteinase OS=Homo sapiens OX=9606 GN=AHCY PE=1 SV=4	1	4	4	4
PSMA3	P25788;G3V4X5;H0YJ03	P25788;G3V4X5	4;3;1	4;3;1	4;3;1	Proteasome subunit alpha type-3	PSMA3	sp|P25788|PSA3_HUMAN Proteasome subunit alpha type-3 OS=Homo sapiens OX=9606 GN=PSMA3 PE=1 SV=2;tr|G3V4X5|G3V4X5_HUMAN Proteasome subunit alpha type-3 OS=Homo sapiens OX=9606 GN=PSMA3 PE=1 SV=1	3	4	4	4
PSMA4	P25789;H0YMZ1;H0YN18;H0YL69;H0YLC2;H0YMI6;H0YMA1;H0YMV3;H0YKS0;H0YLS6;H0YKT8	P25789;H0YMZ1;H0YN18;H0YL69;H0YLC2;H0YMI6;H0YMA1	4;3;3;3;2;2;2;1;1;1;1	4;3;3;3;2;2;2;1;1;1;1	4;3;3;3;2;2;2;1;1;1;1	Proteasome subunit alpha type-4;Proteasome subunit alpha type	PSMA4	sp|P25789|PSA4_HUMAN Proteasome subunit alpha type-4 OS=Homo sapiens OX=9606 GN=PSMA4 PE=1 SV=1;tr|H0YMZ1|H0YMZ1_HUMAN Proteasome subunit alpha type (Fragment) OS=Homo sapiens OX=9606 GN=PSMA4 PE=1 SV=8;tr|H0YN18|H0YN18_HUMAN Proteasome subunit alpha type-	11	4	4	4
STOM	P27105;F8VSL7	P27105;F8VSL7	4;2	4;2	4;2	Erythrocyte band 7 integral membrane protein	STOM	sp|P27105|STOM_HUMAN Stomatin OS=Homo sapiens OX=9606 GN=STOM PE=1 SV=3;tr|F8VSL7|F8VSL7_HUMAN Stomatin OS=Homo sapiens OX=9606 GN=STOM PE=1 SV=1	2	4	4	4
PEBP1	P30086	P30086	4	4	4	Phosphatidylethanolamine-binding protein 1;Hippocampal cholinergic neurostimulating peptide	PEBP1	sp|P30086|PEBP1_HUMAN Phosphatidylethanolamine-binding protein 1 OS=Homo sapiens OX=9606 GN=PEBP1 PE=1 SV=3	1	4	4	4
UQCRC1	P31930	P31930	5	5	4	Cytochrome b-c1 complex subunit 1, mitochondrial	UQCRC1	sp|P31930|QCR1_HUMAN Cytochrome b-c1 complex subunit 1, mitochondrial OS=Homo sapiens OX=9606 GN=UQCRC1 PE=1 SV=3	1	5	5	4
ATIC	P31939;C9JLK0;H7C1S2	P31939;C9JLK0	4;2;1	4;2;1	4;2;1	Bifunctional purine biosynthesis protein PURH;Phosphoribosylaminoimidazolecarboxamide formyltransferase;IMP cyclohydrolase	ATIC	sp|P31939|PUR9_HUMAN Bifunctional purine biosynthesis protein ATIC OS=Homo sapiens OX=9606 GN=ATIC PE=1 SV=3;tr|C9JLK0|C9JLK0_HUMAN AICAR transformylase/inosine monophosphate cyclohydrolase (Fragment) OS=Homo sapiens OX=9606 GN=ATIC PE=1 SV=1	3	4	4	4
KIF5B	P33176;A0A0G2JMZ6;A0A7I2V4K6;A0A7I2V3N5;J3KNA1;A0A7I2V492;A0A6Q8PEZ8;A0A6Q8PGJ3;O60282;Q12840;A0A7I2YQQ7;A0A7I2V352;A0A7I2V3V4;A0A7I2V581	P33176;A0A0G2JMZ6;A0A7I2V4K6;A0A7I2V3N5;J3KNA1;A0A7I2V492;A0A6Q8PEZ8;A0A6Q8PGJ3;O60282;Q12840	4;2;2;2;2;2;2;2;2;2;1;1;1;1	4;2;2;2;2;2;2;2;2;2;1;1;1;1	4;2;2;2;2;2;2;2;2;2;1;1;1;1	Kinesin-1 heavy chain;Kinesin-like protein;Kinesin heavy chain isoform 5C;Kinesin heavy chain isoform 5A	KIF5B;KIF5A;KIF5C	sp|P33176|KINH_HUMAN Kinesin-1 heavy chain OS=Homo sapiens OX=9606 GN=KIF5B PE=1 SV=1;tr|A0A0G2JMZ6|A0A0G2JMZ6_HUMAN Kinesin-like protein (Fragment) OS=Homo sapiens OX=9606 GN=KIF5C PE=1 SV=1;tr|A0A7I2V4K6|A0A7I2V4K6_HUMAN Kinesin-like protein OS=Homo sapi	14	4	4	4
PSMC2	P35998;C9JX88;C9JLS9	P35998;C9JX88;C9JLS9	4;4;2	4;4;2	4;4;2	26S protease regulatory subunit 7	PSMC2	sp|P35998|PRS7_HUMAN 26S proteasome regulatory subunit 7 OS=Homo sapiens OX=9606 GN=PSMC2 PE=1 SV=3;tr|C9JX88|C9JX88_HUMAN 26S proteasome AAA-ATPase subunit RPT1 OS=Homo sapiens OX=9606 GN=PSMC2 PE=1 SV=1;tr|C9JLS9|C9JLS9_HUMAN 26S proteasome regulatory su	3	4	4	4
RFC5	P40937	P40937	4	4	4	Replication factor C subunit 5	RFC5	sp|P40937|RFC5_HUMAN Replication factor C subunit 5 OS=Homo sapiens OX=9606 GN=RFC5 PE=1 SV=1	1	4	4	4
VDAC2	P45880;A0A0A0MR02;Q5JSD2;Q5JSD1;A2A3S1	P45880;A0A0A0MR02;Q5JSD2;Q5JSD1	4;3;2;2;1	4;3;2;2;1	4;3;2;2;1	Voltage-dependent anion-selective channel protein 2	VDAC2	sp|P45880|VDAC2_HUMAN Voltage-dependent anion-selective channel protein 2 OS=Homo sapiens OX=9606 GN=VDAC2 PE=1 SV=2;tr|A0A0A0MR02|A0A0A0MR02_HUMAN Outer mitochondrial membrane protein porin 2 (Fragment) OS=Homo sapiens OX=9606 GN=VDAC2 PE=1 SV=1;tr|Q5JSD2	5	4	4	4
RPL28	P46779;H0YKD8;H0YLP6;H0YMF4	P46779;H0YKD8;H0YLP6;H0YMF4	5;4;3;3	5;4;3;3	4;3;2;2	60S ribosomal protein L28	RPL28	sp|P46779|RL28_HUMAN 60S ribosomal protein L28 OS=Homo sapiens OX=9606 GN=RPL28 PE=1 SV=3;tr|H0YKD8|H0YKD8_HUMAN 60S ribosomal protein L28 OS=Homo sapiens OX=9606 GN=RPL28 PE=1 SV=1;tr|H0YLP6|H0YLP6_HUMAN 60S ribosomal protein L28 OS=Homo sapiens OX=9606 G	4	5	5	4
UQCRFS1	P47985;P0C7P4	P47985;P0C7P4	4;4	4;4	4;4	Cytochrome b-c1 complex subunit Rieske, mitochondrial;Cytochrome b-c1 complex subunit 11;Putative cytochrome b-c1 complex subunit Rieske-like protein 1	UQCRFS1;UQCRFS1P1	sp|P47985|UCRI_HUMAN Cytochrome b-c1 complex subunit Rieske, mitochondrial OS=Homo sapiens OX=9606 GN=UQCRFS1 PE=1 SV=2;sp|P0C7P4|UCRIL_HUMAN Putative cytochrome b-c1 complex subunit Rieske-like protein 1 OS=Homo sapiens OX=9606 GN=UQCRFS1P1 PE=5 SV=1	2	4	4	4
PGD	P52209;K7EMN2;K7EM49;K7ELN9;K7EPF6	P52209;K7EMN2;K7EM49;K7ELN9;K7EPF6	4;2;2;2;2	4;2;2;2;2	4;2;2;2;2	6-phosphogluconate dehydrogenase, decarboxylating	PGD	sp|P52209|6PGD_HUMAN 6-phosphogluconate dehydrogenase, decarboxylating OS=Homo sapiens OX=9606 GN=PGD PE=1 SV=3;tr|K7EMN2|K7EMN2_HUMAN 6-phosphogluconate dehydrogenase, decarboxylating (Fragment) OS=Homo sapiens OX=9606 GN=PGD PE=1 SV=1;tr|K7EM49|K7EM49_HU	5	4	4	4
PLK1	P53350	P53350	4	4	4	Serine/threonine-protein kinase PLK1	PLK1	sp|P53350|PLK1_HUMAN Serine/threonine-protein kinase PLK1 OS=Homo sapiens OX=9606 GN=PLK1 PE=1 SV=1	1	4	4	4
ALDH18A1	P54886	P54886	4	4	4	Delta-1-pyrroline-5-carboxylate synthase;Glutamate 5-kinase;Gamma-glutamyl phosphate reductase	ALDH18A1	sp|P54886|P5CS_HUMAN Delta-1-pyrroline-5-carboxylate synthase OS=Homo sapiens OX=9606 GN=ALDH18A1 PE=1 SV=2	1	4	4	4
MFAP1	P55081;Q00653	P55081	4;1	4;1	4;1	Microfibrillar-associated protein 1	MFAP1	sp|P55081|MFAP1_HUMAN Microfibrillar-associated protein 1 OS=Homo sapiens OX=9606 GN=MFAP1 PE=1 SV=2	2	4	4	4
NUP107	P57740	P57740	4	4	4	Nuclear pore complex protein Nup107	NUP107	sp|P57740|NU107_HUMAN Nuclear pore complex protein Nup107 OS=Homo sapiens OX=9606 GN=NUP107 PE=1 SV=1	1	4	4	4
ACTR2	P61160;F5H6T1;A0A1B0GWD0;A0A1B0GWH0	P61160;F5H6T1	4;2;1;1	4;2;1;1	4;2;1;1	Actin-related protein 2	ACTR2	sp|P61160|ARP2_HUMAN Actin-related protein 2 OS=Homo sapiens OX=9606 GN=ACTR2 PE=1 SV=1;tr|F5H6T1|F5H6T1_HUMAN ARP2 actin-related protein 2 homolog (Yeast), isoform CRA_d OS=Homo sapiens OX=9606 GN=ACTR2 PE=1 SV=2	4	4	4	4
COPS2	P61201;B4DIH5;H0YMC2;H0YKU5	P61201;B4DIH5;H0YMC2	4;3;2;1	4;3;2;1	4;3;2;1	COP9 signalosome complex subunit 2	COPS2	sp|P61201|CSN2_HUMAN COP9 signalosome complex subunit 2 OS=Homo sapiens OX=9606 GN=COPS2 PE=1 SV=1;tr|B4DIH5|B4DIH5_HUMAN COP9 signalosome complex subunit 2 OS=Homo sapiens OX=9606 GN=COPS2 PE=1 SV=1;tr|H0YMC2|H0YMC2_HUMAN COP9 signalosome complex subunit	4	4	4	4
RAP1B	P61224;A6NIZ1;P62834;F5H7Y6;E7ESV4;F5GX62;F5GYB5;F5H6R7;A0A075B6Q0;F5H004;F5GYH7;F5H4H0;F5H500;F5H0B7;F5H491;F5GWU8;F5H077;B7ZB78;F5GZG1;F5H823	P61224;A6NIZ1;P62834;F5H7Y6;E7ESV4;F5GX62;F5GYB5;F5H6R7;A0A075B6Q0;F5H004;F5GYH7;F5H4H0;F5H500;F5H0B7;F5H491;F5GWU8;F5H077;B7ZB78	4;3;3;3;3;3;3;2;2;2;2;2;2;2;2;2;2;2;1;1	4;3;3;3;3;3;3;2;2;2;2;2;2;2;2;2;2;2;1;1	4;3;3;3;3;3;3;2;2;2;2;2;2;2;2;2;2;2;1;1	Ras-related protein Rap-1b;Ras-related protein Rap-1b-like protein;Ras-related protein Rap-1A	RAP1B;RAP1A	sp|P61224|RAP1B_HUMAN Ras-related protein Rap-1b OS=Homo sapiens OX=9606 GN=RAP1B PE=1 SV=1;sp|A6NIZ1|RP1BL_HUMAN Ras-related protein Rap-1b-like protein OS=Homo sapiens OX=9606 PE=2 SV=1;sp|P62834|RAP1A_HUMAN Ras-related protein Rap-1A OS=Homo sapiens OX=	20	4	4	4
RPL26	P61254;J3QRI7;J3QQQ9;J3QQV1;E5RIT6;J3QRC4;Q9UNX3;E5RHH1;J3KSS0	P61254;J3QRI7;J3QQQ9;J3QQV1;E5RIT6;J3QRC4;Q9UNX3	4;3;3;3;3;3;3;1;1	4;3;3;3;3;3;3;1;1	4;3;3;3;3;3;3;1;1	60S ribosomal protein L26;60S ribosomal protein L26-like 1	RPL26;RPL26L1	sp|P61254|RL26_HUMAN 60S ribosomal protein L26 OS=Homo sapiens OX=9606 GN=RPL26 PE=1 SV=1;tr|J3QRI7|J3QRI7_HUMAN 60S ribosomal protein L26 (Fragment) OS=Homo sapiens OX=9606 GN=RPL26 PE=3 SV=1;tr|J3QQQ9|J3QQQ9_HUMAN KOW domain-containing protein OS=Homo sa	9	4	4	4
HSPE1	P61604;B8ZZL8;B8ZZ54;S4R3N1	P61604;B8ZZL8;B8ZZ54;S4R3N1	4;3;2;2	4;3;2;2	4;3;2;2	10 kDa heat shock protein, mitochondrial	HSPE1;HSPE1-MOB4	sp|P61604|CH10_HUMAN 10 kDa heat shock protein, mitochondrial OS=Homo sapiens OX=9606 GN=HSPE1 PE=1 SV=2;tr|B8ZZL8|B8ZZL8_HUMAN 10 kDa heat shock protein, mitochondrial OS=Homo sapiens OX=9606 GN=HSPE1 PE=1 SV=1;tr|B8ZZ54|B8ZZ54_HUMAN 10 kDa heat shock pro	4	4	4	4
RPS7	P62081;A0A2R8Y623;B5MCP9	P62081;A0A2R8Y623;B5MCP9	4;3;3	4;3;3	4;3;3	40S ribosomal protein S7	RPS7	sp|P62081|RS7_HUMAN 40S ribosomal protein S7 OS=Homo sapiens OX=9606 GN=RPS7 PE=1 SV=1;tr|A0A2R8Y623|A0A2R8Y623_HUMAN 40S ribosomal protein S7 (Fragment) OS=Homo sapiens OX=9606 GN=RPS7 PE=1 SV=1;tr|B5MCP9|B5MCP9_HUMAN 40S ribosomal protein S7 OS=Homo sapi	3	4	4	4
RPS14	P62263;A0A2R8Y811;E5RH77	P62263;A0A2R8Y811;E5RH77	4;4;3	4;4;3	4;4;3	40S ribosomal protein S14	RPS14	sp|P62263|RS14_HUMAN 40S ribosomal protein S14 OS=Homo sapiens OX=9606 GN=RPS14 PE=1 SV=3;tr|A0A2R8Y811|A0A2R8Y811_HUMAN 40S ribosomal protein S14 (Fragment) OS=Homo sapiens OX=9606 GN=RPS14 PE=1 SV=1;tr|E5RH77|E5RH77_HUMAN 40S ribosomal protein S14 OS=Hom	3	4	4	4
RPS13	P62277;E9PS50;J3KMX5	P62277;E9PS50;J3KMX5	4;3;3	4;3;3	4;3;3	40S ribosomal protein S13	RPS13	sp|P62277|RS13_HUMAN 40S ribosomal protein S13 OS=Homo sapiens OX=9606 GN=RPS13 PE=1 SV=2;tr|E9PS50|E9PS50_HUMAN 40S ribosomal protein S13 (Fragment) OS=Homo sapiens OX=9606 GN=RPS13 PE=1 SV=1;tr|J3KMX5|J3KMX5_HUMAN 40S ribosomal protein S13 OS=Homo sapien	3	4	4	4
RPL23A	P62750;H7BY10;K7EJV9;K7ERT8;A8MUS3;K7EMA7;REV__Q969S3	P62750;H7BY10;K7EJV9;K7ERT8;A8MUS3	4;2;2;2;2;1;1	4;2;2;2;2;1;1	4;2;2;2;2;1;1	60S ribosomal protein L23a	RPL23A	sp|P62750|RL23A_HUMAN 60S ribosomal protein L23a OS=Homo sapiens OX=9606 GN=RPL23A PE=1 SV=1;tr|H7BY10|H7BY10_HUMAN 60S ribosomal protein L23a (Fragment) OS=Homo sapiens OX=9606 GN=RPL23A PE=1 SV=1;tr|K7EJV9|K7EJV9_HUMAN 60S ribosomal protein L23a (Fragmen	7	4	4	4
RAE1	P78406;E9PQ57;E9PPG9	P78406;E9PQ57	4;2;1	4;2;1	4;2;1	mRNA export factor	RAE1	sp|P78406|RAE1L_HUMAN mRNA export factor OS=Homo sapiens OX=9606 GN=RAE1 PE=1 SV=1;tr|E9PQ57|E9PQ57_HUMAN Rae1 protein homolog OS=Homo sapiens OX=9606 GN=RAE1 PE=1 SV=1	3	4	4	4
RUNX1	Q01196;A8MZI9;H9KVB1;C9JWM1	Q01196;A8MZI9;H9KVB1	4;3;3;1	4;3;3;1	4;3;3;1	Runt-related transcription factor 1	RUNX1	sp|Q01196|RUNX1_HUMAN Runt-related transcription factor 1 OS=Homo sapiens OX=9606 GN=RUNX1 PE=1 SV=3;tr|A8MZI9|A8MZI9_HUMAN Runt-related transcription factor 1 (Fragment) OS=Homo sapiens OX=9606 GN=RUNX1 PE=1 SV=2;tr|H9KVB1|H9KVB1_HUMAN Runt-related transc	4	4	4	4
CAP1	Q01518;Q5T0S3;Q5T0R7;Q5T0R6;Q5T0R5;Q5T0R4;Q5T0R3;Q5T0R2;Q5T0R1;Q5T0R9;Q5T0R8	Q01518;Q5T0S3;Q5T0R7;Q5T0R6;Q5T0R5;Q5T0R4;Q5T0R3;Q5T0R2;Q5T0R1;Q5T0R9	4;2;2;2;2;2;2;2;2;2;1	4;2;2;2;2;2;2;2;2;2;1	4;2;2;2;2;2;2;2;2;2;1	Adenylyl cyclase-associated protein 1;Adenylyl cyclase-associated protein	CAP1	sp|Q01518|CAP1_HUMAN Adenylyl cyclase-associated protein 1 OS=Homo sapiens OX=9606 GN=CAP1 PE=1 SV=5;tr|Q5T0S3|Q5T0S3_HUMAN Adenylyl cyclase-associated protein 1 (Fragment) OS=Homo sapiens OX=9606 GN=CAP1 PE=1 SV=1;tr|Q5T0R7|Q5T0R7_HUMAN Adenylyl cyclase-a	11	4	4	4
PRDX1	Q06830;A0A0A0MSI0;A0A0A0MRQ5	Q06830;A0A0A0MSI0;A0A0A0MRQ5	6;6;3	6;6;3	4;4;1	Peroxiredoxin-1	PRDX1	sp|Q06830|PRDX1_HUMAN Peroxiredoxin-1 OS=Homo sapiens OX=9606 GN=PRDX1 PE=1 SV=1;tr|A0A0A0MSI0|A0A0A0MSI0_HUMAN Peroxiredoxin-1 (Fragment) OS=Homo sapiens OX=9606 GN=PRDX1 PE=1 SV=1;tr|A0A0A0MRQ5|A0A0A0MRQ5_HUMAN Peroxiredoxin-1 OS=Homo sapiens OX=9606 GN=	3	6	6	4
GOLGA3	Q08378	Q08378	4	4	4	Golgin subfamily A member 3	GOLGA3	sp|Q08378|GOGA3_HUMAN Golgin subfamily A member 3 OS=Homo sapiens OX=9606 GN=GOLGA3 PE=1 SV=2	1	4	4	4
NCBP1	Q09161;X6R941	Q09161;X6R941	4;2	4;2	4;2	Nuclear cap-binding protein subunit 1	NCBP1	sp|Q09161|NCBP1_HUMAN Nuclear cap-binding protein subunit 1 OS=Homo sapiens OX=9606 GN=NCBP1 PE=1 SV=1;tr|X6R941|X6R941_HUMAN Nuclear cap-binding protein subunit 1 (Fragment) OS=Homo sapiens OX=9606 GN=NCBP1 PE=1 SV=1	2	4	4	4
HSPA14	Q0VDF9;H7C2A1	Q0VDF9;H7C2A1	4;3	4;3	4;3	Heat shock 70 kDa protein 14	HSPA14	sp|Q0VDF9|HSP7E_HUMAN Heat shock 70 kDa protein 14 OS=Homo sapiens OX=9606 GN=HSPA14 PE=1 SV=1;tr|H7C2A1|H7C2A1_HUMAN Heat shock 70 kDa protein 14 (Fragment) OS=Homo sapiens OX=9606 GN=HSPA14 PE=1 SV=1	2	4	4	4
IK	Q13123;D6RCQ4;D6RAY9;D6REL4;E7EQZ7;A0A0C4DGW5	Q13123;D6RCQ4;D6RAY9;D6REL4;E7EQZ7	4;2;2;2;2;1	4;2;2;2;2;1	4;2;2;2;2;1	Protein Red	IK	sp|Q13123|RED_HUMAN Protein Red OS=Homo sapiens OX=9606 GN=IK PE=1 SV=3;tr|D6RCQ4|D6RCQ4_HUMAN Protein Red (Fragment) OS=Homo sapiens OX=9606 GN=IK PE=1 SV=1;tr|D6RAY9|D6RAY9_HUMAN Protein Red (Fragment) OS=Homo sapiens OX=9606 GN=IK PE=1 SV=1;tr|D6REL4|D6	6	4	4	4
PAK2	Q13177;B1AKS5;H7C1X3;E9PM17;B3KNX7;Q13153;O75914	Q13177	4;1;1;1;1;1;1	4;1;1;1;1;1;1	4;1;1;1;1;1;1	Serine/threonine-protein kinase PAK 2;PAK-2p27;PAK-2p34	PAK2	sp|Q13177|PAK2_HUMAN Serine/threonine-protein kinase PAK 2 OS=Homo sapiens OX=9606 GN=PAK2 PE=1 SV=3	7	4	4	4
MAD2L1	Q13257;D6RJE3	Q13257	4;1	4;1	4;1	Mitotic spindle assembly checkpoint protein MAD2A	MAD2L1	sp|Q13257|MD2L1_HUMAN Mitotic spindle assembly checkpoint protein MAD2A OS=Homo sapiens OX=9606 GN=MAD2L1 PE=1 SV=1	2	4	4	4
KRR1	Q13601	Q13601	4	4	4	KRR1 small subunit processome component homolog	KRR1	sp|Q13601|KRR1_HUMAN KRR1 small subunit processome component homolog OS=Homo sapiens OX=9606 GN=KRR1 PE=1 SV=4	1	4	4	4
FKBP8	Q14318;U3KQ64;A0A0A0MTJ1;M0R2K9;M0R1Q0;M0R1S6;M0R2Q6	Q14318;U3KQ64;A0A0A0MTJ1;M0R2K9	4;3;2;2;1;1;1	4;3;2;2;1;1;1	4;3;2;2;1;1;1	Peptidyl-prolyl cis-trans isomerase FKBP8;Peptidyl-prolyl cis-trans isomerase	FKBP8	sp|Q14318|FKBP8_HUMAN Peptidyl-prolyl cis-trans isomerase FKBP8 OS=Homo sapiens OX=9606 GN=FKBP8 PE=1 SV=2;tr|U3KQ64|U3KQ64_HUMAN Peptidyl-prolyl cis-trans isomerase FKBP8 (Fragment) OS=Homo sapiens OX=9606 GN=FKBP8 PE=1 SV=1;tr|A0A0A0MTJ1|A0A0A0MTJ1_HUMAN	7	4	4	4
KIF22	Q14807;H3BRB3;H3BQB9;H3BTH5	Q14807;H3BRB3	4;3;1;1	4;3;1;1	4;3;1;1	Kinesin-like protein KIF22;Kinesin-like protein	KIF22	sp|Q14807|KIF22_HUMAN Kinesin-like protein KIF22 OS=Homo sapiens OX=9606 GN=KIF22 PE=1 SV=5;tr|H3BRB3|H3BRB3_HUMAN Kinesin-like protein OS=Homo sapiens OX=9606 GN=KIF22 PE=1 SV=1	4	4	4	4
PSMD6	Q15008;C9J7B7;C9J0E9;H7C531	Q15008;C9J7B7;C9J0E9	4;3;3;1	4;3;3;1	4;3;3;1	26S proteasome non-ATPase regulatory subunit 6	PSMD6	sp|Q15008|PSMD6_HUMAN 26S proteasome non-ATPase regulatory subunit 6 OS=Homo sapiens OX=9606 GN=PSMD6 PE=1 SV=1;tr|C9J7B7|C9J7B7_HUMAN 26S proteasome non-ATPase regulatory subunit 6 (Fragment) OS=Homo sapiens OX=9606 GN=PSMD6 PE=1 SV=1;tr|C9J0E9|C9J0E9_HUM	4	4	4	4
PDIA6	Q15084	Q15084	4	4	4	Protein disulfide-isomerase A6	PDIA6	sp|Q15084|PDIA6_HUMAN Protein disulfide-isomerase A6 OS=Homo sapiens OX=9606 GN=PDIA6 PE=1 SV=1	1	4	4	4
RBBP5	Q15291	Q15291	4	4	4	Retinoblastoma-binding protein 5	RBBP5	sp|Q15291|RBBP5_HUMAN Retinoblastoma-binding protein 5 OS=Homo sapiens OX=9606 GN=RBBP5 PE=1 SV=2	1	4	4	4
SF3A2	Q15428;K7EMT0	Q15428;K7EMT0	4;3	4;3	4;3	Splicing factor 3A subunit 2	SF3A2	sp|Q15428|SF3A2_HUMAN Splicing factor 3A subunit 2 OS=Homo sapiens OX=9606 GN=SF3A2 PE=1 SV=2;tr|K7EMT0|K7EMT0_HUMAN Splicing factor 3A subunit 2 (Fragment) OS=Homo sapiens OX=9606 GN=SF3A2 PE=1 SV=2	2	4	4	4
TAF5	Q15542;A0A087X098;H3BNJ6;O60303	Q15542;A0A087X098;H3BNJ6;O60303	4;2;2;2	4;2;2;2	4;2;2;2	Transcription initiation factor TFIID subunit 5;Uncharacterized protein KIAA0556	TAF5;KIAA0556	sp|Q15542|TAF5_HUMAN Transcription initiation factor TFIID subunit 5 OS=Homo sapiens OX=9606 GN=TAF5 PE=1 SV=3;tr|A0A087X098|A0A087X098_HUMAN Katanin-interacting protein (Fragment) OS=Homo sapiens OX=9606 GN=KATNIP PE=1 SV=1;tr|H3BNJ6|H3BNJ6_HUMAN Katanin-	4	4	4	4
SF1	Q15637;A0A7P0T9U7;H7C561	Q15637;A0A7P0T9U7	4;4;1	4;4;1	4;4;1	Splicing factor 1	SF1	sp|Q15637|SF01_HUMAN Splicing factor 1 OS=Homo sapiens OX=9606 GN=SF1 PE=1 SV=4;tr|A0A7P0T9U7|A0A7P0T9U7_HUMAN Splicing factor 1 OS=Homo sapiens OX=9606 GN=SF1 PE=4 SV=1	3	4	4	4
NUP188	Q5SRE5	Q5SRE5	4	4	4	Nucleoporin NUP188 homolog	NUP188	sp|Q5SRE5|NU188_HUMAN Nucleoporin NUP188 OS=Homo sapiens OX=9606 GN=NUP188 PE=1 SV=1	1	4	4	4
SARS	Q5T5C7;P49591	Q5T5C7;P49591	4;4	4;4	4;4	Serine--tRNA ligase, cytoplasmic	SARS	tr|Q5T5C7|Q5T5C7_HUMAN Seryl-tRNA synthetase OS=Homo sapiens OX=9606 GN=SARS1 PE=1 SV=1;sp|P49591|SYSC_HUMAN Serine--tRNA ligase, cytoplasmic OS=Homo sapiens OX=9606 GN=SARS1 PE=1 SV=3	2	4	4	4
RNASEH2B	Q5TBB1;A0A087WXR7;A0A2R8Y7R8;A0A2R8YEH2;A0A2R8Y6Y1;A0A2R8Y4S2;A0A2R8Y687;A0A2R8Y6Q6;A0A2R8YCJ4;A0A2R8Y6M7;A0A087WZJ6;A0A2R8Y761;A0A2R8YGP2;A0A2R8Y7Q3;A0A2R8YCX2;A0A2R8Y883;A0A2R8YE60;A0A2R8YEC1;A0A2R8Y459;A0A2R8YEU9;A0A2R8YCP1;A0A2R8YEB4;A0A2R8Y4Y9	Q5TBB1;A0A087WXR7;A0A2R8Y7R8;A0A2R8YEH2;A0A2R8Y6Y1;A0A2R8Y4S2;A0A2R8Y687;A0A2R8Y6Q6;A0A2R8YCJ4;A0A2R8Y6M7;A0A087WZJ6;A0A2R8Y761;A0A2R8YGP2;A0A2R8Y7Q3;A0A2R8YCX2;A0A2R8Y883;A0A2R8YE60;A0A2R8YEC1;A0A2R8Y459;A0A2R8YEU9;A0A2R8YCP1;A0A2R8YEB4;A0A2R8Y4Y9	4;4;4;4;4;4;4;4;4;4;4;4;3;3;3;3;3;3;3;2;2;2;2	4;4;4;4;4;4;4;4;4;4;4;4;3;3;3;3;3;3;3;2;2;2;2	4;4;4;4;4;4;4;4;4;4;4;4;3;3;3;3;3;3;3;2;2;2;2	Ribonuclease H2 subunit B	RNASEH2B	sp|Q5TBB1|RNH2B_HUMAN Ribonuclease H2 subunit B OS=Homo sapiens OX=9606 GN=RNASEH2B PE=1 SV=1;tr|A0A087WXR7|A0A087WXR7_HUMAN Ribonuclease H2 subunit B OS=Homo sapiens OX=9606 GN=RNASEH2B PE=1 SV=3;tr|A0A2R8Y7R8|A0A2R8Y7R8_HUMAN Ribonuclease H2 subunit B OS	23	4	4	4
TPT1	Q5W0H4;A0A0B4J2C3;P13693;J3KPG2;E9PJF7;H0YCX0;Q9HAU6;Q56UQ5	Q5W0H4;A0A0B4J2C3;P13693;J3KPG2;E9PJF7	4;4;4;3;2;1;1;1	4;4;4;3;2;1;1;1	4;4;4;3;2;1;1;1	Translationally-controlled tumor protein	TPT1	tr|Q5W0H4|Q5W0H4_HUMAN Translationally-controlled tumor protein OS=Homo sapiens OX=9606 GN=TPT1 PE=1 SV=1;tr|A0A0B4J2C3|A0A0B4J2C3_HUMAN Translationally-controlled tumor protein OS=Homo sapiens OX=9606 GN=TPT1 PE=1 SV=1;sp|P13693|TCTP_HUMAN Translationally	8	4	4	4
TMEM214	Q6NUQ4;H7C0H8;H7BZI0;H7C008	Q6NUQ4;H7C0H8	4;3;1;1	4;3;1;1	4;3;1;1	Transmembrane protein 214	TMEM214	sp|Q6NUQ4|TM214_HUMAN Transmembrane protein 214 OS=Homo sapiens OX=9606 GN=TMEM214 PE=1 SV=2;tr|H7C0H8|H7C0H8_HUMAN Transmembrane protein 214 OS=Homo sapiens OX=9606 GN=TMEM214 PE=1 SV=2	4	4	4	4
INTS5	Q6P9B9	Q6P9B9	4	4	4	Integrator complex subunit 5	INTS5	sp|Q6P9B9|INT5_HUMAN Integrator complex subunit 5 OS=Homo sapiens OX=9606 GN=INTS5 PE=1 SV=1	1	4	4	4
LARP1	Q6PKG0;A0A0B4J210;H0YC73;H0YBW1;E5RH50	Q6PKG0;A0A0B4J210	4;2;1;1;1	4;2;1;1;1	4;2;1;1;1	La-related protein 1	LARP1	sp|Q6PKG0|LARP1_HUMAN La-related protein 1 OS=Homo sapiens OX=9606 GN=LARP1 PE=1 SV=2;tr|A0A0B4J210|A0A0B4J210_HUMAN La-related protein 1 (Fragment) OS=Homo sapiens OX=9606 GN=LARP1 PE=1 SV=5	5	4	4	4
FIP1L1	Q6UN15;A0A0B4J203	Q6UN15;A0A0B4J203	4;3	4;3	4;3	Pre-mRNA 3-end-processing factor FIP1	FIP1L1	sp|Q6UN15|FIP1_HUMAN Pre-mRNA 3-end-processing factor FIP1 OS=Homo sapiens OX=9606 GN=FIP1L1 PE=1 SV=1;tr|A0A0B4J203|A0A0B4J203_HUMAN FIP1-like 1 protein OS=Homo sapiens OX=9606 PE=3 SV=1	2	4	4	4
PIK3AP1	Q6ZUJ8	Q6ZUJ8	4	4	4	Phosphoinositide 3-kinase adapter protein 1	PIK3AP1	sp|Q6ZUJ8|BCAP_HUMAN Phosphoinositide 3-kinase adapter protein 1 OS=Homo sapiens OX=9606 GN=PIK3AP1 PE=1 SV=2	1	4	4	4
UNC13D	Q70J99;K7EMK8;K7EN29	Q70J99;K7EMK8	4;2;1	4;2;1	4;2;1	Protein unc-13 homolog D	UNC13D	sp|Q70J99|UN13D_HUMAN Protein unc-13 homolog D OS=Homo sapiens OX=9606 GN=UNC13D PE=1 SV=1;tr|K7EMK8|K7EMK8_HUMAN Protein unc-13 homolog D (Fragment) OS=Homo sapiens OX=9606 GN=UNC13D PE=1 SV=1	3	4	4	4
CHMP1B	Q7LBR1	Q7LBR1	4	4	4	Charged multivesicular body protein 1b	CHMP1B	sp|Q7LBR1|CHM1B_HUMAN Charged multivesicular body protein 1b OS=Homo sapiens OX=9606 GN=CHMP1B PE=1 SV=1	1	4	4	4
NUP54	Q7Z3B4	Q7Z3B4	4	4	4	Nucleoporin p54	NUP54	sp|Q7Z3B4|NUP54_HUMAN Nucleoporin p54 OS=Homo sapiens OX=9606 GN=NUP54 PE=1 SV=2	1	4	4	4
VPS36	Q86VN1;A0A3B3ISW7	Q86VN1;A0A3B3ISW7	4;3	4;3	4;3	Vacuolar protein-sorting-associated protein 36	VPS36	sp|Q86VN1|VPS36_HUMAN Vacuolar protein-sorting-associated protein 36 OS=Homo sapiens OX=9606 GN=VPS36 PE=1 SV=1;tr|A0A3B3ISW7|A0A3B3ISW7_HUMAN Vacuolar protein-sorting-associated protein 36 OS=Homo sapiens OX=9606 GN=VPS36 PE=1 SV=1	2	4	4	4
SUPV3L1	Q8IYB8;B1AR60	Q8IYB8	4;1	4;1	4;1	ATP-dependent RNA helicase SUPV3L1, mitochondrial	SUPV3L1	sp|Q8IYB8|SUV3_HUMAN ATP-dependent RNA helicase SUPV3L1, mitochondrial OS=Homo sapiens OX=9606 GN=SUPV3L1 PE=1 SV=1	2	4	4	4
RPL13a	Q8J015;A0A7I2V5L3;A0A7I2V2L9;M0QYS1;P40429;Q6NVV1	Q8J015;A0A7I2V5L3;A0A7I2V2L9;M0QYS1;P40429	4;4;4;4;4;1	4;4;4;4;4;1	4;4;4;4;4;1	60S ribosomal protein L13a	RPL13a;RPL13A	tr|Q8J015|Q8J015_HUMAN 60S ribosomal protein L13a OS=Homo sapiens OX=9606 GN=RPL13A PE=1 SV=1;tr|A0A7I2V5L3|A0A7I2V5L3_HUMAN 60S ribosomal protein L13a OS=Homo sapiens OX=9606 GN=RPL13A PE=1 SV=1;tr|A0A7I2V2L9|A0A7I2V2L9_HUMAN 60S ribosomal protein L13a OS	6	4	4	4
NUP35	Q8NFH5;C9JIY9;C9IYQ7;F8WCF5;F8WEL4	Q8NFH5	4;1;1;1;1	4;1;1;1;1	4;1;1;1;1	Nucleoporin NUP53	NUP35	sp|Q8NFH5|NUP35_HUMAN Nucleoporin NUP35 OS=Homo sapiens OX=9606 GN=NUP35 PE=1 SV=1	5	4	4	4
ZC3H15	Q8WU90;F8WB26	Q8WU90	4;1	4;1	4;1	Zinc finger CCCH domain-containing protein 15	ZC3H15	sp|Q8WU90|ZC3HF_HUMAN Zinc finger CCCH domain-containing protein 15 OS=Homo sapiens OX=9606 GN=ZC3H15 PE=1 SV=1	2	4	4	4
BRK1	Q8WUW1	Q8WUW1	4	4	4	Protein BRICK1	BRK1	sp|Q8WUW1|BRK1_HUMAN Protein BRICK1 OS=Homo sapiens OX=9606 GN=BRK1 PE=1 SV=1	1	4	4	4
KAT2A	Q92830;K7ERS6;Q92831	Q92830;K7ERS6	4;3;1	4;3;1	4;3;1	Histone acetyltransferase KAT2A	KAT2A	sp|Q92830|KAT2A_HUMAN Histone acetyltransferase KAT2A OS=Homo sapiens OX=9606 GN=KAT2A PE=1 SV=3;tr|K7ERS6|K7ERS6_HUMAN Histone acetyltransferase KAT2A (Fragment) OS=Homo sapiens OX=9606 GN=KAT2A PE=1 SV=1	3	4	4	4
LRRC59	Q96AG4	Q96AG4	4	4	4	Leucine-rich repeat-containing protein 59	LRRC59	sp|Q96AG4|LRC59_HUMAN Leucine-rich repeat-containing protein 59 OS=Homo sapiens OX=9606 GN=LRRC59 PE=1 SV=1	1	4	4	4
TUBGCP3	Q96CW5;A0A087WU06;A0A3B3ITE3;A0A0J9YX56;A0A0J9YX63	Q96CW5;A0A087WU06;A0A3B3ITE3	4;2;2;1;1	4;2;2;1;1	4;2;2;1;1	Gamma-tubulin complex component 3	TUBGCP3	sp|Q96CW5|GCP3_HUMAN Gamma-tubulin complex component 3 OS=Homo sapiens OX=9606 GN=TUBGCP3 PE=1 SV=2;tr|A0A087WU06|A0A087WU06_HUMAN Gamma-tubulin complex component OS=Homo sapiens OX=9606 GN=TUBGCP3 PE=1 SV=1;tr|A0A3B3ITE3|A0A3B3ITE3_HUMAN Gamma-tubulin com	5	4	4	4
MRRF	Q96E11;X6RDS5	Q96E11	4;1	4;1	4;1	Ribosome-recycling factor, mitochondrial	MRRF	sp|Q96E11|RRFM_HUMAN Ribosome-recycling factor, mitochondrial OS=Homo sapiens OX=9606 GN=MRRF PE=1 SV=1	2	4	4	4
SEH1L	Q96EE3;K7ENI5;K7EP88;K7ELV2	Q96EE3;K7ENI5;K7EP88;K7ELV2	4;3;3;3	4;3;3;3	4;3;3;3	Nucleoporin SEH1	SEH1L	sp|Q96EE3|SEH1_HUMAN Nucleoporin SEH1 OS=Homo sapiens OX=9606 GN=SEH1L PE=1 SV=3;tr|K7ENI5|K7ENI5_HUMAN Nucleoporin SEH1 (Fragment) OS=Homo sapiens OX=9606 GN=SEH1L PE=1 SV=1;tr|K7EP88|K7EP88_HUMAN Nucleoporin SEH1 (Fragment) OS=Homo sapiens OX=9606 GN=SEH	4	4	4	4
CCDC101	Q96ES7;H3BPL5	Q96ES7;H3BPL5	4;2	4;2	4;2	SAGA-associated factor 29 homolog	CCDC101	sp|Q96ES7|SGF29_HUMAN SAGA-associated factor 29 OS=Homo sapiens OX=9606 GN=SGF29 PE=1 SV=1;tr|H3BPL5|H3BPL5_HUMAN SAGA-associated factor 29 OS=Homo sapiens OX=9606 GN=SGF29 PE=1 SV=1	2	4	4	4
SMARCD1	Q96GM5;H0YHV1;F8VRQ4;F8VW95;F8VZ70;F8VUB0	Q96GM5;H0YHV1;F8VRQ4	4;3;3;1;1;1	4;3;3;1;1;1	4;3;3;1;1;1	SWI/SNF-related matrix-associated actin-dependent regulator of chromatin subfamily D member 1	SMARCD1	sp|Q96GM5|SMRD1_HUMAN SWI/SNF-related matrix-associated actin-dependent regulator of chromatin subfamily D member 1 OS=Homo sapiens OX=9606 GN=SMARCD1 PE=1 SV=2;tr|H0YHV1|H0YHV1_HUMAN SWI/SNF-related matrix-associated actin-dependent regulator of chromatin	6	4	4	4
PGAM5	Q96HS1;F5GXG4	Q96HS1	4;1	4;1	4;1	Serine/threonine-protein phosphatase PGAM5, mitochondrial	PGAM5	sp|Q96HS1|PGAM5_HUMAN Serine/threonine-protein phosphatase PGAM5, mitochondrial OS=Homo sapiens OX=9606 GN=PGAM5 PE=1 SV=2	2	4	4	4
EP400	Q96L91	Q96L91	4	4	4	E1A-binding protein p400	EP400	sp|Q96L91|EP400_HUMAN E1A-binding protein p400 OS=Homo sapiens OX=9606 GN=EP400 PE=1 SV=4	1	4	4	4
NSUN5	Q96P11	Q96P11	5	5	4	Probable 28S rRNA (cytosine-C(5))-methyltransferase	NSUN5	sp|Q96P11|NSUN5_HUMAN 28S rRNA (cytosine-C(5))-methyltransferase OS=Homo sapiens OX=9606 GN=NSUN5 PE=1 SV=2	1	5	5	4
PARK7	Q99497;K7ELW0;K7EN27	Q99497;K7ELW0;K7EN27	4;4;2	4;4;2	4;4;2	Protein deglycase DJ-1	PARK7	sp|Q99497|PARK7_HUMAN Parkinson disease protein 7 OS=Homo sapiens OX=9606 GN=PARK7 PE=1 SV=2;tr|K7ELW0|K7ELW0_HUMAN Parkinson disease protein 7 OS=Homo sapiens OX=9606 GN=PARK7 PE=1 SV=1;tr|K7EN27|K7EN27_HUMAN Maillard deglycase (Fragment) OS=Homo sapiens	3	4	4	4
ARID3A	Q99856;K7EJ04	Q99856	4;1	4;1	4;1	AT-rich interactive domain-containing protein 3A	ARID3A	sp|Q99856|ARI3A_HUMAN AT-rich interactive domain-containing protein 3A OS=Homo sapiens OX=9606 GN=ARID3A PE=1 SV=2	2	4	4	4
CNPY3	Q9BT09;A0A0C4DFY8	Q9BT09	4;1	4;1	4;1	Protein canopy homolog 3	CNPY3	sp|Q9BT09|CNPY3_HUMAN Protein canopy homolog 3 OS=Homo sapiens OX=9606 GN=CNPY3 PE=1 SV=1	2	4	4	4
RACGAP1	Q9H0H5;H0YIK5;F8VYH6;F8VUW9;F8VV39;F8VQZ5;F8VS54;F8VWX0;F8W0L1;F8VZ66;F8VV37;F8VV47;F8VWY4;F8VVE5;F8VRD2	Q9H0H5;H0YIK5	4;2;1;1;1;1;1;1;1;1;1;1;1;1;1	4;2;1;1;1;1;1;1;1;1;1;1;1;1;1	4;2;1;1;1;1;1;1;1;1;1;1;1;1;1	Rac GTPase-activating protein 1	RACGAP1	sp|Q9H0H5|RGAP1_HUMAN Rac GTPase-activating protein 1 OS=Homo sapiens OX=9606 GN=RACGAP1 PE=1 SV=1;tr|H0YIK5|H0YIK5_HUMAN Rac GTPase-activating protein 1 (Fragment) OS=Homo sapiens OX=9606 GN=RACGAP1 PE=1 SV=1	15	4	4	4
DNTTIP1	Q9H147;H7C1M5;H7C1J2;F2Z2A4	Q9H147;H7C1M5;H7C1J2	4;3;2;1	4;3;2;1	4;3;2;1	Deoxynucleotidyltransferase terminal-interacting protein 1	DNTTIP1	sp|Q9H147|TDIF1_HUMAN Deoxynucleotidyltransferase terminal-interacting protein 1 OS=Homo sapiens OX=9606 GN=DNTTIP1 PE=1 SV=2;tr|H7C1M5|H7C1M5_HUMAN Deoxynucleotidyltransferase terminal-interacting protein 1 (Fragment) OS=Homo sapiens OX=9606 GN=DNTTIP1 PE	4	4	4	4
NUCKS1	Q9H1E3	Q9H1E3	4	4	4	Nuclear ubiquitous casein and cyclin-dependent kinase substrate 1	NUCKS1	sp|Q9H1E3|NUCKS_HUMAN Nuclear ubiquitous casein and cyclin-dependent kinase substrate 1 OS=Homo sapiens OX=9606 GN=NUCKS1 PE=1 SV=1	1	4	4	4
TMX1	Q9H3N1;G3V448	Q9H3N1;G3V448	4;2	4;2	4;2	Thioredoxin-related transmembrane protein 1	TMX1	sp|Q9H3N1|TMX1_HUMAN Thioredoxin-related transmembrane protein 1 OS=Homo sapiens OX=9606 GN=TMX1 PE=1 SV=1;tr|G3V448|G3V448_HUMAN Thioredoxin-related transmembrane protein 1 OS=Homo sapiens OX=9606 GN=TMX1 PE=1 SV=1	2	4	4	4
DHX33	Q9H6R0;I3L1L6;Q05BE5	Q9H6R0;I3L1L6	4;3;1	4;3;1	4;3;1	Putative ATP-dependent RNA helicase DHX33	DHX33	sp|Q9H6R0|DHX33_HUMAN ATP-dependent RNA helicase DHX33 OS=Homo sapiens OX=9606 GN=DHX33 PE=1 SV=2;tr|I3L1L6|I3L1L6_HUMAN RNA helicase (Fragment) OS=Homo sapiens OX=9606 GN=DHX33 PE=1 SV=1	3	4	4	4
DCTPP1	Q9H773	Q9H773	4	4	4	dCTP pyrophosphatase 1	DCTPP1	sp|Q9H773|DCTP1_HUMAN dCTP pyrophosphatase 1 OS=Homo sapiens OX=9606 GN=DCTPP1 PE=1 SV=1	1	4	4	4
KAT8	Q9H7Z6;H3BMX5	Q9H7Z6	4;1	4;1	4;1	Histone acetyltransferase KAT8	KAT8	sp|Q9H7Z6|KAT8_HUMAN Histone acetyltransferase KAT8 OS=Homo sapiens OX=9606 GN=KAT8 PE=1 SV=2	2	4	4	4
NOL11	Q9H8H0;J3QR28;J3QLQ6	Q9H8H0;J3QR28	4;2;1	4;2;1	4;2;1	Nucleolar protein 11	NOL11	sp|Q9H8H0|NOL11_HUMAN Nucleolar protein 11 OS=Homo sapiens OX=9606 GN=NOL11 PE=1 SV=1;tr|J3QR28|J3QR28_HUMAN Nucleolar protein 11 (Fragment) OS=Homo sapiens OX=9606 GN=NOL11 PE=1 SV=1	3	4	4	4
BRD7	Q9NPI1;I3L4V5	Q9NPI1	4;1	4;1	4;1	Bromodomain-containing protein 7	BRD7	sp|Q9NPI1|BRD7_HUMAN Bromodomain-containing protein 7 OS=Homo sapiens OX=9606 GN=BRD7 PE=1 SV=1	2	4	4	4
EXOC1	Q9NV70	Q9NV70	4	4	4	Exocyst complex component 1	EXOC1	sp|Q9NV70|EXOC1_HUMAN Exocyst complex component 1 OS=Homo sapiens OX=9606 GN=EXOC1 PE=1 SV=4	1	4	4	4
ASUN	Q9NVM9;F8VRX9;H0YIA9;F5H5W1;F5H457	Q9NVM9	4;1;1;1;1	4;1;1;1;1	4;1;1;1;1	Protein asunder homolog	ASUN	sp|Q9NVM9|INT13_HUMAN Integrator complex subunit 13 OS=Homo sapiens OX=9606 GN=INTS13 PE=1 SV=2	5	4	4	4
TERF2IP	Q9NYB0;A0A590UJT3	Q9NYB0;A0A590UJT3	4;2	4;2	4;2	Telomeric repeat-binding factor 2-interacting protein 1	TERF2IP	sp|Q9NYB0|TE2IP_HUMAN Telomeric repeat-binding factor 2-interacting protein 1 OS=Homo sapiens OX=9606 GN=TERF2IP PE=1 SV=1;tr|A0A590UJT3|A0A590UJT3_HUMAN Telomeric repeat-binding factor 2-interacting protein 1 OS=Homo sapiens OX=9606 GN=TERF2IP PE=1 SV=1	2	4	4	4
CWC15	Q9P013	Q9P013	4	4	4	Spliceosome-associated protein CWC15 homolog	CWC15	sp|Q9P013|CWC15_HUMAN Spliceosome-associated protein CWC15 homolog OS=Homo sapiens OX=9606 GN=CWC15 PE=1 SV=2	1	4	4	4
VAPA	Q9P0L0;J3QKM9	Q9P0L0	4;1	4;1	4;1	Vesicle-associated membrane protein-associated protein A	VAPA	sp|Q9P0L0|VAPA_HUMAN Vesicle-associated membrane protein-associated protein A OS=Homo sapiens OX=9606 GN=VAPA PE=1 SV=3	2	4	4	4
SLAIN2	Q9P270;D6REM5;D6RIF6	Q9P270;D6REM5;D6RIF6	4;2;2	4;2;2	4;2;2	SLAIN motif-containing protein 2	SLAIN2	sp|Q9P270|SLAI2_HUMAN SLAIN motif-containing protein 2 OS=Homo sapiens OX=9606 GN=SLAIN2 PE=1 SV=2;tr|D6REM5|D6REM5_HUMAN SLAIN motif-containing protein 2 OS=Homo sapiens OX=9606 GN=SLAIN2 PE=1 SV=1;tr|D6RIF6|D6RIF6_HUMAN SLAIN motif-containing protein 2 O	3	4	4	4
LRWD1	Q9UFC0;F8WDB4;H7C5S6	Q9UFC0;F8WDB4;H7C5S6	4;2;2	4;2;2	4;2;2	Leucine-rich repeat and WD repeat-containing protein 1	LRWD1	sp|Q9UFC0|LRWD1_HUMAN Leucine-rich repeat and WD repeat-containing protein 1 OS=Homo sapiens OX=9606 GN=LRWD1 PE=1 SV=2;tr|F8WDB4|F8WDB4_HUMAN Leucine-rich repeat and WD repeat-containing protein 1 (Fragment) OS=Homo sapiens OX=9606 GN=LRWD1 PE=1 SV=2;tr|H	3	4	4	4
HMGXB4	Q9UGU5;B0QXZ8;B0QXZ9;F8WDU7	Q9UGU5;B0QXZ8;B0QXZ9	4;2;2;1	4;2;2;1	4;2;2;1	HMG domain-containing protein 4	HMGXB4	sp|Q9UGU5|HMGX4_HUMAN HMG domain-containing protein 4 OS=Homo sapiens OX=9606 GN=HMGXB4 PE=1 SV=2;tr|B0QXZ8|B0QXZ8_HUMAN HMG domain-containing protein 4 (Fragment) OS=Homo sapiens OX=9606 GN=HMGXB4 PE=1 SV=1;tr|B0QXZ9|B0QXZ9_HUMAN HMG domain-containing pro	4	4	4	4
GTF3C4	Q9UKN8;F2Z356	Q9UKN8	4;1	4;1	4;1	General transcription factor 3C polypeptide 4	GTF3C4	sp|Q9UKN8|TF3C4_HUMAN General transcription factor 3C polypeptide 4 OS=Homo sapiens OX=9606 GN=GTF3C4 PE=1 SV=2	2	4	4	4
INTS6	Q9UL03;G5E9X1;B3KQH5;C9JXP6;C9J885;C9K0V7;C9JVX2;F8WAV7	Q9UL03;G5E9X1;B3KQH5	4;3;3;1;1;1;1;1	4;3;3;1;1;1;1;1	4;3;3;1;1;1;1;1	Integrator complex subunit 6	INTS6	sp|Q9UL03|INT6_HUMAN Integrator complex subunit 6 OS=Homo sapiens OX=9606 GN=INTS6 PE=1 SV=1;tr|G5E9X1|G5E9X1_HUMAN Integrator complex subunit 6 OS=Homo sapiens OX=9606 GN=INTS6 PE=1 SV=1;tr|B3KQH5|B3KQH5_HUMAN Integrator complex subunit 6 OS=Homo sapiens	8	4	4	4
PRPF19	Q9UMS4;F5H2I0;F5GY56;H0YGF3;H0YGZ5	Q9UMS4;F5H2I0;F5GY56	4;2;2;1;1	4;2;2;1;1	4;2;2;1;1	Pre-mRNA-processing factor 19	PRPF19	sp|Q9UMS4|PRP19_HUMAN Pre-mRNA-processing factor 19 OS=Homo sapiens OX=9606 GN=PRPF19 PE=1 SV=1;tr|F5H2I0|F5H2I0_HUMAN Pre-mRNA-processing factor 19 (Fragment) OS=Homo sapiens OX=9606 GN=PRPF19 PE=1 SV=1;tr|F5GY56|F5GY56_HUMAN Pre-mRNA-processing factor 19	5	4	4	4
C14orf166	Q9Y224;G3V4C6;H0YJB9;G3V4E7	Q9Y224;G3V4C6;H0YJB9	4;3;2;1	4;3;2;1	4;3;2;1	UPF0568 protein C14orf166	C14orf166	sp|Q9Y224|RTRAF_HUMAN RNA transcription, translation and transport factor protein OS=Homo sapiens OX=9606 GN=RTRAF PE=1 SV=1;tr|G3V4C6|G3V4C6_HUMAN RNA transcription, translation and transport factor protein OS=Homo sapiens OX=9606 GN=RTRAF PE=1 SV=1;tr|H0	4	4	4	4
UTP11L	Q9Y3A2	Q9Y3A2	4	4	4	Probable U3 small nucleolar RNA-associated protein 11	UTP11L	sp|Q9Y3A2|UTP11_HUMAN Probable U3 small nucleolar RNA-associated protein 11 OS=Homo sapiens OX=9606 GN=UTP11 PE=1 SV=2	1	4	4	4
RRP7A	Q9Y3A4;Q9NSQ0	Q9Y3A4;Q9NSQ0	4;3	4;3	4;3	Ribosomal RNA-processing protein 7 homolog A;Putative ribosomal RNA-processing protein 7 homolog B	RRP7A;RRP7BP	sp|Q9Y3A4|RRP7A_HUMAN Ribosomal RNA-processing protein 7 homolog A OS=Homo sapiens OX=9606 GN=RRP7A PE=1 SV=2;sp|Q9NSQ0|RRP7B_HUMAN Putative ribosomal RNA-processing protein 7 homolog B OS=Homo sapiens OX=9606 GN=RRP7BP PE=5 SV=1	2	4	4	4
PPIL1	Q9Y3C6	Q9Y3C6	4	4	4	Peptidyl-prolyl cis-trans isomerase-like 1	PPIL1	sp|Q9Y3C6|PPIL1_HUMAN Peptidyl-prolyl cis-trans isomerase-like 1 OS=Homo sapiens OX=9606 GN=PPIL1 PE=1 SV=1	1	4	4	4
RTCB	Q9Y3I0	Q9Y3I0	4	4	4	tRNA-splicing ligase RtcB homolog	RTCB	sp|Q9Y3I0|RTCB_HUMAN RNA-splicing ligase RtcB homolog OS=Homo sapiens OX=9606 GN=RTCB PE=1 SV=1	1	4	4	4
RBM8A	Q9Y5S9;A0A0J9YW13	Q9Y5S9;A0A0J9YW13	4;2	4;2	4;2	RNA-binding protein 8A	RBM8A	sp|Q9Y5S9|RBM8A_HUMAN RNA-binding protein 8A OS=Homo sapiens OX=9606 GN=RBM8A PE=1 SV=1;tr|A0A0J9YW13|A0A0J9YW13_HUMAN RNA-binding protein 8A (Fragment) OS=Homo sapiens OX=9606 GN=RBM8A PE=1 SV=1	2	4	4	4
COPG1	Q9Y678	Q9Y678	4	4	4	Coatomer subunit gamma-1	COPG1	sp|Q9Y678|COPG1_HUMAN Coatomer subunit gamma-1 OS=Homo sapiens OX=9606 GN=COPG1 PE=1 SV=1	1	4	4	4
DYNC1LI1	Q9Y6G9;E9PHI6;C9JGM7;C9JLW1	Q9Y6G9;E9PHI6	4;3;1;1	4;3;1;1	4;3;1;1	Cytoplasmic dynein 1 light intermediate chain 1	DYNC1LI1	sp|Q9Y6G9|DC1L1_HUMAN Cytoplasmic dynein 1 light intermediate chain 1 OS=Homo sapiens OX=9606 GN=DYNC1LI1 PE=1 SV=3;tr|E9PHI6|E9PHI6_HUMAN Dynein light intermediate chain OS=Homo sapiens OX=9606 GN=DYNC1LI1 PE=1 SV=1	4	4	4	4
CABIN1	Q9Y6J0;A0A087WWW8;B5MEB3	Q9Y6J0;A0A087WWW8;B5MEB3	4;4;2	4;4;2	4;4;2	Calcineurin-binding protein cabin-1	CABIN1	sp|Q9Y6J0|CABIN_HUMAN Calcineurin-binding protein cabin-1 OS=Homo sapiens OX=9606 GN=CABIN1 PE=1 SV=1;tr|A0A087WWW8|A0A087WWW8_HUMAN Calcineurin-binding protein cabin-1 OS=Homo sapiens OX=9606 GN=CABIN1 PE=1 SV=1;tr|B5MEB3|B5MEB3_HUMAN Calcineurin binding	3	4	4	4
CHTOP	X6R700;Q9Y3Y2;A0A087X1B7;Q5T7Y7	X6R700;Q9Y3Y2;A0A087X1B7	4;4;3;1	4;4;3;1	4;4;3;1	Chromatin target of PRMT1 protein	CHTOP	tr|X6R700|X6R700_HUMAN Chromatin target of PRMT1 protein OS=Homo sapiens OX=9606 GN=CHTOP PE=1 SV=1;sp|Q9Y3Y2|CHTOP_HUMAN Chromatin target of PRMT1 protein OS=Homo sapiens OX=9606 GN=CHTOP PE=1 SV=2;tr|A0A087X1B7|A0A087X1B7_HUMAN Chromatin target of PRMT1	4	4	4	4
DNAJC3	X6R9L0;Q13217	X6R9L0;Q13217	4;4	4;4	4;4	DnaJ homolog subfamily C member 3	DNAJC3	tr|X6R9L0|X6R9L0_HUMAN DnaJ homolog subfamily C member 3 OS=Homo sapiens OX=9606 GN=DNAJC3 PE=1 SV=1;sp|Q13217|DNJC3_HUMAN DnaJ homolog subfamily C member 3 OS=Homo sapiens OX=9606 GN=DNAJC3 PE=1 SV=1	2	4	4	4
POLR2E	A0A087WWX0;P19388;A0A087WVZ9;A0A0A0MQR7;A0A087WVN5	A0A087WWX0;P19388;A0A087WVZ9;A0A0A0MQR7	5;5;4;4;2	5;5;4;4;2	5;5;4;4;2	DNA-directed RNA polymerases I, II, and III subunit RPABC1	POLR2E	tr|A0A087WWX0|A0A087WWX0_HUMAN DNA-directed RNA polymerases I, II, and III subunit RPABC1 (Fragment) OS=Homo sapiens OX=9606 GN=POLR2E PE=1 SV=1;sp|P19388|RPAB1_HUMAN DNA-directed RNA polymerases I, II, and III subunit RPABC1 OS=Homo sapiens OX=9606 GN=POL	5	5	5	5
MBD1	A0A0A0MS90;Q9UIS9;K7EPZ6;K7EIN3;K7EN65	A0A0A0MS90;Q9UIS9	5;5;2;1;1	5;5;2;1;1	5;5;2;1;1	Methyl-CpG-binding domain protein 1	MBD1	tr|A0A0A0MS90|A0A0A0MS90_HUMAN Methyl-CpG-binding domain protein 1 OS=Homo sapiens OX=9606 GN=MBD1 PE=1 SV=1;sp|Q9UIS9|MBD1_HUMAN Methyl-CpG-binding domain protein 1 OS=Homo sapiens OX=9606 GN=MBD1 PE=1 SV=2	5	5	5	5
NAA15	A0A0B4J1W3;Q9BXJ9;Q6N069	A0A0B4J1W3;Q9BXJ9	5;5;1	5;5;1	5;5;1	N-alpha-acetyltransferase 15, NatA auxiliary subunit	NAA15	tr|A0A0B4J1W3|A0A0B4J1W3_HUMAN N-alpha-acetyltransferase 15, NatA auxiliary subunit OS=Homo sapiens OX=9606 GN=NAA15 PE=1 SV=1;sp|Q9BXJ9|NAA15_HUMAN N-alpha-acetyltransferase 15, NatA auxiliary subunit OS=Homo sapiens OX=9606 GN=NAA15 PE=1 SV=1	3	5	5	5
TBL1XR1	A0A0D9SF63;Q9BZK7;A0A1B0GVH3;A0A2R8YFW3;Q9BQ87;O60907;A0A494C153	A0A0D9SF63;Q9BZK7;A0A1B0GVH3	5;5;3;2;2;2;1	5;5;3;2;2;2;1	5;5;3;2;2;2;1	F-box-like/WD repeat-containing protein TBL1XR1	TBL1XR1	tr|A0A0D9SF63|A0A0D9SF63_HUMAN F-box-like/WD repeat-containing protein TBL1XR1 OS=Homo sapiens OX=9606 GN=TBL1XR1 PE=1 SV=1;sp|Q9BZK7|TBL1R_HUMAN F-box-like/WD repeat-containing protein TBL1XR1 OS=Homo sapiens OX=9606 GN=TBL1XR1 PE=1 SV=1;tr|A0A1B0GVH3|A0A	7	5	5	5
SMARCB1	A0A0G2JRV3;Q12824;A0A0G2JSE9;C9JTA6;G5E975;A0A0U1RRB8;B5MCL5;A0A2R8Y5N5;A0A0U1RQQ2;A0A2R8YEE8	A0A0G2JRV3;Q12824;A0A0G2JSE9;C9JTA6;G5E975;A0A0U1RRB8;B5MCL5;A0A2R8Y5N5	5;5;4;4;4;3;3;3;2;2	5;5;4;4;4;3;3;3;2;2	5;5;4;4;4;3;3;3;2;2	SWI/SNF-related matrix-associated actin-dependent regulator of chromatin subfamily B member 1	SMARCB1	tr|A0A0G2JRV3|A0A0G2JRV3_HUMAN SWI/SNF-related matrix-associated actin-dependent regulator of chromatin subfamily B member 1 OS=Homo sapiens OX=9606 GN=SMARCB1 PE=1 SV=1;sp|Q12824|SNF5_HUMAN SWI/SNF-related matrix-associated actin-dependent regulator of ch	10	5	5	5
RDX	A0A2R8Y7M3;A0A2R8Y5S7;P35241;A0A2R8Y5P0;E9PQ82;E9PNV3;C9J8U1;F8WAN1;A0A494C1J1;Q69YQ0	A0A2R8Y7M3;A0A2R8Y5S7;P35241	9;9;9;2;2;2;1;1;1;1	5;5;5;1;1;1;1;1;1;1	5;5;5;1;1;1;1;1;1;1	Radixin	RDX	tr|A0A2R8Y7M3|A0A2R8Y7M3_HUMAN Radixin OS=Homo sapiens OX=9606 GN=RDX PE=1 SV=1;tr|A0A2R8Y5S7|A0A2R8Y5S7_HUMAN Radixin OS=Homo sapiens OX=9606 GN=RDX PE=1 SV=1;sp|P35241|RADI_HUMAN Radixin OS=Homo sapiens OX=9606 GN=RDX PE=1 SV=1	10	9	5	5
HSD17B4	A0A2R8YD50;P51659;A0A2R8Y7L2;E7ET17;E7EPL9;E7ER27;A0A2R8YF39;A0A2R8YDT8;A0A2R8YF45	A0A2R8YD50;P51659;A0A2R8Y7L2;E7ET17;E7EPL9;E7ER27	5;5;4;4;3;3;1;1;1	5;5;4;4;3;3;1;1;1	5;5;4;4;3;3;1;1;1	Peroxisomal multifunctional enzyme type 2;(3R)-hydroxyacyl-CoA dehydrogenase;Enoyl-CoA hydratase 2	HSD17B4	tr|A0A2R8YD50|A0A2R8YD50_HUMAN Peroxisomal multifunctional enzyme type 2 OS=Homo sapiens OX=9606 GN=HSD17B4 PE=1 SV=1;sp|P51659|DHB4_HUMAN Peroxisomal multifunctional enzyme type 2 OS=Homo sapiens OX=9606 GN=HSD17B4 PE=1 SV=3;tr|A0A2R8Y7L2|A0A2R8Y7L2_HUMAN	9	5	5	5
KCNAB2	A0A590UJJ4;A0A5F9UN28;Q13303;A0A590UJB6;Q5TG78;Q5TG84;A0A590UJY1;A0A590UK89;A0A590UJU1;A0A590UJX9;A0A590UJV4;A0A590UJK5;K7EKU4;K7EIR5;F8W6W4;B7Z8E5;A0A087X1P8;A0A590UJ15;C9JQ60;A0A590UJU4;A0A590UJB8;Q5TG81;C9JBV8;A0A590UJ72;A0A590UJI8;Q14722	A0A590UJJ4;A0A5F9UN28;Q13303;A0A590UJB6	5;4;4;3;2;2;2;2;2;2;2;2;2;1;1;1;1;1;1;1;1;1;1;1;1;1	5;4;4;3;2;2;2;2;2;2;2;2;2;1;1;1;1;1;1;1;1;1;1;1;1;1	5;4;4;3;2;2;2;2;2;2;2;2;2;1;1;1;1;1;1;1;1;1;1;1;1;1	Voltage-gated potassium channel subunit beta-2	KCNAB2	tr|A0A590UJJ4|A0A590UJJ4_HUMAN K(+) channel subunit beta-2 OS=Homo sapiens OX=9606 GN=KCNAB2 PE=1 SV=1;tr|A0A5F9UN28|A0A5F9UN28_HUMAN K(+) channel subunit beta-2 OS=Homo sapiens OX=9606 GN=KCNAB2 PE=1 SV=1;sp|Q13303|KCAB2_HUMAN Voltage-gated potassium chan	26	5	5	5
ARHGEF18	A0A590UK10;A0A3B3IPE9;A0A087WZG4;Q6ZSZ5;M0QZS0	A0A590UK10;A0A3B3IPE9;A0A087WZG4;Q6ZSZ5;M0QZS0	5;5;5;5;3	5;5;5;5;3	5;5;5;5;3	Rho guanine nucleotide exchange factor 18	ARHGEF18	tr|A0A590UK10|A0A590UK10_HUMAN Rho guanine nucleotide exchange factor 18 (Fragment) OS=Homo sapiens OX=9606 GN=ARHGEF18 PE=4 SV=1;tr|A0A3B3IPE9|A0A3B3IPE9_HUMAN Rho guanine nucleotide exchange factor 18 OS=Homo sapiens OX=9606 GN=ARHGEF18 PE=1 SV=2;tr|A0A0	5	5	5	5
NELFB	A0A5H1ZRP4;Q8WX92	A0A5H1ZRP4;Q8WX92	5;4	5;4	5;4	Negative elongation factor B	NELFB	tr|A0A5H1ZRP4|A0A5H1ZRP4_HUMAN Negative elongation factor B OS=Homo sapiens OX=9606 GN=NELFB PE=1 SV=1;sp|Q8WX92|NELFB_HUMAN Negative elongation factor B OS=Homo sapiens OX=9606 GN=NELFB PE=1 SV=1	2	5	5	5
MLH1	A0A669KBB4;A0A669KBK2;P40692;H0Y818;A0A669KAW3;A0A669KB03;F2Z298;E9PF25;E7EUC9;H0Y793;H0Y5L7;A0A087WX20	A0A669KBB4;A0A669KBK2;P40692;H0Y818;A0A669KAW3;A0A669KB03	5;5;5;4;4;3;2;2;2;1;1;1	5;5;5;4;4;3;2;2;2;1;1;1	5;5;5;4;4;3;2;2;2;1;1;1	DNA mismatch repair protein Mlh1	MLH1	tr|A0A669KBB4|A0A669KBB4_HUMAN DNA mismatch repair protein Mlh1 OS=Homo sapiens OX=9606 GN=MLH1 PE=1 SV=1;tr|A0A669KBK2|A0A669KBK2_HUMAN DNA mismatch repair protein Mlh1 OS=Homo sapiens OX=9606 GN=MLH1 PE=1 SV=1;sp|P40692|MLH1_HUMAN DNA mismatch repair pro	12	5	5	5
KIF2A	A0A6Q8PGH7;A0A6Q8PFA6;A0A6Q8PG37;A0A6Q8PH57;O00139;A0A6Q8PGG1;D6R9M0;H0Y5Z9	A0A6Q8PGH7;A0A6Q8PFA6;A0A6Q8PG37;A0A6Q8PH57;O00139;A0A6Q8PGG1;D6R9M0	7;7;7;7;7;5;4;1	5;5;5;5;5;4;3;0	5;5;5;5;5;4;3;0	Kinesin-like protein KIF2A	KIF2A	tr|A0A6Q8PGH7|A0A6Q8PGH7_HUMAN Kinesin-like protein (Fragment) OS=Homo sapiens OX=9606 GN=KIF2A PE=1 SV=1;tr|A0A6Q8PFA6|A0A6Q8PFA6_HUMAN Kinesin-like protein OS=Homo sapiens OX=9606 GN=KIF2A PE=1 SV=1;tr|A0A6Q8PG37|A0A6Q8PG37_HUMAN Kinesin-like protein OS=	8	7	5	5
FANCI	A0A6Q8PH09;Q9NVI1;A0A6Q8PGF4;H3BP78;F8W7R3	A0A6Q8PH09;Q9NVI1;A0A6Q8PGF4;H3BP78	5;5;4;3;2	5;5;4;3;2	5;5;4;3;2	Fanconi anemia group I protein	FANCI	tr|A0A6Q8PH09|A0A6Q8PH09_HUMAN Fanconi anemia group I protein OS=Homo sapiens OX=9606 GN=FANCI PE=1 SV=1;sp|Q9NVI1|FANCI_HUMAN Fanconi anemia group I protein OS=Homo sapiens OX=9606 GN=FANCI PE=1 SV=4;tr|A0A6Q8PGF4|A0A6Q8PGF4_HUMAN Fanconi anemia group I p	5	5	5	5
MB21D1	A0A7P0TBQ3;Q8N884	A0A7P0TBQ3;Q8N884	5;5	5;5	5;5	Cyclic GMP-AMP synthase	MB21D1	tr|A0A7P0TBQ3|A0A7P0TBQ3_HUMAN Cyclic GMP-AMP synthase OS=Homo sapiens OX=9606 GN=CGAS PE=4 SV=1;sp|Q8N884|CGAS_HUMAN Cyclic GMP-AMP synthase OS=Homo sapiens OX=9606 GN=CGAS PE=1 SV=2	2	5	5	5
SLC25A10	B4DLN1;Q9UBX3;F6RGN5;I3L1E8;P52815	B4DLN1;Q9UBX3;F6RGN5	5;4;3;1;1	5;4;3;1;1	5;4;3;1;1	Mitochondrial dicarboxylate carrier	SLC25A10	tr|B4DLN1|B4DLN1_HUMAN cDNA FLJ60124, highly similar to Mitochondrial dicarboxylate carrier OS=Homo sapiens OX=9606 PE=2 SV=1;sp|Q9UBX3|DIC_HUMAN Mitochondrial dicarboxylate carrier OS=Homo sapiens OX=9606 GN=SLC25A10 PE=1 SV=2;tr|F6RGN5|F6RGN5_HUMAN Mitoc	5	5	5	5
SEC61A1	B4DR61;P61619;H7C1Q9;C9JXC6;H7C069;A6NK38;F2Z2C7;A6NIF9;C9JJV4;F8W776;Q8TC24;Q9H9S3	B4DR61;P61619	5;5;2;2;2;2;2;2;2;2;2;2	5;5;2;2;2;2;2;2;2;2;2;2	5;5;2;2;2;2;2;2;2;2;2;2	Protein transport protein Sec61 subunit alpha isoform 1	SEC61A1	tr|B4DR61|B4DR61_HUMAN Protein transport protein Sec61 subunit alpha isoform 1 OS=Homo sapiens OX=9606 GN=SEC61A1 PE=1 SV=1;sp|P61619|S61A1_HUMAN Protein transport protein Sec61 subunit alpha isoform 1 OS=Homo sapiens OX=9606 GN=SEC61A1 PE=1 SV=2	12	5	5	5
BBX	C9JA69;Q8WY36;C9J8D0;C9JYU6;C9JZA0	C9JA69;Q8WY36	5;5;2;1;1	5;5;2;1;1	5;5;2;1;1	HMG box transcription factor BBX	BBX	tr|C9JA69|C9JA69_HUMAN HMG box transcription factor BBX OS=Homo sapiens OX=9606 GN=BBX PE=1 SV=1;sp|Q8WY36|BBX_HUMAN HMG box transcription factor BBX OS=Homo sapiens OX=9606 GN=BBX PE=1 SV=1	5	5	5	5
CGGBP1	C9JUJ0;Q9UFW8	C9JUJ0;Q9UFW8	5;5	5;5	5;5	CGG triplet repeat-binding protein 1	CGGBP1	tr|C9JUJ0|C9JUJ0_HUMAN CGG triplet repeat-binding protein 1 (Fragment) OS=Homo sapiens OX=9606 GN=CGGBP1 PE=1 SV=1;sp|Q9UFW8|CGBP1_HUMAN CGG triplet repeat-binding protein 1 OS=Homo sapiens OX=9606 GN=CGGBP1 PE=1 SV=2	2	5	5	5
EXOC3	D6RB59;O60645;H0Y995;D6RBR9	D6RB59;O60645;H0Y995	5;5;3;2	5;5;3;2	5;5;3;2	Exocyst complex component 3	EXOC3	tr|D6RB59|D6RB59_HUMAN Exocyst complex component 3 OS=Homo sapiens OX=9606 GN=EXOC3 PE=1 SV=1;sp|O60645|EXOC3_HUMAN Exocyst complex component 3 OS=Homo sapiens OX=9606 GN=EXOC3 PE=1 SV=3;tr|H0Y995|H0Y995_HUMAN Exocyst complex component 3 (Fragment) OS=Homo	4	5	5	5
[truncated: 710 more rows]

## Sheet: DAVID_GO_CC
Hits 1000, EASE = 0.01
[truncated: 10 more rows]

## Sheet: Proteins with TF activity
Panther protein class, GeneName	Panther Go-Slim Molecular function, GeneName	DAVID GO, GeneName
[truncated: 134 more rows]

[truncated: 5 more sheets: 3h vs. 0h, 6h vs. 0h, 9h vs. 0h, 12h vs. 0h, 72h vs. 0h]
